# Supplementary material for: Chromosome-scale Elaeis guineensis and E. oleifera assemblies: comparative genomics of oil palm and other Arecaceae
Source: G3 (Bethesda). 2024 Jun 26;14(9):jkae135. doi: 10.1093/g3journal/jkae135 (PMC11373658; doi:10.1093/g3journal/jkae135)
Supplement: jkae135_Supplementary_Data [file jkae135_supplementary_data.zip]

Archive with 2 entries (2 files):
- Data_S1_G3-2024-405041.xlsx
- Supplemental_Material_G3-2024-405041.pdf
