# Supplementary material for: Chromosome-scale Elaeis guineensis and E. oleifera assemblies: comparative genomics of oil palm and other Arecaceae
Source: G3 (Bethesda). 2024 Jun 26;14(9):jkae135. doi: 10.1093/g3journal/jkae135 (PMC11373658; doi:10.1093/g3journal/jkae135)
Supplement: jkae135_Supplementary_Data [file jkae135_supplementary_data.zip › Data_S1_G3-2024-405041.xlsx]

## Sheet: EG11
Gene ID	location	mRNA ID	Description	InterPro annotation
EG01ag003980	Chr_N1:254-7668	EG01ag003980.1	WD repeat-containing protein 44-like	Coil (COILS); IPR001680 (SMART); IPR015943 (G3DSA:2.130.10.GENE3D); mobidb-lite (MOBIDB_LITE); mobidb-lite (MOBIDB_LITE); mobidb-lite (MOBIDB_LITE); mobidb-lite (MOBIDB_LITE); mobidb-lite (MOBIDB_LITE); IPR040324 (PANTHER); PTHR14221:SF49 (PANTHER); PS50294 (PROSITE_PROFILES); IPR001680 (PROSITE_PROFILES); IPR036322 (SUPERFAMILY)
EG01ag003981	Chr_N1:29197-30439	EG01ag003981.1	probable pyridoxal 5'-phosphate synthase subunit PDX1.1	IPR013785 (G3DSA:3.20.20.GENE3D); IPR033755 (PFAM); IPR001852 (PIRSF); IPR001852 (TIGRFAM); PTHR31829:SF6 (PANTHER); IPR001852 (PANTHER); IPR001852 (PROSITE_PATTERNS); IPR001852 (PROSITE_PROFILES); IPR001852 (HAMAP); IPR001852 (CDD); IPR011060 (SUPERFAMILY)
EG01ag003982	Chr_N1:37353-40795	EG01ag003982.1	protein JINGUBANG	mobidb-lite (MOBIDB_LITE); PTHR22844:SF199 (PANTHER); PTHR22844 (PANTHER)
EG01ag003983	Chr_N1:41771-42610	EG01ag003983.1	TRNA-specific 2-thiouridylase	PTHR35123 (PANTHER); PTHR35123:SF3 (PANTHER)
EG01ag003984	Chr_N1:50074-52069	EG01ag003984.1	---NA---	IPR001878 (PFAM); G3DSA:4.10.60.10 (GENE3D); mobidb-lite (MOBIDB_LITE); IPR001878 (PROSITE_PROFILES); IPR036875 (SUPERFAMILY)
EG01ag003985	Chr_N1:178780-179307	EG01ag003985.1	60S ribosomal protein L27a-3-like	G3DSA:3.100.10.10 (GENE3D); PTHR11721 (PANTHER); PTHR11721:SF26 (PANTHER); IPR036227 (SUPERFAMILY)
EG01ag003986	Chr_N1:210618-211255	EG01ag003986.1	probable leucine-rich repeat receptor-like protein kinase At1g35710	PF14223 (PFAM); mobidb-lite (MOBIDB_LITE); mobidb-lite (MOBIDB_LITE); PTHR34676:SF6 (PANTHER); PTHR34676 (PANTHER)
EG01ag003987	Chr_N1:211392-211843	EG01ag003987.1	G-type lectin S-receptor-like serine/threonine-protein kinase RKS1	no IPS match
EG01ag003988	Chr_N1:216146-223558	EG01ag003988.1	F-type H+-transporting ATPase subunit beta	mobidb-lite (MOBIDB_LITE); mobidb-lite (MOBIDB_LITE); mobidb-lite (MOBIDB_LITE); mobidb-lite (MOBIDB_LITE); mobidb-lite (MOBIDB_LITE); mobidb-lite (MOBIDB_LITE)
EG01ag003989	Chr_N1:229966-230298	EG01ag003989.1	60S ribosomal protein L27a-3-like	G3DSA:3.100.10.10 (GENE3D); PTHR11721 (PANTHER); PTHR11721:SF11 (PANTHER); IPR036227 (SUPERFAMILY)
EG01ag003990	Chr_N1:265101-270676	EG01ag003990.1	Ran GTPase-activating protein	mobidb-lite (MOBIDB_LITE); mobidb-lite (MOBIDB_LITE)
EG01ag003991	Chr_N1:352717-354044	EG01ag003991.1	general transcription factor IIF subunit 1	mobidb-lite (MOBIDB_LITE); PTHR35123 (PANTHER); PTHR35123:SF2 (PANTHER)
EG01ag003991	Chr_N1:352717-354044	EG01ag003991.2	general transcription factor IIF subunit 1	mobidb-lite (MOBIDB_LITE); mobidb-lite (MOBIDB_LITE); mobidb-lite (MOBIDB_LITE); PTHR35123 (PANTHER); PTHR35123:SF2 (PANTHER)
EG01ag003992	Chr_N1:395368-395826	EG01ag003992.1	MDIS1-interacting receptor like kinase 2-like	no IPS match
EG01ag003993	Chr_N1:400041-405895	EG01ag003993.1	RNA polymerase II C-terminal domain phosphatase-like 2 isoform X1	PF14223 (PFAM); mobidb-lite (MOBIDB_LITE); mobidb-lite (MOBIDB_LITE); mobidb-lite (MOBIDB_LITE); mobidb-lite (MOBIDB_LITE); mobidb-lite (MOBIDB_LITE); mobidb-lite (MOBIDB_LITE); mobidb-lite (MOBIDB_LITE); PTHR35317 (PANTHER); PTHR35317:SF16 (PANTHER)
EG01ag003994	Chr_N1:409091-412857	EG01ag003994.1	meiosis-specific protein ASY2-like	Coil (COILS); Coil (COILS); Coil (COILS); Coil (COILS); Coil (COILS); PF04195 (PFAM); mobidb-lite (MOBIDB_LITE); mobidb-lite (MOBIDB_LITE); mobidb-lite (MOBIDB_LITE); PTHR31099 (PANTHER); PTHR31099:SF18 (PANTHER)
EG01ag003995	Chr_N1:424110-445648	EG01ag003995.1	cation/H(+) antiporter 19-like	IPR038770 (G3DSA:1.20.1530.GENE3D); G3DSA:3.40.50.12370 (GENE3D); IPR006153 (PFAM); mobidb-lite (MOBIDB_LITE); PTHR32468:SF81 (PANTHER); PTHR32468 (PANTHER); CYTOPLASMIC_DOMAIN (PHOBIUS); TRANSMEMBRANE (PHOBIUS); TRANSMEMBRANE (PHOBIUS); TRANSMEMBRANE (PHOBIUS); NON_CYTOPLASMIC_DOMAIN (PHOBIUS); TRANSMEMBRANE (PHOBIUS); NON_CYTOPLASMIC_DOMAIN (PHOBIUS); CYTOPLASMIC_DOMAIN (PHOBIUS); NON_CYTOPLASM…
EG01ag003995	Chr_N1:424110-445648	EG01ag003995.2	cation/H(+) antiporter 19-like	IPR006153 (PFAM); IPR038770 (G3DSA:1.20.1530.GENE3D); G3DSA:3.40.50.12370 (GENE3D); mobidb-lite (MOBIDB_LITE); PTHR32468 (PANTHER); PTHR32468:SF81 (PANTHER); CYTOPLASMIC_DOMAIN (PHOBIUS); NON_CYTOPLASMIC_DOMAIN (PHOBIUS); TRANSMEMBRANE (PHOBIUS); CYTOPLASMIC_DOMAIN (PHOBIUS); TRANSMEMBRANE (PHOBIUS); NON_CYTOPLASMIC_DOMAIN (PHOBIUS); CYTOPLASMIC_DOMAIN (PHOBIUS); TRANSMEMBRANE (PHOBIUS); TRANSMEM…
EG01ag003996	Chr_N1:503291-511256	EG01ag003996.1	self-incompatibility protein S1-like	IPR010264 (PFAM); PTHR31232:SF18 (PANTHER); IPR010264 (PANTHER); NON_CYTOPLASMIC_DOMAIN (PHOBIUS); TRANSMEMBRANE (PHOBIUS); CYTOPLASMIC_DOMAIN (PHOBIUS)
EG01ag003997	Chr_N1:535340-536259	EG01ag003997.1	putative mannan endo-1,4-beta-mannosidase 9	G3DSA:3.20.20.80 (GENE3D); PTHR31451:SF43 (PANTHER); IPR045053 (PANTHER); SIGNAL_PEPTIDE_C_REGION (PHOBIUS); SIGNAL_PEPTIDE_N_REGION (PHOBIUS); SIGNAL_PEPTIDE (PHOBIUS); NON_CYTOPLASMIC_DOMAIN (PHOBIUS); SIGNAL_PEPTIDE_H_REGION (PHOBIUS); SignalP-noTM (SIGNALP_EUK); SignalP-TM (SIGNALP_GRAM_POSITIVE); IPR017853 (SUPERFAMILY)
EG01ag003998	Chr_N1:556093-561441	EG01ag003998.1	ferredoxin C 2, chloroplastic	IPR001041 (PFAM); IPR012675 (G3DSA:3.10.20.GENE3D); mobidb-lite (MOBIDB_LITE); mobidb-lite (MOBIDB_LITE); PTHR43112 (PANTHER); PTHR43112:SF10 (PANTHER); IPR001041 (PROSITE_PROFILES); IPR001041 (CDD); IPR036010 (SUPERFAMILY)
EG01ag003998	Chr_N1:556093-561441	EG01ag003998.2	ferredoxin C 2, chloroplastic	IPR001041 (PFAM); IPR012675 (G3DSA:3.10.20.GENE3D); mobidb-lite (MOBIDB_LITE); mobidb-lite (MOBIDB_LITE); PTHR43112 (PANTHER); PTHR43112:SF10 (PANTHER); IPR001041 (PROSITE_PROFILES); IPR001041 (CDD); IPR036010 (SUPERFAMILY)
EG01ag003998	Chr_N1:556093-561441	EG01ag003998.3	ferredoxin C 2, chloroplastic	IPR001041 (PFAM); IPR012675 (G3DSA:3.10.20.GENE3D); mobidb-lite (MOBIDB_LITE); mobidb-lite (MOBIDB_LITE); PTHR43112 (PANTHER); PTHR43112:SF10 (PANTHER); IPR001041 (PROSITE_PROFILES); IPR001041 (CDD); IPR036010 (SUPERFAMILY)
EG01ag003999	Chr_N1:564690-575956	EG01ag003999.1	protein COP1 SUPPRESSOR 2	Coil (COILS); IPR010756 (PFAM); IPR010756 (PANTHER)
EG01ag003999	Chr_N1:564690-575956	EG01ag003999.2	protein COP1 SUPPRESSOR 2	Coil (COILS); IPR010756 (PFAM); mobidb-lite (MOBIDB_LITE); mobidb-lite (MOBIDB_LITE); IPR010756 (PANTHER)
EG01ag004000	Chr_N1:586916-598571	EG01ag004000.1	mediator of RNA polymerase II transcription subunit 7a-like	Coil (COILS); IPR009244 (PFAM); IPR044888 (G3DSA:6.10.140.GENE3D); PTHR21428 (PANTHER); IPR037212 (SUPERFAMILY)
EG01ag004000	Chr_N1:586916-598571	EG01ag004000.2	mediator of RNA polymerase II transcription subunit 7a-like	Coil (COILS); IPR009244 (PFAM); IPR044888 (G3DSA:6.10.140.GENE3D); PTHR21428 (PANTHER); IPR037212 (SUPERFAMILY)
EG01ag004000	Chr_N1:586916-598571	EG01ag004000.3	mediator of RNA polymerase II transcription subunit 7a-like	IPR009244 (PFAM); PTHR21428 (PANTHER)
EG01ag004001	Chr_N1:593973-595200	EG01ag004001.1	RING-H2 finger protein ATL46-like	PTHR45768:SF49 (PANTHER); PTHR45768 (PANTHER)
EG01ag004002	Chr_N1:619008-630258	EG01ag004002.1	mediator of RNA polymerase II transcription subunit 19a-like isoform X1	PTHR22536:SF3 (PANTHER); IPR019403 (PANTHER)
EG01ag004002	Chr_N1:619008-630258	EG01ag004002.2	mediator of RNA polymerase II transcription subunit 19a-like isoform X1	PTHR22536:SF3 (PANTHER); IPR019403 (PANTHER)
EG01ag004002	Chr_N1:619008-630258	EG01ag004002.3	mediator of RNA polymerase II transcription subunit 19a-like isoform X1	IPR019403 (PANTHER); PTHR22536:SF3 (PANTHER)
EG01ag004002	Chr_N1:619008-630258	EG01ag004002.4	mediator of RNA polymerase II transcription subunit 19a-like isoform X1	mobidb-lite (MOBIDB_LITE); mobidb-lite (MOBIDB_LITE); mobidb-lite (MOBIDB_LITE); PTHR22536:SF4 (PANTHER); IPR019403 (PANTHER)
EG01ag004002	Chr_N1:619008-630258	EG01ag004002.5	mediator of RNA polymerase II transcription subunit 19a-like isoform X1	IPR019403 (PANTHER); PTHR22536:SF3 (PANTHER)
EG01ag004002	Chr_N1:619008-630258	EG01ag004002.6	mediator of RNA polymerase II transcription subunit 19a-like isoform X1	mobidb-lite (MOBIDB_LITE); mobidb-lite (MOBIDB_LITE); mobidb-lite (MOBIDB_LITE); PTHR22536:SF4 (PANTHER); IPR019403 (PANTHER)
EG01ag004002	Chr_N1:619008-630258	EG01ag004002.7	mediator of RNA polymerase II transcription subunit 19a-like isoform X1	IPR019403 (PANTHER); PTHR22536:SF3 (PANTHER)
EG01ag004002	Chr_N1:619008-630258	EG01ag004002.8	mediator of RNA polymerase II transcription subunit 19a-like isoform X1	mobidb-lite (MOBIDB_LITE); mobidb-lite (MOBIDB_LITE); mobidb-lite (MOBIDB_LITE); mobidb-lite (MOBIDB_LITE); IPR019403 (PANTHER); PTHR22536:SF4 (PANTHER)
EG01ag004002	Chr_N1:619008-630258	EG01ag004002.9	mediator of RNA polymerase II transcription subunit 19a-like isoform X1	mobidb-lite (MOBIDB_LITE); mobidb-lite (MOBIDB_LITE); mobidb-lite (MOBIDB_LITE); PTHR22536:SF4 (PANTHER); IPR019403 (PANTHER)
EG01ag004002	Chr_N1:619008-630258	EG01ag004002.10	mediator of RNA polymerase II transcription subunit 19a-like isoform X1	mobidb-lite (MOBIDB_LITE); mobidb-lite (MOBIDB_LITE); mobidb-lite (MOBIDB_LITE); mobidb-lite (MOBIDB_LITE); IPR019403 (PANTHER); PTHR22536:SF4 (PANTHER)
EG01ag004003	Chr_N1:642769-659505	EG01ag004003.1	rhomboid-like protein 14, mitochondrial	IPR001876 (SMART); IPR022764 (PFAM); IPR035952 (G3DSA:1.20.1540.GENE3D); G3DSA:4.10.1060.10 (GENE3D); mobidb-lite (MOBIDB_LITE); PTHR43066:SF15 (PANTHER); PTHR43066 (PANTHER); IPR001876 (PROSITE_PATTERNS); TRANSMEMBRANE (PHOBIUS); TRANSMEMBRANE (PHOBIUS); CYTOPLASMIC_DOMAIN (PHOBIUS); NON_CYTOPLASMIC_DOMAIN (PHOBIUS); CYTOPLASMIC_DOMAIN (PHOBIUS); IPR001876 (PROSITE_PROFILES); IPR036443 (SUPERFAM…
EG01ag004003	Chr_N1:642769-659505	EG01ag004003.2	rhomboid-like protein 14, mitochondrial	IPR001876 (SMART); G3DSA:4.10.1060.10 (GENE3D); IPR001876 (PFAM); PTHR43066 (PANTHER); PTHR43066:SF15 (PANTHER); IPR001876 (PROSITE_PATTERNS); IPR001876 (PROSITE_PROFILES); IPR036443 (SUPERFAMILY)
EG01ag004003	Chr_N1:642769-659505	EG01ag004003.3	rhomboid-like protein 14, mitochondrial	IPR001876 (SMART); IPR035952 (G3DSA:1.20.1540.GENE3D); IPR022764 (PFAM); G3DSA:4.10.1060.10 (GENE3D); PTHR43066:SF15 (PANTHER); PTHR43066 (PANTHER); IPR001876 (PROSITE_PATTERNS); TRANSMEMBRANE (PHOBIUS); CYTOPLASMIC_DOMAIN (PHOBIUS); TRANSMEMBRANE (PHOBIUS); NON_CYTOPLASMIC_DOMAIN (PHOBIUS); CYTOPLASMIC_DOMAIN (PHOBIUS); NON_CYTOPLASMIC_DOMAIN (PHOBIUS); TRANSMEMBRANE (PHOBIUS); IPR001876 (PROSIT…
EG01ag004003	Chr_N1:642769-659505	EG01ag004003.4	rhomboid-like protein 14, mitochondrial	IPR001876 (SMART); IPR035952 (G3DSA:1.20.1540.GENE3D); IPR022764 (PFAM); G3DSA:4.10.1060.10 (GENE3D); PTHR43066:SF15 (PANTHER); PTHR43066 (PANTHER); IPR001876 (PROSITE_PATTERNS); TRANSMEMBRANE (PHOBIUS); CYTOPLASMIC_DOMAIN (PHOBIUS); TRANSMEMBRANE (PHOBIUS); NON_CYTOPLASMIC_DOMAIN (PHOBIUS); CYTOPLASMIC_DOMAIN (PHOBIUS); NON_CYTOPLASMIC_DOMAIN (PHOBIUS); TRANSMEMBRANE (PHOBIUS); IPR001876 (PROSIT…
EG01ag004003	Chr_N1:642769-659505	EG01ag004003.5	rhomboid-like protein 14, mitochondrial	IPR001876 (SMART); IPR001876 (PFAM); G3DSA:4.10.1060.10 (GENE3D); PTHR43066 (PANTHER); PTHR43066:SF15 (PANTHER); PTHR43066 (PANTHER); IPR001876 (PROSITE_PATTERNS); IPR001876 (PROSITE_PROFILES); IPR036443 (SUPERFAMILY)
EG01ag004004	Chr_N1:683551-688732	EG01ag004004.1	serine/threonine-protein phosphatase 7 long form homolog	IPR019557 (PFAM); mobidb-lite (MOBIDB_LITE); mobidb-lite (MOBIDB_LITE); PTHR46033:SF8 (PANTHER); IPR044824 (PANTHER); SIGNAL_PEPTIDE_H_REGION (PHOBIUS); SIGNAL_PEPTIDE (PHOBIUS); SIGNAL_PEPTIDE_N_REGION (PHOBIUS); SIGNAL_PEPTIDE_C_REGION (PHOBIUS); NON_CYTOPLASMIC_DOMAIN (PHOBIUS); SignalP-noTM (SIGNALP_EUK)
EG01ag004005	Chr_N1:691133-691814	EG01ag004005.1	---NA---	mobidb-lite (MOBIDB_LITE)
EG01ag004006	Chr_N1:708644-710185	EG01ag004006.1	germin-like protein 5-1	IPR001929 (PRINTS); IPR006045 (SMART); IPR006045 (PFAM); IPR014710 (G3DSA:2.60.120.GENE3D); PTHR31238 (PANTHER); PTHR31238:SF199 (PANTHER); IPR019780 (PROSITE_PATTERNS); SIGNAL_PEPTIDE (PHOBIUS); SIGNAL_PEPTIDE_C_REGION (PHOBIUS); NON_CYTOPLASMIC_DOMAIN (PHOBIUS); SIGNAL_PEPTIDE_H_REGION (PHOBIUS); SIGNAL_PEPTIDE_N_REGION (PHOBIUS); cd02241 (CDD); SignalP-noTM (SIGNALP_EUK); SignalP-noTM (SIGNALP…
EG01ag004007	Chr_N1:766935-768108	EG01ag004007.1	germin-like protein 5-1	IPR001929 (PRINTS); IPR006045 (SMART); IPR014710 (G3DSA:2.60.120.GENE3D); IPR006045 (PFAM); PTHR31238 (PANTHER); PTHR31238:SF36 (PANTHER); IPR019780 (PROSITE_PATTERNS); SIGNAL_PEPTIDE (PHOBIUS); NON_CYTOPLASMIC_DOMAIN (PHOBIUS); SIGNAL_PEPTIDE_C_REGION (PHOBIUS); SIGNAL_PEPTIDE_H_REGION (PHOBIUS); SIGNAL_PEPTIDE_N_REGION (PHOBIUS); cd02241 (CDD); SignalP-noTM (SIGNALP_GRAM_NEGATIVE); SignalP-noTM…
EG01ag004008	Chr_N1:770518-784411	EG01ag004008.1	protein LTV1 homolog	Coil (COILS); mobidb-lite (MOBIDB_LITE); mobidb-lite (MOBIDB_LITE); mobidb-lite (MOBIDB_LITE); PTHR21531:SF0 (PANTHER); IPR007307 (PANTHER)
EG01ag004009	Chr_N1:843441-880960	EG01ag004009.1	protein phosphatase 2C 32	Coil (COILS); IPR001932 (SMART); IPR036457 (G3DSA:3.60.40.GENE3D); IPR007230 (PFAM); G3DSA:1.10.10.2360 (GENE3D); IPR036903 (G3DSA:3.30.1610.GENE3D); IPR036457 (G3DSA:3.60.40.GENE3D); IPR001932 (PFAM); mobidb-lite (MOBIDB_LITE); mobidb-lite (MOBIDB_LITE); mobidb-lite (MOBIDB_LITE); mobidb-lite (MOBIDB_LITE); mobidb-lite (MOBIDB_LITE); mobidb-lite (MOBIDB_LITE); mobidb-lite (MOBIDB_LITE); mobidb-l…
EG01ag004009	Chr_N1:843441-880960	EG01ag004009.2	nuclear pore complex protein NUP98A-like isoform X2	IPR007230 (PFAM); G3DSA:1.10.10.2360 (GENE3D); IPR036903 (G3DSA:3.30.1610.GENE3D); mobidb-lite (MOBIDB_LITE); mobidb-lite (MOBIDB_LITE); mobidb-lite (MOBIDB_LITE); mobidb-lite (MOBIDB_LITE); mobidb-lite (MOBIDB_LITE); mobidb-lite (MOBIDB_LITE); mobidb-lite (MOBIDB_LITE); mobidb-lite (MOBIDB_LITE); PTHR23198:SF22 (PANTHER); IPR037665 (PANTHER); SIGNAL_PEPTIDE_C_REGION (PHOBIUS); SIGNAL_PEPTIDE (PH…
EG01ag004009	Chr_N1:843441-880960	EG01ag004009.3	nuclear pore complex protein NUP98A-like isoform X2	IPR007230 (PFAM); IPR036903 (G3DSA:3.30.1610.GENE3D); G3DSA:1.10.10.2360 (GENE3D); mobidb-lite (MOBIDB_LITE); mobidb-lite (MOBIDB_LITE); mobidb-lite (MOBIDB_LITE); mobidb-lite (MOBIDB_LITE); mobidb-lite (MOBIDB_LITE); mobidb-lite (MOBIDB_LITE); mobidb-lite (MOBIDB_LITE); mobidb-lite (MOBIDB_LITE); PTHR23198:SF22 (PANTHER); IPR037665 (PANTHER); NON_CYTOPLASMIC_DOMAIN (PHOBIUS); SIGNAL_PEPTIDE_C_RE…
EG01ag004009	Chr_N1:843441-880960	EG01ag004009.4	protein phosphatase 2C 32	Coil (COILS); IPR001932 (SMART); G3DSA:1.10.10.2360 (GENE3D); IPR036457 (G3DSA:3.60.40.GENE3D); IPR007230 (PFAM); IPR036457 (G3DSA:3.60.40.GENE3D); IPR036903 (G3DSA:3.30.1610.GENE3D); IPR001932 (PFAM); mobidb-lite (MOBIDB_LITE); mobidb-lite (MOBIDB_LITE); mobidb-lite (MOBIDB_LITE); mobidb-lite (MOBIDB_LITE); mobidb-lite (MOBIDB_LITE); mobidb-lite (MOBIDB_LITE); mobidb-lite (MOBIDB_LITE); mobidb-l…
EG01ag004009	Chr_N1:843441-880960	EG01ag004009.5	nuclear pore complex protein NUP98A-like isoform X1	IPR007230 (PFAM); IPR036903 (G3DSA:3.30.1610.GENE3D); G3DSA:1.10.10.2360 (GENE3D); mobidb-lite (MOBIDB_LITE); mobidb-lite (MOBIDB_LITE); mobidb-lite (MOBIDB_LITE); mobidb-lite (MOBIDB_LITE); mobidb-lite (MOBIDB_LITE); mobidb-lite (MOBIDB_LITE); mobidb-lite (MOBIDB_LITE); mobidb-lite (MOBIDB_LITE); PTHR23198:SF22 (PANTHER); IPR037665 (PANTHER); IPR007230 (PROSITE_PROFILES); IPR036903 (SUPERFAMILY)
EG01ag004009	Chr_N1:843441-880960	EG01ag004009.6	nuclear pore complex protein NUP98A-like isoform X2	G3DSA:1.10.10.2360 (GENE3D); IPR007230 (PFAM); IPR036903 (G3DSA:3.30.1610.GENE3D); mobidb-lite (MOBIDB_LITE); mobidb-lite (MOBIDB_LITE); mobidb-lite (MOBIDB_LITE); mobidb-lite (MOBIDB_LITE); mobidb-lite (MOBIDB_LITE); mobidb-lite (MOBIDB_LITE); mobidb-lite (MOBIDB_LITE); mobidb-lite (MOBIDB_LITE); mobidb-lite (MOBIDB_LITE); IPR037665 (PANTHER); PTHR23198:SF22 (PANTHER); IPR007230 (PROSITE_PROFILE…
EG01ag004009	Chr_N1:843441-880960	EG01ag004009.7	nuclear pore complex protein NUP98A-like isoform X2	IPR007230 (PFAM); IPR036903 (G3DSA:3.30.1610.GENE3D); G3DSA:1.10.10.2360 (GENE3D); mobidb-lite (MOBIDB_LITE); mobidb-lite (MOBIDB_LITE); mobidb-lite (MOBIDB_LITE); mobidb-lite (MOBIDB_LITE); mobidb-lite (MOBIDB_LITE); mobidb-lite (MOBIDB_LITE); mobidb-lite (MOBIDB_LITE); mobidb-lite (MOBIDB_LITE); IPR037665 (PANTHER); PTHR23198:SF22 (PANTHER); SIGNAL_PEPTIDE_C_REGION (PHOBIUS); SIGNAL_PEPTIDE (PH…
EG01ag004010	Chr_N1:854030-856718	EG01ag004010.1	Glucan endo-1,3-beta-glucosidase	mobidb-lite (MOBIDB_LITE)
EG01ag004011	Chr_N1:896919-910559	EG01ag004011.1	pectin acetylesterase 2-like	IPR004963 (PFAM); PTHR21562:SF75 (PANTHER); IPR004963 (PANTHER)
EG01ag004011	Chr_N1:896919-910559	EG01ag004011.2	pectin acetylesterase 12-like	IPR004963 (PFAM); PTHR21562:SF82 (PANTHER); IPR004963 (PANTHER)
EG01ag004011	Chr_N1:896919-910559	EG01ag004011.3	pectin acetylesterase 12-like	IPR004963 (PFAM); PTHR21562:SF82 (PANTHER); IPR004963 (PANTHER)
EG01ag004012	Chr_N1:923719-966499	EG01ag004012.1	probable cellulose synthase A catalytic subunit 8 [UDP-forming] isoform X2	IPR029044 (G3DSA:3.90.550.GENE3D); IPR013083 (G3DSA:3.30.40.GENE3D); IPR027934 (PFAM); IPR005150 (PFAM); PTHR13301:SF206 (PANTHER); PTHR13301 (PANTHER); NON_CYTOPLASMIC_DOMAIN (PHOBIUS); NON_CYTOPLASMIC_DOMAIN (PHOBIUS); NON_CYTOPLASMIC_DOMAIN (PHOBIUS); TRANSMEMBRANE (PHOBIUS); CYTOPLASMIC_DOMAIN (PHOBIUS); TRANSMEMBRANE (PHOBIUS); TRANSMEMBRANE (PHOBIUS); CYTOPLASMIC_DOMAIN (PHOBIUS); CYTOPLASM…
EG01ag004012	Chr_N1:923719-966499	EG01ag004012.2	probable cellulose synthase A catalytic subunit 8 [UDP-forming] isoform X2	IPR027934 (PFAM); IPR013083 (G3DSA:3.30.40.GENE3D); IPR005150 (PFAM); IPR029044 (G3DSA:3.90.550.GENE3D); PTHR13301:SF206 (PANTHER); PTHR13301 (PANTHER); PTHR13301:SF206 (PANTHER); PTHR13301 (PANTHER); TRANSMEMBRANE (PHOBIUS); NON_CYTOPLASMIC_DOMAIN (PHOBIUS); TRANSMEMBRANE (PHOBIUS); NON_CYTOPLASMIC_DOMAIN (PHOBIUS); NON_CYTOPLASMIC_DOMAIN (PHOBIUS); CYTOPLASMIC_DOMAIN (PHOBIUS); CYTOPLASMIC_DOMA…
EG01ag004012	Chr_N1:923719-966499	EG01ag004012.3	probable cellulose synthase A catalytic subunit 8 [UDP-forming] isoform X2	IPR005150 (PFAM); IPR029044 (G3DSA:3.90.550.GENE3D); IPR027934 (PFAM); IPR013083 (G3DSA:3.30.40.GENE3D); PTHR13301 (PANTHER); PTHR13301:SF206 (PANTHER); PTHR13301 (PANTHER); NON_CYTOPLASMIC_DOMAIN (PHOBIUS); NON_CYTOPLASMIC_DOMAIN (PHOBIUS); NON_CYTOPLASMIC_DOMAIN (PHOBIUS); TRANSMEMBRANE (PHOBIUS); TRANSMEMBRANE (PHOBIUS); TRANSMEMBRANE (PHOBIUS); TRANSMEMBRANE (PHOBIUS); CYTOPLASMIC_DOMAIN (PHO…
EG01ag004012	Chr_N1:923719-966499	EG01ag004012.4	probable cellulose synthase A catalytic subunit 8 [UDP-forming] isoform X2	IPR029044 (G3DSA:3.90.550.GENE3D); IPR005150 (PFAM); PTHR13301 (PANTHER); PTHR13301:SF196 (PANTHER); TRANSMEMBRANE (PHOBIUS); TRANSMEMBRANE (PHOBIUS); TRANSMEMBRANE (PHOBIUS); CYTOPLASMIC_DOMAIN (PHOBIUS); TRANSMEMBRANE (PHOBIUS); TRANSMEMBRANE (PHOBIUS); CYTOPLASMIC_DOMAIN (PHOBIUS); CYTOPLASMIC_DOMAIN (PHOBIUS); NON_CYTOPLASMIC_DOMAIN (PHOBIUS); NON_CYTOPLASMIC_DOMAIN (PHOBIUS); NON_CYTOPLASMIC…
EG01ag004013	Chr_N1:983171-985138	EG01ag004013.1	transcription factor MYB61-like	IPR001005 (SMART); G3DSA:1.10.10.60 (GENE3D); IPR017930 (PFAM); G3DSA:1.10.10.60 (GENE3D); mobidb-lite (MOBIDB_LITE); mobidb-lite (MOBIDB_LITE); PTHR47997 (PANTHER); PTHR47997:SF41 (PANTHER); IPR017930 (PROSITE_PROFILES); IPR001005 (PROSITE_PROFILES); IPR001005 (PROSITE_PROFILES); IPR017930 (PROSITE_PROFILES); IPR001005 (CDD); IPR001005 (CDD); IPR009057 (SUPERFAMILY)
EG01ag004014	Chr_N1:1050327-1050989	EG01ag004014.1	NADH dehydrogenase [ubiquinone] flavoprotein 1, mitochondrial	IPR037225 (G3DSA:3.40.50.GENE3D); G3DSA:3.10.20.600 (GENE3D); IPR019554 (PFAM); IPR011538 (PFAM); PTHR11780 (PANTHER); PTHR11780:SF11 (PANTHER); IPR001949 (PROSITE_PATTERNS); SSF142984 (SUPERFAMILY); IPR037225 (SUPERFAMILY)
EG01ag004015	Chr_N1:1080614-1084015	EG01ag004015.1	charged multivesicular body protein 7	Coil (COILS); mobidb-lite (MOBIDB_LITE); mobidb-lite (MOBIDB_LITE); mobidb-lite (MOBIDB_LITE); mobidb-lite (MOBIDB_LITE); mobidb-lite (MOBIDB_LITE); mobidb-lite (MOBIDB_LITE); PS50007 (PROSITE_PROFILES)
EG01ag004016	Chr_N1:1096416-1097400	EG01ag004016.1	NADH dehydrogenase [ubiquinone] flavoprotein 1, mitochondrial	Coil (COILS); IPR011538 (PFAM); IPR019554 (PFAM); IPR037225 (G3DSA:3.40.50.GENE3D); G3DSA:3.10.20.600 (GENE3D); PTHR11780:SF11 (PANTHER); PTHR11780 (PANTHER); SSF142984 (SUPERFAMILY); IPR037225 (SUPERFAMILY)
EG01ag004017	Chr_N1:1097401-1111364	EG01ag004017.1	NADH dehydrogenase [ubiquinone] flavoprotein 1, mitochondrial	mobidb-lite (MOBIDB_LITE); PTHR11780 (PANTHER); PTHR11780:SF11 (PANTHER)
EG01ag004018	Chr_N1:1111351-1116200	EG01ag004018.1	neurofilament medium polypeptide-like	mobidb-lite (MOBIDB_LITE); mobidb-lite (MOBIDB_LITE); mobidb-lite (MOBIDB_LITE); mobidb-lite (MOBIDB_LITE); mobidb-lite (MOBIDB_LITE); mobidb-lite (MOBIDB_LITE); mobidb-lite (MOBIDB_LITE); mobidb-lite (MOBIDB_LITE); mobidb-lite (MOBIDB_LITE); PTHR37729 (PANTHER)
EG01ag004019	Chr_N1:1125859-1135077	EG01ag004019.1	charged multivesicular body protein 7	Coil (COILS); IPR005024 (PFAM); PTHR22761 (PANTHER); PTHR22761:SF7 (PANTHER)
EG01ag004019	Chr_N1:1125859-1135077	EG01ag004019.2	charged multivesicular body protein 7	Coil (COILS); IPR005024 (PFAM); PTHR22761:SF7 (PANTHER); PTHR22761 (PANTHER)
EG01ag004019	Chr_N1:1125859-1135077	EG01ag004019.3	charged multivesicular body protein 7	Coil (COILS); IPR005024 (PFAM); PTHR22761 (PANTHER); PTHR22761:SF7 (PANTHER)
EG01ag004019	Chr_N1:1125859-1135077	EG01ag004019.4	charged multivesicular body protein 7	Coil (COILS); IPR005024 (PFAM); PTHR22761 (PANTHER); PTHR22761:SF7 (PANTHER)
EG01ag004019	Chr_N1:1125859-1135077	EG01ag004019.5	charged multivesicular body protein 7	Coil (COILS); IPR005024 (PFAM); PTHR22761:SF7 (PANTHER); PTHR22761 (PANTHER)
EG01ag004019	Chr_N1:1125859-1135077	EG01ag004019.6	charged multivesicular body protein 7	Coil (COILS); IPR005024 (PFAM); PTHR22761 (PANTHER); PTHR22761:SF7 (PANTHER)
EG01ag004019	Chr_N1:1125859-1135077	EG01ag004019.7	charged multivesicular body protein 7	Coil (COILS); IPR005024 (PFAM); PTHR22761 (PANTHER); PTHR22761:SF7 (PANTHER)
EG01ag004020	Chr_N1:1129808-1131086	EG01ag004020.1	hAT transposon superfamily	IPR007021 (PFAM); PTHR32166 (PANTHER); PTHR32166:SF33 (PANTHER); IPR012337 (SUPERFAMILY)
EG01ag004021	Chr_N1:1136059-1138368	EG01ag004021.1	putative pentatricopeptide repeat-containing protein At3g01580	IPR002885 (PFAM); IPR002885 (PFAM); IPR002885 (PFAM); IPR011990 (G3DSA:1.25.40.GENE3D); IPR011990 (G3DSA:1.25.40.GENE3D); IPR002885 (TIGRFAM); mobidb-lite (MOBIDB_LITE); mobidb-lite (MOBIDB_LITE); mobidb-lite (MOBIDB_LITE); PTHR47929 (PANTHER); IPR002885 (PROSITE_PROFILES); IPR002885 (PROSITE_PROFILES); IPR002885 (PROSITE_PROFILES); IPR002885 (PROSITE_PROFILES); IPR002885 (PROSITE_PROFILES); IPR0…
EG01ag004022	Chr_N1:1141407-1145830	EG01ag004022.1	transcription factor PIF3-like isoform X1	IPR011598 (SMART); IPR011598 (PFAM); IPR036638 (G3DSA:4.10.280.GENE3D); mobidb-lite (MOBIDB_LITE); mobidb-lite (MOBIDB_LITE); mobidb-lite (MOBIDB_LITE); mobidb-lite (MOBIDB_LITE); mobidb-lite (MOBIDB_LITE); mobidb-lite (MOBIDB_LITE); mobidb-lite (MOBIDB_LITE); mobidb-lite (MOBIDB_LITE); mobidb-lite (MOBIDB_LITE); mobidb-lite (MOBIDB_LITE); mobidb-lite (MOBIDB_LITE); PTHR46807:SF1 (PANTHER); IPR04…
EG01ag004022	Chr_N1:1141407-1145830	EG01ag004022.2	transcription factor PIF3-like	IPR011598 (SMART); IPR011598 (PFAM); IPR036638 (G3DSA:4.10.280.GENE3D); mobidb-lite (MOBIDB_LITE); mobidb-lite (MOBIDB_LITE); mobidb-lite (MOBIDB_LITE); mobidb-lite (MOBIDB_LITE); mobidb-lite (MOBIDB_LITE); mobidb-lite (MOBIDB_LITE); mobidb-lite (MOBIDB_LITE); mobidb-lite (MOBIDB_LITE); mobidb-lite (MOBIDB_LITE); PTHR46807:SF1 (PANTHER); IPR044273 (PANTHER); IPR011598 (PROSITE_PROFILES); cd11445 …
EG01ag004022	Chr_N1:1141407-1145830	EG01ag004022.3	transcription factor PIF3-like	IPR011598 (SMART); IPR011598 (PFAM); IPR036638 (G3DSA:4.10.280.GENE3D); mobidb-lite (MOBIDB_LITE); mobidb-lite (MOBIDB_LITE); mobidb-lite (MOBIDB_LITE); mobidb-lite (MOBIDB_LITE); mobidb-lite (MOBIDB_LITE); mobidb-lite (MOBIDB_LITE); mobidb-lite (MOBIDB_LITE); mobidb-lite (MOBIDB_LITE); mobidb-lite (MOBIDB_LITE); IPR044273 (PANTHER); PTHR46807:SF1 (PANTHER); IPR011598 (PROSITE_PROFILES); cd11445 …
EG01ag004022	Chr_N1:1141407-1145830	EG01ag004022.4	transcription factor PIF3-like	IPR011598 (SMART); IPR011598 (PFAM); IPR036638 (G3DSA:4.10.280.GENE3D); mobidb-lite (MOBIDB_LITE); mobidb-lite (MOBIDB_LITE); mobidb-lite (MOBIDB_LITE); mobidb-lite (MOBIDB_LITE); mobidb-lite (MOBIDB_LITE); mobidb-lite (MOBIDB_LITE); mobidb-lite (MOBIDB_LITE); mobidb-lite (MOBIDB_LITE); mobidb-lite (MOBIDB_LITE); IPR044273 (PANTHER); PTHR46807:SF1 (PANTHER); IPR011598 (PROSITE_PROFILES); cd11445 …
EG01ag004022	Chr_N1:1141407-1145830	EG01ag004022.5	transcription factor PIF3-like isoform X1	IPR011598 (SMART); IPR011598 (PFAM); IPR036638 (G3DSA:4.10.280.GENE3D); mobidb-lite (MOBIDB_LITE); mobidb-lite (MOBIDB_LITE); mobidb-lite (MOBIDB_LITE); mobidb-lite (MOBIDB_LITE); mobidb-lite (MOBIDB_LITE); mobidb-lite (MOBIDB_LITE); mobidb-lite (MOBIDB_LITE); mobidb-lite (MOBIDB_LITE); mobidb-lite (MOBIDB_LITE); mobidb-lite (MOBIDB_LITE); mobidb-lite (MOBIDB_LITE); PTHR46807:SF1 (PANTHER); IPR04…
EG01ag004022	Chr_N1:1141407-1145830	EG01ag004022.6	transcription factor PIF3-like isoform X1	IPR011598 (SMART); IPR036638 (G3DSA:4.10.280.GENE3D); IPR011598 (PFAM); mobidb-lite (MOBIDB_LITE); mobidb-lite (MOBIDB_LITE); mobidb-lite (MOBIDB_LITE); mobidb-lite (MOBIDB_LITE); mobidb-lite (MOBIDB_LITE); mobidb-lite (MOBIDB_LITE); mobidb-lite (MOBIDB_LITE); mobidb-lite (MOBIDB_LITE); mobidb-lite (MOBIDB_LITE); mobidb-lite (MOBIDB_LITE); mobidb-lite (MOBIDB_LITE); mobidb-lite (MOBIDB_LITE); IPR…
EG01ag004022	Chr_N1:1141407-1145830	EG01ag004022.7	transcription factor PIF3-like isoform X1	IPR011598 (SMART); IPR036638 (G3DSA:4.10.280.GENE3D); IPR011598 (PFAM); mobidb-lite (MOBIDB_LITE); mobidb-lite (MOBIDB_LITE); mobidb-lite (MOBIDB_LITE); mobidb-lite (MOBIDB_LITE); mobidb-lite (MOBIDB_LITE); mobidb-lite (MOBIDB_LITE); mobidb-lite (MOBIDB_LITE); mobidb-lite (MOBIDB_LITE); mobidb-lite (MOBIDB_LITE); mobidb-lite (MOBIDB_LITE); mobidb-lite (MOBIDB_LITE); mobidb-lite (MOBIDB_LITE); IPR…
EG01ag004023	Chr_N1:1157086-1167518	EG01ag004023.1	protoporphyrinogen oxidase, chloroplastic	G3DSA:1.10.3110.10 (GENE3D); G3DSA:3.90.660.20 (GENE3D); IPR036188 (G3DSA:3.50.50.GENE3D); IPR004572 (TIGRFAM); IPR002937 (PFAM); mobidb-lite (MOBIDB_LITE); PTHR42923 (PANTHER); PTHR42923:SF3 (PANTHER); SIGNAL_PEPTIDE (PHOBIUS); SIGNAL_PEPTIDE_H_REGION (PHOBIUS); SIGNAL_PEPTIDE_C_REGION (PHOBIUS); SIGNAL_PEPTIDE_N_REGION (PHOBIUS); NON_CYTOPLASMIC_DOMAIN (PHOBIUS); IPR036188 (SUPERFAMILY); SSF543…
EG01ag004023	Chr_N1:1157086-1167518	EG01ag004023.2	protoporphyrinogen oxidase 1, chloroplastic	IPR036188 (G3DSA:3.50.50.GENE3D); IPR002937 (PFAM); IPR004572 (TIGRFAM); mobidb-lite (MOBIDB_LITE); PTHR42923:SF3 (PANTHER); PTHR42923 (PANTHER); SIGNAL_PEPTIDE (PHOBIUS); NON_CYTOPLASMIC_DOMAIN (PHOBIUS); SIGNAL_PEPTIDE_H_REGION (PHOBIUS); SIGNAL_PEPTIDE_C_REGION (PHOBIUS); SIGNAL_PEPTIDE_N_REGION (PHOBIUS); SSF54373 (SUPERFAMILY); IPR036188 (SUPERFAMILY)
EG01ag004023	Chr_N1:1157086-1167518	EG01ag004023.3	protoporphyrinogen oxidase, chloroplastic	IPR036188 (G3DSA:3.50.50.GENE3D); IPR004572 (TIGRFAM); IPR002937 (PFAM); mobidb-lite (MOBIDB_LITE); PTHR42923:SF3 (PANTHER); PTHR42923 (PANTHER); IPR036188 (SUPERFAMILY); SSF54373 (SUPERFAMILY)
EG01ag004023	Chr_N1:1157086-1167518	EG01ag004023.4	protoporphyrinogen oxidase, chloroplastic	IPR036188 (G3DSA:3.50.50.GENE3D); IPR004572 (TIGRFAM); IPR002937 (PFAM); mobidb-lite (MOBIDB_LITE); PTHR42923:SF3 (PANTHER); PTHR42923 (PANTHER); IPR036188 (SUPERFAMILY); SSF54373 (SUPERFAMILY)
EG01ag004023	Chr_N1:1157086-1167518	EG01ag004023.5	protoporphyrinogen oxidase, chloroplastic	IPR036188 (G3DSA:3.50.50.GENE3D); IPR004572 (TIGRFAM); IPR002937 (PFAM); mobidb-lite (MOBIDB_LITE); PTHR42923 (PANTHER); PTHR42923:SF3 (PANTHER); IPR036188 (SUPERFAMILY); SSF54373 (SUPERFAMILY)
EG01ag004023	Chr_N1:1157086-1167518	EG01ag004023.6	protoporphyrinogen oxidase, chloroplastic	IPR002937 (PFAM); IPR036188 (G3DSA:3.50.50.GENE3D); G3DSA:3.90.660.20 (GENE3D); G3DSA:1.10.3110.10 (GENE3D); IPR004572 (TIGRFAM); mobidb-lite (MOBIDB_LITE); PTHR42923 (PANTHER); PTHR42923:SF3 (PANTHER); SIGNAL_PEPTIDE_H_REGION (PHOBIUS); SIGNAL_PEPTIDE_C_REGION (PHOBIUS); NON_CYTOPLASMIC_DOMAIN (PHOBIUS); SIGNAL_PEPTIDE_N_REGION (PHOBIUS); SIGNAL_PEPTIDE (PHOBIUS); IPR036188 (SUPERFAMILY); SSF543…
EG01ag004023	Chr_N1:1157086-1167518	EG01ag004023.7	protoporphyrinogen oxidase 1, chloroplastic	IPR036188 (G3DSA:3.50.50.GENE3D); IPR004572 (TIGRFAM); IPR002937 (PFAM); mobidb-lite (MOBIDB_LITE); PTHR42923 (PANTHER); PTHR42923:SF3 (PANTHER); NON_CYTOPLASMIC_DOMAIN (PHOBIUS); SIGNAL_PEPTIDE_H_REGION (PHOBIUS); SIGNAL_PEPTIDE_C_REGION (PHOBIUS); SIGNAL_PEPTIDE_N_REGION (PHOBIUS); SIGNAL_PEPTIDE (PHOBIUS); IPR036188 (SUPERFAMILY); SSF54373 (SUPERFAMILY)
EG01ag004024	Chr_N1:1192139-1194106	EG01ag004024.1	auxin-responsive protein IAA4 isoform X1	G3DSA:3.10.20.90 (GENE3D); IPR033389 (PFAM); mobidb-lite (MOBIDB_LITE); PTHR31734:SF94 (PANTHER); IPR003311 (PANTHER); TRANSMEMBRANE (PHOBIUS); CYTOPLASMIC_DOMAIN (PHOBIUS); NON_CYTOPLASMIC_DOMAIN (PHOBIUS); IPR000270 (PROSITE_PROFILES); SSF54277 (SUPERFAMILY)
EG01ag004025	Chr_N1:1201139-1203858	EG01ag004025.1	putative pentatricopeptide repeat-containing protein At5g52630	IPR011990 (G3DSA:1.25.40.GENE3D); IPR032867 (PFAM); IPR011990 (G3DSA:1.25.40.GENE3D); IPR002885 (TIGRFAM); IPR002885 (PFAM); IPR002885 (PFAM); PTHR24015 (PANTHER); PTHR24015:SF1954 (PANTHER); IPR002885 (PROSITE_PROFILES); IPR002885 (PROSITE_PROFILES); IPR002885 (PROSITE_PROFILES); IPR002885 (PROSITE_PROFILES); IPR002885 (PROSITE_PROFILES); IPR011990 (SUPERFAMILY)
EG01ag004026	Chr_N1:1214067-1219651	EG01ag004026.1	probable calcium-binding protein CML36	IPR001878 (SMART); IPR001878 (PFAM); G3DSA:1.10.238.10 (GENE3D); G3DSA:4.10.60.10 (GENE3D); PF14223 (PFAM); mobidb-lite (MOBIDB_LITE); mobidb-lite (MOBIDB_LITE); mobidb-lite (MOBIDB_LITE); PTHR10891:SF869 (PANTHER); PTHR10891 (PANTHER); IPR002048 (PROSITE_PROFILES); IPR001878 (PROSITE_PROFILES); IPR002048 (CDD); IPR011992 (SUPERFAMILY); IPR036875 (SUPERFAMILY)
EG01ag004027	Chr_N1:1222403-1228761	EG01ag004027.1	agamous-like MADS-box protein AGL80	Coil (COILS); IPR002100 (PRINTS); IPR002100 (SMART); IPR036879 (G3DSA:3.40.1810.GENE3D); IPR002100 (PFAM); PTHR11945:SF572 (PANTHER); PTHR11945 (PANTHER); IPR002100 (PROSITE_PROFILES); IPR033897 (CDD); IPR036879 (SUPERFAMILY)
EG01ag004028	Chr_N1:1243809-1248497	EG01ag004028.1	---NA---	mobidb-lite (MOBIDB_LITE); mobidb-lite (MOBIDB_LITE); mobidb-lite (MOBIDB_LITE)
EG01ag004028	Chr_N1:1243809-1248497	EG01ag004028.2	---NA---	mobidb-lite (MOBIDB_LITE); mobidb-lite (MOBIDB_LITE)
EG01ag004029	Chr_N1:1301268-1318195	EG01ag004029.1	probable WRKY transcription factor 47	Coil (COILS); IPR003657 (SMART); IPR036576 (G3DSA:2.20.25.GENE3D); IPR003657 (PFAM); mobidb-lite (MOBIDB_LITE); mobidb-lite (MOBIDB_LITE); mobidb-lite (MOBIDB_LITE); mobidb-lite (MOBIDB_LITE); mobidb-lite (MOBIDB_LITE); PTHR31429:SF59 (PANTHER); IPR044810 (PANTHER); IPR003657 (PROSITE_PROFILES); IPR036576 (SUPERFAMILY)
EG01ag004029	Chr_N1:1301268-1318195	EG01ag004029.2	probable WRKY transcription factor 47	Coil (COILS); IPR003657 (SMART); IPR036576 (G3DSA:2.20.25.GENE3D); IPR003657 (PFAM); mobidb-lite (MOBIDB_LITE); mobidb-lite (MOBIDB_LITE); mobidb-lite (MOBIDB_LITE); mobidb-lite (MOBIDB_LITE); mobidb-lite (MOBIDB_LITE); mobidb-lite (MOBIDB_LITE); mobidb-lite (MOBIDB_LITE); PTHR31429:SF59 (PANTHER); IPR044810 (PANTHER); IPR003657 (PROSITE_PROFILES); IPR036576 (SUPERFAMILY)
EG01ag004029	Chr_N1:1301268-1318195	EG01ag004029.3	probable WRKY transcription factor 47	Coil (COILS); IPR003657 (SMART); IPR003657 (PFAM); IPR036576 (G3DSA:2.20.25.GENE3D); mobidb-lite (MOBIDB_LITE); mobidb-lite (MOBIDB_LITE); mobidb-lite (MOBIDB_LITE); mobidb-lite (MOBIDB_LITE); mobidb-lite (MOBIDB_LITE); IPR044810 (PANTHER); PTHR31429:SF59 (PANTHER); IPR003657 (PROSITE_PROFILES); IPR036576 (SUPERFAMILY)
EG01ag004029	Chr_N1:1301268-1318195	EG01ag004029.4	probable WRKY transcription factor 47	Coil (COILS); IPR003657 (SMART); IPR003657 (PFAM); IPR036576 (G3DSA:2.20.25.GENE3D); mobidb-lite (MOBIDB_LITE); mobidb-lite (MOBIDB_LITE); mobidb-lite (MOBIDB_LITE); mobidb-lite (MOBIDB_LITE); mobidb-lite (MOBIDB_LITE); mobidb-lite (MOBIDB_LITE); mobidb-lite (MOBIDB_LITE); IPR044810 (PANTHER); PTHR31429:SF59 (PANTHER); IPR003657 (PROSITE_PROFILES); IPR036576 (SUPERFAMILY)
EG01ag004029	Chr_N1:1301268-1318195	EG01ag004029.5	probable WRKY transcription factor 47	Coil (COILS); IPR003657 (SMART); IPR036576 (G3DSA:2.20.25.GENE3D); IPR003657 (PFAM); mobidb-lite (MOBIDB_LITE); mobidb-lite (MOBIDB_LITE); mobidb-lite (MOBIDB_LITE); mobidb-lite (MOBIDB_LITE); mobidb-lite (MOBIDB_LITE); mobidb-lite (MOBIDB_LITE); mobidb-lite (MOBIDB_LITE); PTHR31429:SF59 (PANTHER); IPR044810 (PANTHER); IPR003657 (PROSITE_PROFILES); IPR036576 (SUPERFAMILY)
EG01ag004029	Chr_N1:1301268-1318195	EG01ag004029.6	probable WRKY transcription factor 47	IPR003657 (SMART); IPR036576 (G3DSA:2.20.25.GENE3D); IPR003657 (PFAM); mobidb-lite (MOBIDB_LITE); mobidb-lite (MOBIDB_LITE); mobidb-lite (MOBIDB_LITE); mobidb-lite (MOBIDB_LITE); mobidb-lite (MOBIDB_LITE); PTHR31429:SF59 (PANTHER); IPR044810 (PANTHER); IPR003657 (PROSITE_PROFILES); IPR036576 (SUPERFAMILY)
EG01ag004030	Chr_N1:1324679-1341063	EG01ag004030.1	pentatricopeptide repeat-containing protein At1g77360, mitochondrial	mobidb-lite (MOBIDB_LITE); mobidb-lite (MOBIDB_LITE)
EG01ag004031	Chr_N1:1342491-1368359	EG01ag004031.1	dnaJ protein ERDJ2-like	Coil (COILS); IPR001623 (PRINTS); IPR001623 (SMART); IPR004179 (SMART); IPR035892 (G3DSA:2.60.40.GENE3D); G3DSA:1.10.3380.10 (GENE3D); IPR004179 (PFAM); IPR036869 (G3DSA:1.10.287.GENE3D); G3DSA:1.10.150.20 (GENE3D); IPR001623 (PFAM); mobidb-lite (MOBIDB_LITE); mobidb-lite (MOBIDB_LITE); PTHR24075:SF18 (PANTHER); PTHR24075 (PANTHER); NON_CYTOPLASMIC_DOMAIN (PHOBIUS); TRANSMEMBRANE (PHOBIUS); NON_C…
EG01ag004031	Chr_N1:1342491-1368359	EG01ag004031.2	dnaJ protein ERDJ2-like	Coil (COILS); IPR004179 (SMART); IPR035892 (G3DSA:2.60.40.GENE3D); IPR004179 (PFAM); G3DSA:1.10.3380.10 (GENE3D); G3DSA:1.10.150.20 (GENE3D); mobidb-lite (MOBIDB_LITE); mobidb-lite (MOBIDB_LITE); PTHR24075 (PANTHER); PTHR24075:SF18 (PANTHER); IPR014756 (SUPERFAMILY); SSF158702 (SUPERFAMILY)
EG01ag004032	Chr_N1:1369426-1373609	EG01ag004032.1	DEAD-box ATP-dependent RNA helicase 36 isoform X1	IPR002156 (PFAM); NON_CYTOPLASMIC_DOMAIN (PHOBIUS); TRANSMEMBRANE (PHOBIUS); CYTOPLASMIC_DOMAIN (PHOBIUS); SignalP-noTM (SIGNALP_EUK); TMhelix (TMHMM)
EG01ag004033	Chr_N1:1376488-1380369	EG01ag004033.1	probable transcription factor At3g04930	Coil (COILS); Coil (COILS); IPR007592 (PFAM); mobidb-lite (MOBIDB_LITE); mobidb-lite (MOBIDB_LITE); mobidb-lite (MOBIDB_LITE); mobidb-lite (MOBIDB_LITE); PTHR31662:SF72 (PANTHER); IPR007592 (PANTHER)
EG01ag004033	Chr_N1:1376488-1380369	EG01ag004033.2	probable transcription factor At3g04930	Coil (COILS); Coil (COILS); IPR007592 (PFAM); mobidb-lite (MOBIDB_LITE); mobidb-lite (MOBIDB_LITE); mobidb-lite (MOBIDB_LITE); mobidb-lite (MOBIDB_LITE); PTHR31662:SF72 (PANTHER); IPR007592 (PANTHER)
EG01ag004033	Chr_N1:1376488-1380369	EG01ag004033.3	probable transcription factor At3g04930	Coil (COILS); Coil (COILS); IPR007592 (PFAM); mobidb-lite (MOBIDB_LITE); mobidb-lite (MOBIDB_LITE); mobidb-lite (MOBIDB_LITE); mobidb-lite (MOBIDB_LITE); PTHR31662:SF72 (PANTHER); IPR007592 (PANTHER)
EG01ag004033	Chr_N1:1376488-1380369	EG01ag004033.4	probable transcription factor At3g04930	Coil (COILS); Coil (COILS); IPR007592 (PFAM); mobidb-lite (MOBIDB_LITE); mobidb-lite (MOBIDB_LITE); mobidb-lite (MOBIDB_LITE); mobidb-lite (MOBIDB_LITE); PTHR31662:SF72 (PANTHER); IPR007592 (PANTHER)
EG01ag004033	Chr_N1:1376488-1380369	EG01ag004033.5	probable transcription factor At3g04930	Coil (COILS); Coil (COILS); IPR007592 (PFAM); mobidb-lite (MOBIDB_LITE); mobidb-lite (MOBIDB_LITE); mobidb-lite (MOBIDB_LITE); mobidb-lite (MOBIDB_LITE); IPR007592 (PANTHER); PTHR31662:SF72 (PANTHER)
EG01ag004033	Chr_N1:1376488-1380369	EG01ag004033.6	probable transcription factor At3g04930	Coil (COILS); Coil (COILS); IPR007592 (PFAM); mobidb-lite (MOBIDB_LITE); mobidb-lite (MOBIDB_LITE); mobidb-lite (MOBIDB_LITE); mobidb-lite (MOBIDB_LITE); IPR007592 (PANTHER); PTHR31662:SF72 (PANTHER)
EG01ag004033	Chr_N1:1376488-1380369	EG01ag004033.7	probable transcription factor At3g04930	Coil (COILS); Coil (COILS); IPR007592 (PFAM); mobidb-lite (MOBIDB_LITE); mobidb-lite (MOBIDB_LITE); mobidb-lite (MOBIDB_LITE); mobidb-lite (MOBIDB_LITE); IPR007592 (PANTHER); PTHR31662:SF72 (PANTHER)
EG01ag004034	Chr_N1:1401806-1402377	EG01ag004034.1	DNA-directed RNA polymerase subunit beta	no IPS match
EG01ag004035	Chr_N1:1404155-1407315	EG01ag004035.1	rubredoxin	IPR024935 (PRINTS); IPR024935 (PFAM); G3DSA:2.20.28.10 (GENE3D); PIRSR000071-1 (PIRSR); mobidb-lite (MOBIDB_LITE); mobidb-lite (MOBIDB_LITE); PTHR47627 (PANTHER); IPR018527 (PROSITE_PATTERNS); CYTOPLASMIC_DOMAIN (PHOBIUS); TRANSMEMBRANE (PHOBIUS); NON_CYTOPLASMIC_DOMAIN (PHOBIUS); IPR024934 (PROSITE_PROFILES); IPR024935 (CDD); SSF57802 (SUPERFAMILY); TMhelix (TMHMM)
EG01ag004035	Chr_N1:1404155-1407315	EG01ag004035.2	rubredoxin	IPR024935 (PRINTS); IPR024935 (PFAM); G3DSA:2.20.28.10 (GENE3D); PIRSR000071-1 (PIRSR); mobidb-lite (MOBIDB_LITE); mobidb-lite (MOBIDB_LITE); PTHR47627 (PANTHER); IPR018527 (PROSITE_PATTERNS); CYTOPLASMIC_DOMAIN (PHOBIUS); TRANSMEMBRANE (PHOBIUS); NON_CYTOPLASMIC_DOMAIN (PHOBIUS); IPR024934 (PROSITE_PROFILES); IPR024935 (CDD); SSF57802 (SUPERFAMILY); TMhelix (TMHMM)
EG01ag004035	Chr_N1:1404155-1407315	EG01ag004035.3	rubredoxin	IPR024935 (PRINTS); IPR024935 (PFAM); G3DSA:2.20.28.10 (GENE3D); PIRSR000071-1 (PIRSR); mobidb-lite (MOBIDB_LITE); mobidb-lite (MOBIDB_LITE); PTHR47627 (PANTHER); IPR018527 (PROSITE_PATTERNS); CYTOPLASMIC_DOMAIN (PHOBIUS); TRANSMEMBRANE (PHOBIUS); NON_CYTOPLASMIC_DOMAIN (PHOBIUS); IPR024934 (PROSITE_PROFILES); IPR024935 (CDD); SSF57802 (SUPERFAMILY); TMhelix (TMHMM)
EG01ag004036	Chr_N1:1408683-1416986	EG01ag004036.1	aspartic proteinase-like	IPR001461 (PRINTS); IPR008139 (SMART); G3DSA:1.10.225.10 (GENE3D); IPR021109 (G3DSA:2.40.70.GENE3D); IPR021109 (G3DSA:2.40.70.GENE3D); IPR007856 (PFAM); IPR008138 (PFAM); IPR033121 (PFAM); IPR001461 (PANTHER); PTHR47966:SF43 (PANTHER); IPR001969 (PROSITE_PATTERNS); IPR001969 (PROSITE_PATTERNS); NON_CYTOPLASMIC_DOMAIN (PHOBIUS); TRANSMEMBRANE (PHOBIUS); CYTOPLASMIC_DOMAIN (PHOBIUS); IPR033121 (PRO…
EG01ag004036	Chr_N1:1408683-1416986	EG01ag004036.2	aspartic proteinase-like	IPR001461 (PRINTS); IPR008139 (SMART); G3DSA:1.10.225.10 (GENE3D); IPR021109 (G3DSA:2.40.70.GENE3D); IPR021109 (G3DSA:2.40.70.GENE3D); IPR007856 (PFAM); IPR008138 (PFAM); IPR033121 (PFAM); IPR001461 (PANTHER); PTHR47966:SF43 (PANTHER); IPR001969 (PROSITE_PATTERNS); IPR001969 (PROSITE_PATTERNS); NON_CYTOPLASMIC_DOMAIN (PHOBIUS); TRANSMEMBRANE (PHOBIUS); CYTOPLASMIC_DOMAIN (PHOBIUS); IPR033121 (PRO…
EG01ag004036	Chr_N1:1408683-1416986	EG01ag004036.3	aspartic proteinase-like	IPR001461 (PRINTS); IPR008139 (SMART); IPR033121 (PFAM); G3DSA:1.10.225.10 (GENE3D); IPR008138 (PFAM); IPR021109 (G3DSA:2.40.70.GENE3D); IPR007856 (PFAM); IPR021109 (G3DSA:2.40.70.GENE3D); PTHR47966:SF43 (PANTHER); IPR001461 (PANTHER); IPR001969 (PROSITE_PATTERNS); IPR001969 (PROSITE_PATTERNS); SIGNAL_PEPTIDE_C_REGION (PHOBIUS); NON_CYTOPLASMIC_DOMAIN (PHOBIUS); SIGNAL_PEPTIDE (PHOBIUS); TRANSMEM…
EG01ag004036	Chr_N1:1408683-1416986	EG01ag004036.4	aspartic proteinase-like	IPR001461 (PRINTS); IPR008139 (SMART); G3DSA:1.10.225.10 (GENE3D); IPR021109 (G3DSA:2.40.70.GENE3D); IPR021109 (G3DSA:2.40.70.GENE3D); IPR007856 (PFAM); IPR008138 (PFAM); IPR033121 (PFAM); IPR001461 (PANTHER); PTHR47966:SF43 (PANTHER); IPR001969 (PROSITE_PATTERNS); IPR001969 (PROSITE_PATTERNS); NON_CYTOPLASMIC_DOMAIN (PHOBIUS); TRANSMEMBRANE (PHOBIUS); CYTOPLASMIC_DOMAIN (PHOBIUS); IPR033121 (PRO…
EG01ag004036	Chr_N1:1408683-1416986	EG01ag004036.5	aspartic proteinase-like	IPR001461 (PRINTS); IPR008139 (SMART); IPR021109 (G3DSA:2.40.70.GENE3D); IPR007856 (PFAM); G3DSA:1.10.225.10 (GENE3D); IPR033121 (PFAM); IPR008138 (PFAM); IPR021109 (G3DSA:2.40.70.GENE3D); PTHR47966:SF43 (PANTHER); IPR001461 (PANTHER); IPR001969 (PROSITE_PATTERNS); IPR001969 (PROSITE_PATTERNS); TRANSMEMBRANE (PHOBIUS); NON_CYTOPLASMIC_DOMAIN (PHOBIUS); CYTOPLASMIC_DOMAIN (PHOBIUS); IPR033121 (PRO…
EG01ag004036	Chr_N1:1408683-1416986	EG01ag004036.6	aspartic proteinase-like	IPR001461 (PRINTS); IPR008139 (SMART); IPR033121 (PFAM); IPR021109 (G3DSA:2.40.70.GENE3D); G3DSA:1.10.225.10 (GENE3D); IPR008138 (PFAM); IPR007856 (PFAM); PTHR47966:SF9 (PANTHER); IPR001461 (PANTHER); IPR001969 (PROSITE_PATTERNS); CYTOPLASMIC_DOMAIN (PHOBIUS); TRANSMEMBRANE (PHOBIUS); NON_CYTOPLASMIC_DOMAIN (PHOBIUS); IPR008139 (PROSITE_PROFILES); IPR033121 (PROSITE_PROFILES); IPR008139 (PROSITE_…
EG01ag004036	Chr_N1:1408683-1416986	EG01ag004036.7	aspartic proteinase-like	IPR001461 (PRINTS); IPR008139 (SMART); IPR008138 (PFAM); IPR007856 (PFAM); G3DSA:1.10.225.10 (GENE3D); IPR021109 (G3DSA:2.40.70.GENE3D); IPR021109 (G3DSA:2.40.70.GENE3D); IPR033121 (PFAM); PTHR47966:SF43 (PANTHER); IPR001461 (PANTHER); IPR001969 (PROSITE_PATTERNS); IPR001969 (PROSITE_PATTERNS); NON_CYTOPLASMIC_DOMAIN (PHOBIUS); SIGNAL_PEPTIDE_N_REGION (PHOBIUS); SIGNAL_PEPTIDE_C_REGION (PHOBIUS);…
EG01ag004036	Chr_N1:1408683-1416986	EG01ag004036.8	aspartic proteinase-like	IPR001461 (PRINTS); IPR008139 (SMART); IPR008138 (PFAM); IPR007856 (PFAM); G3DSA:1.10.225.10 (GENE3D); IPR021109 (G3DSA:2.40.70.GENE3D); IPR021109 (G3DSA:2.40.70.GENE3D); IPR033121 (PFAM); PTHR47966:SF43 (PANTHER); IPR001461 (PANTHER); IPR001969 (PROSITE_PATTERNS); IPR001969 (PROSITE_PATTERNS); NON_CYTOPLASMIC_DOMAIN (PHOBIUS); SIGNAL_PEPTIDE_N_REGION (PHOBIUS); SIGNAL_PEPTIDE_C_REGION (PHOBIUS);…
EG01ag004037	Chr_N1:1422436-1449618	EG01ag004037.1	SWI/SNF-related matrix-associated actin-dependent regulator of chromatin subfamily A-like protein 1 isoform X1	IPR014001 (SMART); IPR038718 (G3DSA:3.40.50.GENE3D); IPR000330 (PFAM); mobidb-lite (MOBIDB_LITE); mobidb-lite (MOBIDB_LITE); IPR030101 (PTHR45766:PANTHER); PTHR45766 (PANTHER); PTHR45766 (PANTHER); IPR030101 (PTHR45766:PANTHER); IPR010003 (PROSITE_PROFILES); IPR014001 (PROSITE_PROFILES); IPR027417 (SUPERFAMILY)
EG01ag004037	Chr_N1:1422436-1449618	EG01ag004037.2	SWI/SNF-related matrix-associated actin-dependent regulator of chromatin subfamily A-like protein 1 isoform X1	IPR014001 (SMART); IPR038718 (G3DSA:3.40.50.GENE3D); IPR000330 (PFAM); PTHR45766 (PANTHER); IPR030101 (PTHR45766:PANTHER); IPR010003 (PROSITE_PROFILES); IPR014001 (PROSITE_PROFILES); cd18010 (CDD); IPR027417 (SUPERFAMILY)
EG01ag004037	Chr_N1:1422436-1449618	EG01ag004037.3	SWI/SNF-related matrix-associated actin-dependent regulator of chromatin subfamily A-like protein 1 isoform X1	IPR014001 (SMART); IPR038718 (G3DSA:3.40.50.GENE3D); IPR000330 (PFAM); PTHR45766 (PANTHER); IPR030101 (PTHR45766:PANTHER); PTHR45766 (PANTHER); IPR030101 (PTHR45766:PANTHER); IPR010003 (PROSITE_PROFILES); IPR014001 (PROSITE_PROFILES); IPR027417 (SUPERFAMILY)
EG01ag004037	Chr_N1:1422436-1449618	EG01ag004037.4	SWI/SNF-related matrix-associated actin-dependent regulator of chromatin subfamily A-like protein 1 isoform X1	IPR014001 (SMART); IPR038718 (G3DSA:3.40.50.GENE3D); IPR000330 (PFAM); PTHR45766 (PANTHER); IPR030101 (PTHR45766:PANTHER); IPR010003 (PROSITE_PROFILES); IPR014001 (PROSITE_PROFILES); cd18010 (CDD); IPR027417 (SUPERFAMILY)
EG01ag004038	Chr_N1:1451033-1461872	EG01ag004038.1	ycf20-like protein	IPR007572 (PFAM); IPR007572 (PANTHER); PTHR33787:SF3 (PANTHER); CYTOPLASMIC_DOMAIN (PHOBIUS); CYTOPLASMIC_DOMAIN (PHOBIUS); TRANSMEMBRANE (PHOBIUS); NON_CYTOPLASMIC_DOMAIN (PHOBIUS); TRANSMEMBRANE (PHOBIUS); TMhelix (TMHMM); TMhelix (TMHMM)
EG01ag004038	Chr_N1:1451033-1461872	EG01ag004038.2	ycf20-like protein isoform X1	IPR007572 (PFAM); IPR007572 (PANTHER); PTHR33787:SF3 (PANTHER); NON_CYTOPLASMIC_DOMAIN (PHOBIUS); CYTOPLASMIC_DOMAIN (PHOBIUS); CYTOPLASMIC_DOMAIN (PHOBIUS); TRANSMEMBRANE (PHOBIUS); TRANSMEMBRANE (PHOBIUS); TMhelix (TMHMM); TMhelix (TMHMM)
EG01ag004038	Chr_N1:1451033-1461872	EG01ag004038.3	ycf20-like protein isoform X1	IPR007572 (PFAM); IPR007572 (PANTHER); PTHR33787:SF3 (PANTHER); CYTOPLASMIC_DOMAIN (PHOBIUS); TRANSMEMBRANE (PHOBIUS); NON_CYTOPLASMIC_DOMAIN (PHOBIUS); TRANSMEMBRANE (PHOBIUS); CYTOPLASMIC_DOMAIN (PHOBIUS); TMhelix (TMHMM); TMhelix (TMHMM)
EG01ag004039	Chr_N1:1513767-1527180	EG01ag004039.1	probable polygalacturonase	IPR006626 (SMART); IPR012334 (G3DSA:2.160.20.GENE3D); IPR000743 (PFAM); PTHR31339:SF20 (PANTHER); PTHR31339 (PANTHER); SIGNAL_PEPTIDE_N_REGION (PHOBIUS); SIGNAL_PEPTIDE_C_REGION (PHOBIUS); SIGNAL_PEPTIDE_H_REGION (PHOBIUS); SIGNAL_PEPTIDE (PHOBIUS); NON_CYTOPLASMIC_DOMAIN (PHOBIUS); SignalP-noTM (SIGNALP_GRAM_NEGATIVE); SignalP-TM (SIGNALP_GRAM_POSITIVE); SignalP-noTM (SIGNALP_EUK); IPR011050 (SU…
EG01ag004039	Chr_N1:1513767-1527180	EG01ag004039.2	probable polygalacturonase	IPR006626 (SMART); IPR012334 (G3DSA:2.160.20.GENE3D); IPR000743 (PFAM); PTHR31339:SF20 (PANTHER); PTHR31339 (PANTHER); IPR011050 (SUPERFAMILY)
EG01ag004039	Chr_N1:1513767-1527180	EG01ag004039.3	probable polygalacturonase	IPR012334 (G3DSA:2.160.20.GENE3D); IPR000743 (PFAM); PTHR31339 (PANTHER); PTHR31339:SF20 (PANTHER); IPR011050 (SUPERFAMILY)
EG01ag004040	Chr_N1:1533380-1547922	EG01ag004040.1	ferredoxin-2, mitochondrial	IPR012675 (G3DSA:3.10.20.GENE3D); PTHR23426:SF35 (PANTHER); PTHR23426 (PANTHER); SIGNAL_PEPTIDE_H_REGION (PHOBIUS); SIGNAL_PEPTIDE_C_REGION (PHOBIUS); NON_CYTOPLASMIC_DOMAIN (PHOBIUS); SIGNAL_PEPTIDE_N_REGION (PHOBIUS); SIGNAL_PEPTIDE (PHOBIUS); IPR036010 (SUPERFAMILY)
EG01ag004041	Chr_N1:1551733-1554061	EG01ag004041.1	putative pentatricopeptide repeat-containing protein At5g59200, chloroplastic	IPR011990 (G3DSA:1.25.40.GENE3D); IPR002885 (TIGRFAM); IPR002885 (PFAM); IPR002885 (PFAM); IPR011990 (G3DSA:1.25.40.GENE3D); IPR002885 (PFAM); IPR011990 (G3DSA:1.25.40.GENE3D); IPR032867 (PFAM); PTHR47926 (PANTHER); PTHR47926:SF112 (PANTHER); IPR002885 (PROSITE_PROFILES); IPR002885 (PROSITE_PROFILES); IPR002885 (PROSITE_PROFILES)
EG01ag004042	Chr_N1:1555386-1564286	EG01ag004042.1	proteasome subunit beta type-4-like	IPR001353 (PFAM); IPR029055 (G3DSA:3.60.20.GENE3D); PTHR11599 (PANTHER); PTHR11599:SF177 (PANTHER); IPR023333 (PROSITE_PROFILES); IPR016295 (CDD); IPR029055 (SUPERFAMILY)
EG01ag004042	Chr_N1:1555386-1564286	EG01ag004042.2	proteasome subunit beta type-4-like	IPR029055 (G3DSA:3.60.20.GENE3D); IPR001353 (PFAM); PTHR11599:SF177 (PANTHER); PTHR11599 (PANTHER); IPR029055 (SUPERFAMILY)
EG01ag004042	Chr_N1:1555386-1564286	EG01ag004042.3	proteasome subunit beta type-4-like	IPR029055 (G3DSA:3.60.20.GENE3D); IPR001353 (PFAM); PTHR11599:SF177 (PANTHER); PTHR11599 (PANTHER); IPR029055 (SUPERFAMILY)
EG01ag004043	Chr_N1:1566470-1567432	EG01ag004043.1	probable leucine-rich repeat receptor-like protein kinase At1g35710	IPR001878 (SMART); PF14223 (PFAM); IPR001878 (PFAM); G3DSA:4.10.60.10 (GENE3D); PTHR34676:SF1 (PANTHER); PTHR34676 (PANTHER); IPR001878 (PROSITE_PROFILES); IPR036875 (SUPERFAMILY)
EG01ag004044	Chr_N1:1618778-1628303	EG01ag004044.1	trigger factor isoform X3	IPR008881 (PFAM); IPR036611 (G3DSA:3.30.70.GENE3D); PTHR30560:SF4 (PANTHER); IPR005215 (PANTHER)
EG01ag004044	Chr_N1:1618778-1628303	EG01ag004044.2	trigger factor isoform X3	IPR036611 (G3DSA:3.30.70.GENE3D); IPR008881 (PFAM); IPR005215 (PANTHER); PTHR30560:SF4 (PANTHER)
EG01ag004044	Chr_N1:1618778-1628303	EG01ag004044.3	trigger factor isoform X3	IPR008881 (PFAM); IPR036611 (G3DSA:3.30.70.GENE3D); PTHR30560:SF4 (PANTHER); IPR005215 (PANTHER)
EG01ag004044	Chr_N1:1618778-1628303	EG01ag004044.4	bacterial trigger factor	IPR036611 (G3DSA:3.30.70.GENE3D); IPR008881 (PFAM); IPR005215 (PANTHER); PTHR30560:SF4 (PANTHER)
EG01ag004044	Chr_N1:1618778-1628303	EG01ag004044.5	trigger factor isoform X3	IPR008881 (PFAM); IPR036611 (G3DSA:3.30.70.GENE3D); PTHR30560:SF4 (PANTHER); IPR005215 (PANTHER)
EG01ag004044	Chr_N1:1618778-1628303	EG01ag004044.6	trigger factor isoform X3	IPR008881 (PFAM); IPR036611 (G3DSA:3.30.70.GENE3D); PTHR30560:SF4 (PANTHER); IPR005215 (PANTHER)
EG01ag004044	Chr_N1:1618778-1628303	EG01ag004044.7	trigger factor isoform X3	IPR008881 (PFAM); IPR036611 (G3DSA:3.30.70.GENE3D); PTHR30560:SF4 (PANTHER); IPR005215 (PANTHER)
EG01ag004044	Chr_N1:1618778-1628303	EG01ag004044.8	bacterial trigger factor	IPR008881 (PFAM); IPR036611 (G3DSA:3.30.70.GENE3D); PTHR30560:SF4 (PANTHER); IPR005215 (PANTHER)
EG01ag004045	Chr_N1:1628531-1635095	EG01ag004045.1	signal recognition particle 14 kDa protein isoform X1	IPR003210 (PFAM); IPR009018 (G3DSA:3.30.720.GENE3D); mobidb-lite (MOBIDB_LITE); mobidb-lite (MOBIDB_LITE); IPR003210 (PANTHER); PTHR12013:SF3 (PANTHER); IPR009018 (SUPERFAMILY)
EG01ag004046	Chr_N1:1638297-1638621	EG01ag004046.1	PAMP-induced secreted peptide 1	IPR040273 (PANTHER); PTHR37245:SF4 (PANTHER); SIGNAL_PEPTIDE_C_REGION (PHOBIUS); SIGNAL_PEPTIDE_N_REGION (PHOBIUS); NON_CYTOPLASMIC_DOMAIN (PHOBIUS); SIGNAL_PEPTIDE (PHOBIUS); SIGNAL_PEPTIDE_H_REGION (PHOBIUS); SignalP-TM (SIGNALP_GRAM_NEGATIVE); SignalP-noTM (SIGNALP_EUK); SignalP-TM (SIGNALP_GRAM_POSITIVE); TMhelix (TMHMM)
EG01ag004046	Chr_N1:1638297-1638621	EG01ag004046.2	probable membrane-associated 30 kDa protein, chloroplastic	Coil (COILS); Coil (COILS); PTHR31088:SF12 (PANTHER); IPR007157 (PANTHER)
EG01ag004046	Chr_N1:1638297-1638621	EG01ag004046.3	probable membrane-associated 30 kDa protein, chloroplastic	Coil (COILS); Coil (COILS); Coil (COILS); IPR007157 (PFAM); PTHR31088:SF13 (PANTHER); IPR007157 (PANTHER)
EG01ag004047	Chr_N1:1642390-1649574	EG01ag004047.1	probable membrane-associated 30 kDa protein, chloroplastic	Coil (COILS); Coil (COILS); Coil (COILS); IPR007157 (PFAM); IPR007157 (PANTHER); PTHR31088:SF13 (PANTHER); NON_CYTOPLASMIC_DOMAIN (PHOBIUS); CYTOPLASMIC_DOMAIN (PHOBIUS); TRANSMEMBRANE (PHOBIUS)
EG01ag004048	Chr_N1:1651990-1671328	EG01ag004048.1	probable membrane-associated 30 kDa protein, chloroplastic	IPR007157 (PFAM); IPR007157 (PANTHER); PTHR31088:SF12 (PANTHER)
EG01ag004048	Chr_N1:1651990-1671328	EG01ag004048.2	probable membrane-associated 30 kDa protein, chloroplastic	IPR007157 (PFAM); IPR007157 (PANTHER); PTHR31088:SF12 (PANTHER)
EG01ag004048	Chr_N1:1651990-1671328	EG01ag004048.3	probable membrane-associated 30 kDa protein, chloroplastic	IPR007157 (PFAM); IPR007157 (PANTHER); PTHR31088:SF12 (PANTHER)
EG01ag004048	Chr_N1:1651990-1671328	EG01ag004048.4	probable membrane-associated 30 kDa protein, chloroplastic	IPR007157 (PFAM); IPR007157 (PANTHER); PTHR31088:SF12 (PANTHER)
EG01ag004048	Chr_N1:1651990-1671328	EG01ag004048.5	probable membrane-associated 30 kDa protein, chloroplastic	IPR007157 (PFAM); IPR007157 (PANTHER); PTHR31088:SF12 (PANTHER)
EG01ag004049	Chr_N1:1675541-1716375	EG01ag004049.1	starch synthase 3, chloroplastic/amyloplastic	Coil (COILS); Coil (COILS); IPR005085 (SMART); IPR013534 (PFAM); IPR005085 (PFAM); G3DSA:3.40.50.2000 (GENE3D); G3DSA:3.40.50.2000 (GENE3D); G3DSA:3.40.50.2000 (GENE3D); IPR013783 (G3DSA:2.60.40.GENE3D); mobidb-lite (MOBIDB_LITE); mobidb-lite (MOBIDB_LITE); mobidb-lite (MOBIDB_LITE); PTHR46083 (PANTHER); PTHR46083:SF5 (PANTHER); IPR011835 (HAMAP); cd03791 (CDD); SSF53756 (SUPERFAMILY)
EG01ag004049	Chr_N1:1675541-1716375	EG01ag004049.2	starch synthase 3, chloroplastic/amyloplastic isoform X1	Coil (COILS); Coil (COILS); IPR005085 (SMART); G3DSA:3.40.50.2000 (GENE3D); IPR013783 (G3DSA:2.60.40.GENE3D); IPR005085 (PFAM); IPR013534 (PFAM); G3DSA:3.40.50.2000 (GENE3D); mobidb-lite (MOBIDB_LITE); mobidb-lite (MOBIDB_LITE); mobidb-lite (MOBIDB_LITE); PTHR46083 (PANTHER); PTHR46083 (PANTHER); PTHR46083:SF5 (PANTHER); PTHR46083:SF5 (PANTHER); IPR011835 (HAMAP); cd03791 (CDD); SSF53756 (SUPERFA…
EG01ag004049	Chr_N1:1675541-1716375	EG01ag004049.3	starch synthase 3, chloroplastic/amyloplastic isoform X1	Coil (COILS); Coil (COILS); IPR005085 (SMART); G3DSA:3.40.50.2000 (GENE3D); IPR013783 (G3DSA:2.60.40.GENE3D); IPR005085 (PFAM); IPR013534 (PFAM); G3DSA:3.40.50.2000 (GENE3D); mobidb-lite (MOBIDB_LITE); mobidb-lite (MOBIDB_LITE); mobidb-lite (MOBIDB_LITE); PTHR46083 (PANTHER); PTHR46083 (PANTHER); PTHR46083:SF5 (PANTHER); PTHR46083:SF5 (PANTHER); IPR011835 (HAMAP); cd03791 (CDD); SSF53756 (SUPERFA…
EG01ag004049	Chr_N1:1675541-1716375	EG01ag004049.4	starch synthase 3, chloroplastic/amyloplastic	Coil (COILS); Coil (COILS); IPR005085 (SMART); IPR013534 (PFAM); IPR005085 (PFAM); G3DSA:3.40.50.2000 (GENE3D); G3DSA:3.40.50.2000 (GENE3D); G3DSA:3.40.50.2000 (GENE3D); IPR013783 (G3DSA:2.60.40.GENE3D); mobidb-lite (MOBIDB_LITE); mobidb-lite (MOBIDB_LITE); mobidb-lite (MOBIDB_LITE); PTHR46083 (PANTHER); PTHR46083:SF5 (PANTHER); IPR011835 (HAMAP); cd03791 (CDD); SSF53756 (SUPERFAMILY)
EG01ag004049	Chr_N1:1675541-1716375	EG01ag004049.5	starch synthase 3, chloroplastic/amyloplastic isoform X1	Coil (COILS); Coil (COILS); IPR005085 (SMART); IPR013783 (G3DSA:2.60.40.GENE3D); G3DSA:3.40.50.2000 (GENE3D); IPR005085 (PFAM); G3DSA:3.40.50.2000 (GENE3D); G3DSA:3.40.50.2000 (GENE3D); IPR013534 (PFAM); mobidb-lite (MOBIDB_LITE); mobidb-lite (MOBIDB_LITE); mobidb-lite (MOBIDB_LITE); PTHR46083 (PANTHER); PTHR46083:SF5 (PANTHER); IPR011835 (HAMAP); cd03791 (CDD); SSF53756 (SUPERFAMILY)
EG01ag004049	Chr_N1:1675541-1716375	EG01ag004049.6	starch synthase 3, chloroplastic/amyloplastic isoform X1	Coil (COILS); IPR005085 (SMART); IPR013534 (PFAM); G3DSA:3.40.50.2000 (GENE3D); IPR013783 (G3DSA:2.60.40.GENE3D); G3DSA:3.40.50.2000 (GENE3D); IPR005085 (PFAM); PTHR46083:SF7 (PANTHER); PTHR46083 (PANTHER); IPR011835 (HAMAP); cd03791 (CDD); SSF53756 (SUPERFAMILY)
EG01ag004049	Chr_N1:1675541-1716375	EG01ag004049.7	starch synthase 3, chloroplastic/amyloplastic isoform X1	Coil (COILS); Coil (COILS); IPR005085 (SMART); IPR013783 (G3DSA:2.60.40.GENE3D); G3DSA:3.40.50.2000 (GENE3D); G3DSA:3.40.50.2000 (GENE3D); IPR005085 (PFAM); IPR013534 (PFAM); mobidb-lite (MOBIDB_LITE); mobidb-lite (MOBIDB_LITE); mobidb-lite (MOBIDB_LITE); PTHR46083:SF5 (PANTHER); PTHR46083 (PANTHER); cd03791 (CDD); SSF53756 (SUPERFAMILY)
EG01ag004050	Chr_N1:1719308-1719676	EG01ag004050.1	agamous-like MADS-box protein AGL61	Coil (COILS); Coil (COILS)
EG01ag004051	Chr_N1:1723364-1728554	EG01ag004051.1	peptidyl-prolyl cis-trans isomerase FKBP16-3, chloroplastic	IPR001179 (PFAM); G3DSA:3.10.50.40 (GENE3D); PTHR43811:SF17 (PANTHER); PTHR43811 (PANTHER); CYTOPLASMIC_DOMAIN (PHOBIUS); NON_CYTOPLASMIC_DOMAIN (PHOBIUS); TRANSMEMBRANE (PHOBIUS); IPR001179 (PROSITE_PROFILES); SSF54534 (SUPERFAMILY)
EG01ag004051	Chr_N1:1723364-1728554	EG01ag004051.2	peptidyl-prolyl cis-trans isomerase FKBP16-3, chloroplastic	G3DSA:3.10.50.40 (GENE3D); IPR001179 (PFAM); PTHR43811:SF17 (PANTHER); PTHR43811 (PANTHER); IPR001179 (PROSITE_PROFILES); SSF54534 (SUPERFAMILY)
EG01ag004051	Chr_N1:1723364-1728554	EG01ag004051.3	peptidyl-prolyl cis-trans isomerase FKBP16-3, chloroplastic	G3DSA:3.10.50.40 (GENE3D); IPR001179 (PFAM); PTHR43811:SF17 (PANTHER); PTHR43811 (PANTHER); IPR001179 (PROSITE_PROFILES); SSF54534 (SUPERFAMILY)
EG01ag004051	Chr_N1:1723364-1728554	EG01ag004051.4	peptidyl-prolyl cis-trans isomerase FKBP16-3, chloroplastic	G3DSA:3.10.50.40 (GENE3D); IPR001179 (PFAM); PTHR43811:SF17 (PANTHER); PTHR43811 (PANTHER); IPR001179 (PROSITE_PROFILES); SSF54534 (SUPERFAMILY)
EG01ag004052	Chr_N1:1740982-1746873	EG01ag004052.1	protein CLP1 homolog	IPR032324 (PFAM); IPR038239 (G3DSA:2.60.120.GENE3D); IPR027417 (G3DSA:3.40.50.GENE3D); IPR032319 (PFAM); PTHR12755:SF6 (PANTHER); IPR045116 (PANTHER); IPR027417 (SUPERFAMILY)
EG01ag004052	Chr_N1:1740982-1746873	EG01ag004052.2	protein CLP1 homolog	IPR032324 (PFAM); IPR027417 (G3DSA:3.40.50.GENE3D); IPR010655 (PFAM); IPR038238 (G3DSA:2.40.30.GENE3D); IPR038239 (G3DSA:2.60.120.GENE3D); IPR032319 (PFAM); IPR045116 (PANTHER); PTHR12755:SF6 (PANTHER); IPR028606 (HAMAP); IPR027417 (SUPERFAMILY)
EG01ag004053	Chr_N1:1750354-1761075	EG01ag004053.1	GTPase-activating protein GYP1	IPR000195 (SMART); G3DSA:1.10.10.750 (GENE3D); G3DSA:1.10.8.270 (GENE3D); IPR000195 (PFAM); mobidb-lite (MOBIDB_LITE); mobidb-lite (MOBIDB_LITE); mobidb-lite (MOBIDB_LITE); mobidb-lite (MOBIDB_LITE); mobidb-lite (MOBIDB_LITE); PTHR22957:SF581 (PANTHER); PTHR22957 (PANTHER); IPR000195 (PROSITE_PROFILES); IPR035969 (SUPERFAMILY)
EG01ag004054	Chr_N1:1764408-1776785	EG01ag004054.1	GPI-anchored protein	PTHR33831:SF4 (PANTHER); IPR040336 (PANTHER)
EG01ag004054	Chr_N1:1764408-1776785	EG01ag004054.2	GPI-anchored protein	IPR043891 (PFAM); IPR040336 (PANTHER); PTHR33831:SF4 (PANTHER)
EG01ag004054	Chr_N1:1764408-1776785	EG01ag004054.3	GPI-anchored protein	IPR040336 (PANTHER); PTHR33831:SF12 (PANTHER)
EG01ag004054	Chr_N1:1764408-1776785	EG01ag004054.4	GPI-anchored protein	PTHR33831:SF4 (PANTHER); IPR040336 (PANTHER)
EG01ag004054	Chr_N1:1764408-1776785	EG01ag004054.5	GPI-anchored protein	IPR043891 (PFAM); PTHR33831:SF4 (PANTHER); IPR040336 (PANTHER)
EG01ag004054	Chr_N1:1764408-1776785	EG01ag004054.6	GPI-anchored protein	PTHR33831:SF4 (PANTHER); IPR040336 (PANTHER)
EG01ag004054	Chr_N1:1764408-1776785	EG01ag004054.7	GPI-anchored protein	PTHR33831:SF12 (PANTHER); IPR040336 (PANTHER)
EG01ag004054	Chr_N1:1764408-1776785	EG01ag004054.8	GPI-anchored protein	IPR040336 (PANTHER); PTHR33831:SF4 (PANTHER)
EG01ag004054	Chr_N1:1764408-1776785	EG01ag004054.9	GPI-anchored protein	PTHR33831:SF4 (PANTHER); IPR040336 (PANTHER)
EG01ag004054	Chr_N1:1764408-1776785	EG01ag004054.10	GPI-anchored protein	PTHR33831:SF12 (PANTHER); IPR040336 (PANTHER)
EG01ag004055	Chr_N1:1775609-1785596	EG01ag004055.1	early nodulin-20	mobidb-lite (MOBIDB_LITE); mobidb-lite (MOBIDB_LITE)
EG01ag004055	Chr_N1:1775609-1785596	EG01ag004055.2	---NA---	mobidb-lite (MOBIDB_LITE); mobidb-lite (MOBIDB_LITE)
EG01ag004055	Chr_N1:1775609-1785596	EG01ag004055.3	---NA---	mobidb-lite (MOBIDB_LITE); mobidb-lite (MOBIDB_LITE)
EG01ag004055	Chr_N1:1775609-1785596	EG01ag004055.4	---NA---	mobidb-lite (MOBIDB_LITE); mobidb-lite (MOBIDB_LITE)
EG01ag004056	Chr_N1:1805332-1807182	EG01ag004056.1	cytochrome b561 and DOMON domain-containing protein At3g07570	IPR006593 (SMART); IPR005018 (SMART); IPR006593 (PFAM); IPR017214 (PIRSF); G3DSA:1.20.120.1770 (GENE3D); PIRSR037471-1 (PIRSR); mobidb-lite (MOBIDB_LITE); PTHR23130:SF186 (PANTHER); PTHR23130 (PANTHER); NON_CYTOPLASMIC_DOMAIN (PHOBIUS); NON_CYTOPLASMIC_DOMAIN (PHOBIUS); CYTOPLASMIC_DOMAIN (PHOBIUS); SIGNAL_PEPTIDE_N_REGION (PHOBIUS); CYTOPLASMIC_DOMAIN (PHOBIUS); TRANSMEMBRANE (PHOBIUS); SIGNAL_P…
EG01ag004057	Chr_N1:1813993-1817074	EG01ag004057.1	COBRA-like protein 10	IPR006918 (PFAM); PTHR31052 (PANTHER); PTHR31052:SF16 (PANTHER); CYTOPLASMIC_DOMAIN (PHOBIUS); SIGNAL_PEPTIDE_C_REGION (PHOBIUS); TRANSMEMBRANE (PHOBIUS); SIGNAL_PEPTIDE (PHOBIUS); NON_CYTOPLASMIC_DOMAIN (PHOBIUS); SIGNAL_PEPTIDE_H_REGION (PHOBIUS); SIGNAL_PEPTIDE_N_REGION (PHOBIUS); SignalP-noTM (SIGNALP_EUK); SignalP-noTM (SIGNALP_GRAM_NEGATIVE)
EG01ag004058	Chr_N1:1829880-1831739	EG01ag004058.1	cytochrome b561 and DOMON domain-containing protein At3g07570	IPR006593 (SMART); IPR005018 (SMART); IPR006593 (PFAM); IPR017214 (PIRSF); G3DSA:1.20.120.1770 (GENE3D); PIRSR037471-1 (PIRSR); mobidb-lite (MOBIDB_LITE); PTHR23130 (PANTHER); PTHR23130:SF186 (PANTHER); NON_CYTOPLASMIC_DOMAIN (PHOBIUS); NON_CYTOPLASMIC_DOMAIN (PHOBIUS); CYTOPLASMIC_DOMAIN (PHOBIUS); CYTOPLASMIC_DOMAIN (PHOBIUS); SIGNAL_PEPTIDE_N_REGION (PHOBIUS); TRANSMEMBRANE (PHOBIUS); SIGNAL_P…
EG01ag004059	Chr_N1:1842119-1845362	EG01ag004059.1	COBRA-like protein 10	IPR006918 (PFAM); PTHR31052:SF16 (PANTHER); PTHR31052 (PANTHER); CYTOPLASMIC_DOMAIN (PHOBIUS); SIGNAL_PEPTIDE_C_REGION (PHOBIUS); TRANSMEMBRANE (PHOBIUS); NON_CYTOPLASMIC_DOMAIN (PHOBIUS); SIGNAL_PEPTIDE (PHOBIUS); SIGNAL_PEPTIDE_H_REGION (PHOBIUS); SIGNAL_PEPTIDE_N_REGION (PHOBIUS); SignalP-noTM (SIGNALP_EUK); SignalP-noTM (SIGNALP_GRAM_NEGATIVE)
EG01ag004060	Chr_N1:1855574-1860185	EG01ag004060.1	probable transcription factor PosF21	Coil (COILS); PTHR13690 (PANTHER); PTHR13690:SF128 (PANTHER)
EG01ag004061	Chr_N1:1888583-1913793	EG01ag004061.1	flowering time control protein FPA	IPR000504 (SMART); IPR012921 (PFAM); IPR012677 (G3DSA:3.30.70.GENE3D); IPR012677 (G3DSA:3.30.70.GENE3D); IPR012677 (G3DSA:3.30.70.GENE3D); IPR000504 (PFAM); mobidb-lite (MOBIDB_LITE); mobidb-lite (MOBIDB_LITE); mobidb-lite (MOBIDB_LITE); mobidb-lite (MOBIDB_LITE); mobidb-lite (MOBIDB_LITE); mobidb-lite (MOBIDB_LITE); mobidb-lite (MOBIDB_LITE); mobidb-lite (MOBIDB_LITE); mobidb-lite (MOBIDB_LITE);…
EG01ag004062	Chr_N1:1915305-1929026	EG01ag004062.1	3beta-hydroxysteroid-dehydrogenase/decarboxylase-like isoform X1	IPR002225 (PFAM); IPR003388 (PFAM); G3DSA:3.40.50.720 (GENE3D); PTHR10366 (PANTHER); PTHR10366:SF639 (PANTHER); TRANSMEMBRANE (PHOBIUS); CYTOPLASMIC_DOMAIN (PHOBIUS); CYTOPLASMIC_DOMAIN (PHOBIUS); NON_CYTOPLASMIC_DOMAIN (PHOBIUS); NON_CYTOPLASMIC_DOMAIN (PHOBIUS); TRANSMEMBRANE (PHOBIUS); TRANSMEMBRANE (PHOBIUS); NON_CYTOPLASMIC_DOMAIN (PHOBIUS); TRANSMEMBRANE (PHOBIUS); IPR036291 (SUPERFAMILY); …
EG01ag004062	Chr_N1:1915305-1929026	EG01ag004062.2	3beta-hydroxysteroid-dehydrogenase/decarboxylase-like isoform X1	G3DSA:3.40.50.720 (GENE3D); IPR002225 (PFAM); IPR003388 (PFAM); PTHR10366:SF639 (PANTHER); PTHR10366 (PANTHER); PTHR10366 (PANTHER); NON_CYTOPLASMIC_DOMAIN (PHOBIUS); TRANSMEMBRANE (PHOBIUS); TRANSMEMBRANE (PHOBIUS); TRANSMEMBRANE (PHOBIUS); TRANSMEMBRANE (PHOBIUS); CYTOPLASMIC_DOMAIN (PHOBIUS); NON_CYTOPLASMIC_DOMAIN (PHOBIUS); CYTOPLASMIC_DOMAIN (PHOBIUS); NON_CYTOPLASMIC_DOMAIN (PHOBIUS); IPR0…
EG01ag004062	Chr_N1:1915305-1929026	EG01ag004062.3	3beta-hydroxysteroid-dehydrogenase/decarboxylase-like isoform X1	IPR002225 (PFAM); IPR003388 (PFAM); G3DSA:3.40.50.720 (GENE3D); PTHR10366 (PANTHER); PTHR10366:SF639 (PANTHER); TRANSMEMBRANE (PHOBIUS); CYTOPLASMIC_DOMAIN (PHOBIUS); CYTOPLASMIC_DOMAIN (PHOBIUS); NON_CYTOPLASMIC_DOMAIN (PHOBIUS); NON_CYTOPLASMIC_DOMAIN (PHOBIUS); TRANSMEMBRANE (PHOBIUS); TRANSMEMBRANE (PHOBIUS); NON_CYTOPLASMIC_DOMAIN (PHOBIUS); TRANSMEMBRANE (PHOBIUS); IPR036291 (SUPERFAMILY); …
EG01ag004062	Chr_N1:1915305-1929026	EG01ag004062.4	3beta-hydroxysteroid-dehydrogenase/decarboxylase-like isoform X1	IPR003388 (PFAM); G3DSA:3.40.50.720 (GENE3D); IPR002225 (PFAM); PTHR10366:SF639 (PANTHER); PTHR10366 (PANTHER); TRANSMEMBRANE (PHOBIUS); CYTOPLASMIC_DOMAIN (PHOBIUS); CYTOPLASMIC_DOMAIN (PHOBIUS); NON_CYTOPLASMIC_DOMAIN (PHOBIUS); NON_CYTOPLASMIC_DOMAIN (PHOBIUS); TRANSMEMBRANE (PHOBIUS); TRANSMEMBRANE (PHOBIUS); TRANSMEMBRANE (PHOBIUS); NON_CYTOPLASMIC_DOMAIN (PHOBIUS); IPR003388 (PROSITE_PROFIL…
EG01ag004062	Chr_N1:1915305-1929026	EG01ag004062.5	3beta-hydroxysteroid-dehydrogenase/decarboxylase-like isoform X1	IPR002225 (PFAM); IPR003388 (PFAM); G3DSA:3.40.50.720 (GENE3D); PTHR10366 (PANTHER); PTHR10366:SF639 (PANTHER); TRANSMEMBRANE (PHOBIUS); CYTOPLASMIC_DOMAIN (PHOBIUS); CYTOPLASMIC_DOMAIN (PHOBIUS); NON_CYTOPLASMIC_DOMAIN (PHOBIUS); NON_CYTOPLASMIC_DOMAIN (PHOBIUS); TRANSMEMBRANE (PHOBIUS); TRANSMEMBRANE (PHOBIUS); NON_CYTOPLASMIC_DOMAIN (PHOBIUS); TRANSMEMBRANE (PHOBIUS); IPR036291 (SUPERFAMILY); …
EG01ag004062	Chr_N1:1915305-1929026	EG01ag004062.6	3beta-hydroxysteroid-dehydrogenase/decarboxylase-like isoform X1	IPR002225 (PFAM); G3DSA:3.40.50.720 (GENE3D); IPR003388 (PFAM); mobidb-lite (MOBIDB_LITE); mobidb-lite (MOBIDB_LITE); PTHR10366:SF639 (PANTHER); PTHR10366 (PANTHER); TRANSMEMBRANE (PHOBIUS); TRANSMEMBRANE (PHOBIUS); TRANSMEMBRANE (PHOBIUS); NON_CYTOPLASMIC_DOMAIN (PHOBIUS); TRANSMEMBRANE (PHOBIUS); CYTOPLASMIC_DOMAIN (PHOBIUS); NON_CYTOPLASMIC_DOMAIN (PHOBIUS); CYTOPLASMIC_DOMAIN (PHOBIUS); NON_C…
EG01ag004062	Chr_N1:1915305-1929026	EG01ag004062.7	3beta-hydroxysteroid-dehydrogenase/decarboxylase-like isoform X1	G3DSA:3.40.50.720 (GENE3D); IPR002225 (PFAM); IPR003388 (PFAM); PTHR10366:SF639 (PANTHER); PTHR10366 (PANTHER); PTHR10366 (PANTHER); PTHR10366:SF639 (PANTHER); CYTOPLASMIC_DOMAIN (PHOBIUS); CYTOPLASMIC_DOMAIN (PHOBIUS); TRANSMEMBRANE (PHOBIUS); NON_CYTOPLASMIC_DOMAIN (PHOBIUS); TRANSMEMBRANE (PHOBIUS); NON_CYTOPLASMIC_DOMAIN (PHOBIUS); NON_CYTOPLASMIC_DOMAIN (PHOBIUS); TRANSMEMBRANE (PHOBIUS); TR…
EG01ag004062	Chr_N1:1915305-1929026	EG01ag004062.8	3beta-hydroxysteroid-dehydrogenase/decarboxylase isoform X2	IPR003388 (PFAM); IPR002225 (PFAM); G3DSA:3.40.50.720 (GENE3D); PTHR10366:SF639 (PANTHER); PTHR10366 (PANTHER); NON_CYTOPLASMIC_DOMAIN (PHOBIUS); TRANSMEMBRANE (PHOBIUS); TRANSMEMBRANE (PHOBIUS); CYTOPLASMIC_DOMAIN (PHOBIUS); NON_CYTOPLASMIC_DOMAIN (PHOBIUS); IPR036291 (SUPERFAMILY); TMhelix (TMHMM)
EG01ag004063	Chr_N1:1928653-1959536	EG01ag004063.1	probable hydroxyacylglutathione hydrolase 2, chloroplastic	IPR001279 (SMART); IPR036866 (G3DSA:3.60.15.GENE3D); IPR017782 (TIGRFAM); IPR032282 (PFAM); IPR001279 (PFAM); PTHR11935:SF7 (PANTHER); PTHR11935 (PANTHER); IPR017782 (HAMAP); IPR035680 (CDD); IPR036866 (SUPERFAMILY)
EG01ag004063	Chr_N1:1928653-1959536	EG01ag004063.2	probable hydroxyacylglutathione hydrolase 2, chloroplastic	IPR001279 (SMART); IPR001279 (PFAM); IPR032282 (PFAM); IPR017782 (TIGRFAM); IPR017782 (PIRSF); IPR036866 (G3DSA:3.60.15.GENE3D); PTHR11935:SF7 (PANTHER); PTHR11935 (PANTHER); IPR017782 (HAMAP); IPR035680 (CDD); IPR036866 (SUPERFAMILY)
EG01ag004063	Chr_N1:1928653-1959536	EG01ag004063.3	probable hydroxyacylglutathione hydrolase 2, chloroplastic	IPR001279 (SMART); IPR001279 (PFAM); IPR017782 (TIGRFAM); IPR032282 (PFAM); IPR036866 (G3DSA:3.60.15.GENE3D); PTHR11935:SF7 (PANTHER); PTHR11935 (PANTHER); IPR017782 (HAMAP); IPR035680 (CDD); IPR036866 (SUPERFAMILY)
EG01ag004063	Chr_N1:1928653-1959536	EG01ag004063.4	probable hydroxyacylglutathione hydrolase 2, chloroplastic	IPR001279 (SMART); IPR001279 (PFAM); IPR032282 (PFAM); IPR017782 (TIGRFAM); IPR017782 (PIRSF); IPR036866 (G3DSA:3.60.15.GENE3D); PTHR11935:SF7 (PANTHER); PTHR11935 (PANTHER); IPR017782 (HAMAP); IPR035680 (CDD); IPR036866 (SUPERFAMILY)
EG01ag004063	Chr_N1:1928653-1959536	EG01ag004063.5	probable hydroxyacylglutathione hydrolase 2, chloroplastic	IPR001279 (SMART); IPR001279 (PFAM); IPR032282 (PFAM); IPR017782 (TIGRFAM); IPR017782 (PIRSF); IPR036866 (G3DSA:3.60.15.GENE3D); PTHR11935:SF7 (PANTHER); PTHR11935 (PANTHER); IPR017782 (HAMAP); IPR035680 (CDD); IPR036866 (SUPERFAMILY)
EG01ag004063	Chr_N1:1928653-1959536	EG01ag004063.6	probable hydroxyacylglutathione hydrolase 2, chloroplastic	IPR001279 (SMART); IPR001279 (PFAM); IPR032282 (PFAM); IPR017782 (TIGRFAM); IPR017782 (PIRSF); IPR036866 (G3DSA:3.60.15.GENE3D); PTHR11935:SF7 (PANTHER); PTHR11935 (PANTHER); IPR017782 (HAMAP); IPR035680 (CDD); IPR036866 (SUPERFAMILY)
EG01ag004063	Chr_N1:1928653-1959536	EG01ag004063.7	probable hydroxyacylglutathione hydrolase 2, chloroplastic	IPR001279 (SMART); IPR001279 (PFAM); IPR032282 (PFAM); IPR017782 (TIGRFAM); IPR017782 (PIRSF); IPR036866 (G3DSA:3.60.15.GENE3D); PTHR11935:SF7 (PANTHER); PTHR11935 (PANTHER); IPR017782 (HAMAP); IPR035680 (CDD); IPR036866 (SUPERFAMILY)
EG01ag004063	Chr_N1:1928653-1959536	EG01ag004063.8	probable hydroxyacylglutathione hydrolase 2, chloroplastic	IPR001279 (SMART); IPR017782 (TIGRFAM); IPR001279 (PFAM); IPR017782 (PIRSF); IPR036866 (G3DSA:3.60.15.GENE3D); IPR032282 (PFAM); PTHR11935:SF7 (PANTHER); PTHR11935 (PANTHER); IPR017782 (HAMAP); IPR035680 (CDD); IPR036866 (SUPERFAMILY)
EG01ag004064	Chr_N1:1964726-1973534	EG01ag004064.1	calreticulin-3-like	IPR001580 (PRINTS); IPR009033 (G3DSA:2.10.250.GENE3D); IPR001580 (PFAM); G3DSA:2.60.120.200 (GENE3D); mobidb-lite (MOBIDB_LITE); mobidb-lite (MOBIDB_LITE); IPR001580 (PANTHER); PTHR11073:SF24 (PANTHER); IPR018124 (PROSITE_PATTERNS); IPR009033 (SUPERFAMILY); IPR013320 (SUPERFAMILY)
EG01ag004064	Chr_N1:1964726-1973534	EG01ag004064.2	calreticulin-3 isoform X2	IPR001580 (PRINTS); IPR001580 (PFAM); G3DSA:2.60.120.200 (GENE3D); mobidb-lite (MOBIDB_LITE); PTHR11073:SF28 (PANTHER); IPR001580 (PANTHER); IPR018124 (PROSITE_PATTERNS); IPR013320 (SUPERFAMILY)
EG01ag004064	Chr_N1:1964726-1973534	EG01ag004064.3	calreticulin-3	Coil (COILS); IPR001580 (PRINTS); IPR009033 (G3DSA:2.10.250.GENE3D); G3DSA:2.60.120.200 (GENE3D); IPR001580 (PFAM); mobidb-lite (MOBIDB_LITE); PTHR11073:SF24 (PANTHER); IPR001580 (PANTHER); IPR018124 (PROSITE_PATTERNS); IPR009033 (SUPERFAMILY); IPR013320 (SUPERFAMILY)
EG01ag004064	Chr_N1:1964726-1973534	EG01ag004064.4	calreticulin-3	Coil (COILS); IPR001580 (PRINTS); IPR009033 (G3DSA:2.10.250.GENE3D); G3DSA:2.60.120.200 (GENE3D); IPR001580 (PFAM); mobidb-lite (MOBIDB_LITE); PTHR11073:SF24 (PANTHER); IPR001580 (PANTHER); IPR018124 (PROSITE_PATTERNS); IPR009033 (SUPERFAMILY); IPR013320 (SUPERFAMILY)
EG01ag004065	Chr_N1:1976812-1984941	EG01ag004065.1	PHD finger protein rhinoceros-like isoform X1	IPR010341 (PFAM); mobidb-lite (MOBIDB_LITE); mobidb-lite (MOBIDB_LITE); mobidb-lite (MOBIDB_LITE); mobidb-lite (MOBIDB_LITE); mobidb-lite (MOBIDB_LITE); mobidb-lite (MOBIDB_LITE); mobidb-lite (MOBIDB_LITE); mobidb-lite (MOBIDB_LITE); PTHR31928:SF4 (PANTHER); IPR010341 (PANTHER)
EG01ag004065	Chr_N1:1976812-1984941	EG01ag004065.2	PHD finger protein rhinoceros-like isoform X1	IPR010341 (PFAM); mobidb-lite (MOBIDB_LITE); mobidb-lite (MOBIDB_LITE); mobidb-lite (MOBIDB_LITE); mobidb-lite (MOBIDB_LITE); mobidb-lite (MOBIDB_LITE); mobidb-lite (MOBIDB_LITE); mobidb-lite (MOBIDB_LITE); mobidb-lite (MOBIDB_LITE); PTHR31928:SF4 (PANTHER); IPR010341 (PANTHER)
EG01ag004065	Chr_N1:1976812-1984941	EG01ag004065.3	PHD finger protein rhinoceros-like isoform X1	IPR010341 (PFAM); mobidb-lite (MOBIDB_LITE); mobidb-lite (MOBIDB_LITE); mobidb-lite (MOBIDB_LITE); mobidb-lite (MOBIDB_LITE); mobidb-lite (MOBIDB_LITE); mobidb-lite (MOBIDB_LITE); mobidb-lite (MOBIDB_LITE); mobidb-lite (MOBIDB_LITE); PTHR31928:SF4 (PANTHER); IPR010341 (PANTHER)
EG01ag004065	Chr_N1:1976812-1984941	EG01ag004065.4	PHD finger protein rhinoceros-like isoform X1	IPR010341 (PFAM); mobidb-lite (MOBIDB_LITE); mobidb-lite (MOBIDB_LITE); mobidb-lite (MOBIDB_LITE); mobidb-lite (MOBIDB_LITE); mobidb-lite (MOBIDB_LITE); mobidb-lite (MOBIDB_LITE); IPR010341 (PANTHER); PTHR31928:SF4 (PANTHER)
EG01ag004066	Chr_N1:1990886-2000053	EG01ag004066.1	peptide chain release factor PrfB1, chloroplastic	Coil (COILS); Coil (COILS); IPR005139 (SMART); G3DSA:3.30.160.20 (GENE3D); IPR005139 (PFAM); G3DSA:1.20.58.410 (GENE3D); IPR004374 (TIGRFAM); IPR000352 (PFAM); G3DSA:3.30.70.1660 (GENE3D); PTHR43116 (PANTHER); PTHR43116:SF3 (PANTHER); IPR000352 (PROSITE_PATTERNS); SIGNAL_PEPTIDE_N_REGION (PHOBIUS); SIGNAL_PEPTIDE (PHOBIUS); NON_CYTOPLASMIC_DOMAIN (PHOBIUS); SIGNAL_PEPTIDE_H_REGION (PHOBIUS); SIGN…
EG01ag004066	Chr_N1:1990886-2000053	EG01ag004066.2	peptide chain release factor PrfB1, chloroplastic	IPR005139 (PFAM); G3DSA:3.30.160.20 (GENE3D); IPR000352 (PFAM); G3DSA:3.30.70.1660 (GENE3D); PTHR43116 (PANTHER); PTHR43116:SF3 (PANTHER); IPR000352 (PROSITE_PATTERNS); SSF75620 (SUPERFAMILY)
EG01ag004066	Chr_N1:1990886-2000053	EG01ag004066.3	peptide chain release factor PrfB1, chloroplastic	Coil (COILS); Coil (COILS); IPR005139 (SMART); IPR005139 (PFAM); IPR004374 (TIGRFAM); G3DSA:3.30.70.1660 (GENE3D); G3DSA:1.20.58.410 (GENE3D); IPR000352 (PFAM); G3DSA:3.30.160.20 (GENE3D); PTHR43116:SF3 (PANTHER); PTHR43116 (PANTHER); IPR000352 (PROSITE_PATTERNS); IPR004374 (HAMAP); SSF75620 (SUPERFAMILY)
EG01ag004066	Chr_N1:1990886-2000053	EG01ag004066.4	peptide chain release factor PrfB1, chloroplastic	IPR005139 (PFAM); G3DSA:3.30.160.20 (GENE3D); IPR000352 (PFAM); G3DSA:3.30.70.1660 (GENE3D); PTHR43116 (PANTHER); PTHR43116:SF3 (PANTHER); IPR000352 (PROSITE_PATTERNS); SSF75620 (SUPERFAMILY)
EG01ag004066	Chr_N1:1990886-2000053	EG01ag004066.5	peptide chain release factor PrfB1, chloroplastic isoform X2	Coil (COILS); IPR005139 (SMART); G3DSA:3.30.160.20 (GENE3D); IPR000352 (PFAM); G3DSA:3.30.70.1660 (GENE3D); IPR005139 (PFAM); PTHR43116:SF3 (PANTHER); PTHR43116 (PANTHER); IPR000352 (PROSITE_PATTERNS); SSF75620 (SUPERFAMILY)
EG01ag004067	Chr_N1:2002761-2005446	EG01ag004067.1	60S ribosomal protein L38	IPR002675 (PFAM); IPR038464 (G3DSA:3.30.720.GENE3D); PTHR10965:SF18 (PANTHER); IPR002675 (PANTHER)
EG01ag004068	Chr_N1:2016437-2019512	EG01ag004068.1	probable peroxidase 61	IPR000823 (PRINTS); IPR002016 (PRINTS); G3DSA:1.10.420.10 (GENE3D); G3DSA:1.10.520.10 (GENE3D); IPR002016 (PFAM); PTHR31235:SF221 (PANTHER); PTHR31235 (PANTHER); IPR019793 (PROSITE_PATTERNS); NON_CYTOPLASMIC_DOMAIN (PHOBIUS); SIGNAL_PEPTIDE_C_REGION (PHOBIUS); SIGNAL_PEPTIDE_H_REGION (PHOBIUS); SIGNAL_PEPTIDE_N_REGION (PHOBIUS); SIGNAL_PEPTIDE (PHOBIUS); IPR002016 (PROSITE_PROFILES); IPR033905 (C…
EG01ag004069	Chr_N1:2019911-2026717	EG01ag004069.1	protein NLP2-like	IPR000270 (SMART); G3DSA:3.10.20.90 (GENE3D); IPR000270 (PFAM); IPR003035 (PFAM); mobidb-lite (MOBIDB_LITE); IPR045012 (PANTHER); PTHR32002:SF41 (PANTHER); IPR003035 (PROSITE_PROFILES); IPR000270 (PROSITE_PROFILES); SSF55781 (SUPERFAMILY); SSF54277 (SUPERFAMILY)
EG01ag004069	Chr_N1:2019911-2026717	EG01ag004069.2	protein NLP2-like	IPR000270 (SMART); IPR003035 (PFAM); G3DSA:3.10.20.90 (GENE3D); IPR000270 (PFAM); mobidb-lite (MOBIDB_LITE); IPR045012 (PANTHER); PTHR32002:SF41 (PANTHER); IPR000270 (PROSITE_PROFILES); IPR003035 (PROSITE_PROFILES); SSF55781 (SUPERFAMILY); SSF54277 (SUPERFAMILY)
EG01ag004069	Chr_N1:2019911-2026717	EG01ag004069.3	protein NLP2-like	IPR000270 (SMART); G3DSA:3.10.20.90 (GENE3D); IPR000270 (PFAM); IPR003035 (PFAM); mobidb-lite (MOBIDB_LITE); PTHR32002:SF41 (PANTHER); IPR045012 (PANTHER); IPR003035 (PROSITE_PROFILES); IPR000270 (PROSITE_PROFILES); SSF55781 (SUPERFAMILY); SSF54277 (SUPERFAMILY)
EG01ag004069	Chr_N1:2019911-2026717	EG01ag004069.4	protein NLP2-like	IPR000270 (SMART); IPR000270 (PFAM); IPR003035 (PFAM); G3DSA:3.10.20.90 (GENE3D); mobidb-lite (MOBIDB_LITE); PTHR32002:SF41 (PANTHER); IPR045012 (PANTHER); IPR003035 (PROSITE_PROFILES); IPR000270 (PROSITE_PROFILES); SSF54277 (SUPERFAMILY); SSF55781 (SUPERFAMILY)
EG01ag004069	Chr_N1:2019911-2026717	EG01ag004069.5	protein NLP2-like isoform X1	IPR000270 (SMART); IPR003035 (PFAM); G3DSA:3.10.20.90 (GENE3D); IPR000270 (PFAM); mobidb-lite (MOBIDB_LITE); PTHR32002:SF41 (PANTHER); IPR045012 (PANTHER); IPR000270 (PROSITE_PROFILES); IPR003035 (PROSITE_PROFILES); SSF54277 (SUPERFAMILY)
EG01ag004069	Chr_N1:2019911-2026717	EG01ag004069.6	protein NLP9	IPR000270 (SMART); IPR000270 (PFAM); IPR003035 (PFAM); G3DSA:3.10.20.90 (GENE3D); PTHR32002:SF41 (PANTHER); IPR045012 (PANTHER); IPR000270 (PROSITE_PROFILES); IPR003035 (PROSITE_PROFILES); SSF54277 (SUPERFAMILY)
EG01ag004069	Chr_N1:2019911-2026717	EG01ag004069.7	protein NLP2-like isoform X1	IPR000270 (SMART); G3DSA:3.10.20.90 (GENE3D); IPR000270 (PFAM); IPR003035 (PFAM); mobidb-lite (MOBIDB_LITE); IPR045012 (PANTHER); PTHR32002:SF41 (PANTHER); IPR000270 (PROSITE_PROFILES); IPR003035 (PROSITE_PROFILES); SSF54277 (SUPERFAMILY)
EG01ag004070	Chr_N1:2039029-2050812	EG01ag004070.1	BAG-associated GRAM protein 1 isoform X1	IPR000008 (PRINTS); IPR000008 (SMART); IPR000008 (PFAM); IPR035892 (G3DSA:2.60.40.GENE3D); IPR044655 (PANTHER); PTHR47038:SF1 (PANTHER); IPR000008 (PROSITE_PROFILES); cd00030 (CDD); IPR035892 (SUPERFAMILY)
EG01ag004070	Chr_N1:2039029-2050812	EG01ag004070.2	BAG-associated GRAM protein 1 isoform X2	IPR000008 (PRINTS); IPR000008 (SMART); IPR035892 (G3DSA:2.60.40.GENE3D); IPR000008 (PFAM); PTHR47038:SF1 (PANTHER); IPR044655 (PANTHER); IPR000008 (PROSITE_PROFILES); cd00030 (CDD); IPR035892 (SUPERFAMILY)
EG01ag004070	Chr_N1:2039029-2050812	EG01ag004070.3	BAG-associated GRAM protein 1-like isoform X1	IPR000008 (PRINTS); IPR000008 (SMART); IPR004182 (SMART); IPR011993 (G3DSA:2.30.29.GENE3D); IPR035892 (G3DSA:2.60.40.GENE3D); IPR004182 (PFAM); IPR000008 (PFAM); IPR044655 (PANTHER); PTHR47038:SF1 (PANTHER); CYTOPLASMIC_DOMAIN (PHOBIUS); NON_CYTOPLASMIC_DOMAIN (PHOBIUS); TRANSMEMBRANE (PHOBIUS); IPR000008 (PROSITE_PROFILES); cd00030 (CDD); IPR035892 (SUPERFAMILY)
EG01ag004070	Chr_N1:2039029-2050812	EG01ag004070.4	BAG-associated GRAM protein 1 isoform X2	IPR000008 (PRINTS); IPR004182 (SMART); IPR000008 (SMART); IPR000008 (PFAM); IPR011993 (G3DSA:2.30.29.GENE3D); IPR004182 (PFAM); IPR035892 (G3DSA:2.60.40.GENE3D); IPR044655 (PANTHER); PTHR47038:SF1 (PANTHER); IPR000008 (PROSITE_PROFILES); cd00030 (CDD); IPR035892 (SUPERFAMILY)
EG01ag004071	Chr_N1:2057470-2060105	EG01ag004071.1	amino acid permease 6-like	IPR013057 (PFAM); PTHR48017 (PANTHER); PTHR48017:SF96 (PANTHER); CYTOPLASMIC_DOMAIN (PHOBIUS); NON_CYTOPLASMIC_DOMAIN (PHOBIUS); NON_CYTOPLASMIC_DOMAIN (PHOBIUS); TRANSMEMBRANE (PHOBIUS); CYTOPLASMIC_DOMAIN (PHOBIUS); TRANSMEMBRANE (PHOBIUS); CYTOPLASMIC_DOMAIN (PHOBIUS); TRANSMEMBRANE (PHOBIUS); TRANSMEMBRANE (PHOBIUS); TRANSMEMBRANE (PHOBIUS); NON_CYTOPLASMIC_DOMAIN (PHOBIUS); TRANSMEMBRANE (PH…
EG01ag004071	Chr_N1:2057470-2060105	EG01ag004071.2	amino acid permease 6-like	IPR013057 (PFAM); PTHR48017 (PANTHER); PTHR48017:SF96 (PANTHER); TRANSMEMBRANE (PHOBIUS); TRANSMEMBRANE (PHOBIUS); CYTOPLASMIC_DOMAIN (PHOBIUS); NON_CYTOPLASMIC_DOMAIN (PHOBIUS); CYTOPLASMIC_DOMAIN (PHOBIUS); NON_CYTOPLASMIC_DOMAIN (PHOBIUS); CYTOPLASMIC_DOMAIN (PHOBIUS); TRANSMEMBRANE (PHOBIUS); TRANSMEMBRANE (PHOBIUS); NON_CYTOPLASMIC_DOMAIN (PHOBIUS); TRANSMEMBRANE (PHOBIUS); NON_CYTOPLASMIC_D…
EG01ag004072	Chr_N1:2085392-2087089	EG01ag004072.1	serine/arginine repetitive matrix protein 1-like	mobidb-lite (MOBIDB_LITE); mobidb-lite (MOBIDB_LITE); mobidb-lite (MOBIDB_LITE); mobidb-lite (MOBIDB_LITE); mobidb-lite (MOBIDB_LITE); mobidb-lite (MOBIDB_LITE); SIGNAL_PEPTIDE (PHOBIUS); SIGNAL_PEPTIDE_H_REGION (PHOBIUS); NON_CYTOPLASMIC_DOMAIN (PHOBIUS); SIGNAL_PEPTIDE_C_REGION (PHOBIUS); SIGNAL_PEPTIDE_N_REGION (PHOBIUS)
EG01ag004073	Chr_N1:2095369-2104545	EG01ag004073.1	receptor protein-tyrosine kinase CEPR2	IPR003591 (SMART); IPR000719 (SMART); IPR032675 (G3DSA:3.80.10.GENE3D); G3DSA:3.30.200.20 (GENE3D); IPR032675 (G3DSA:3.80.10.GENE3D); IPR000719 (PFAM); IPR032675 (G3DSA:3.80.10.GENE3D); IPR013210 (PFAM); IPR001611 (PFAM); G3DSA:1.10.510.10 (GENE3D); PTHR27000 (PANTHER); PTHR27000:SF740 (PANTHER); IPR017441 (PROSITE_PATTERNS); IPR008271 (PROSITE_PATTERNS); SIGNAL_PEPTIDE_H_REGION (PHOBIUS); SIGNAL…
EG01ag004073	Chr_N1:2095369-2104545	EG01ag004073.2	receptor protein-tyrosine kinase CEPR2	IPR000719 (SMART); G3DSA:1.10.510.10 (GENE3D); IPR032675 (G3DSA:3.80.10.GENE3D); IPR000719 (PFAM); G3DSA:3.30.200.20 (GENE3D); PIRSR000620-2 (PIRSR); PTHR27000 (PANTHER); PTHR27000:SF740 (PANTHER); IPR017441 (PROSITE_PATTERNS); IPR008271 (PROSITE_PATTERNS); TRANSMEMBRANE (PHOBIUS); CYTOPLASMIC_DOMAIN (PHOBIUS); NON_CYTOPLASMIC_DOMAIN (PHOBIUS); IPR000719 (PROSITE_PROFILES); IPR011009 (SUPERFAMILY…
EG01ag004073	Chr_N1:2095369-2104545	EG01ag004073.3	receptor protein-tyrosine kinase CEPR2	IPR003591 (SMART); IPR000719 (SMART); IPR000719 (PFAM); G3DSA:1.10.510.10 (GENE3D); IPR001611 (PFAM); IPR032675 (G3DSA:3.80.10.GENE3D); IPR032675 (G3DSA:3.80.10.GENE3D); G3DSA:3.30.200.20 (GENE3D); IPR013210 (PFAM); IPR032675 (G3DSA:3.80.10.GENE3D); PTHR27000 (PANTHER); PTHR27000:SF740 (PANTHER); IPR017441 (PROSITE_PATTERNS); IPR008271 (PROSITE_PATTERNS); SIGNAL_PEPTIDE_H_REGION (PHOBIUS); SIGNAL…
EG01ag004073	Chr_N1:2095369-2104545	EG01ag004073.4	receptor protein-tyrosine kinase CEPR2	IPR003591 (SMART); IPR000719 (SMART); IPR000719 (PFAM); IPR032675 (G3DSA:3.80.10.GENE3D); IPR001611 (PFAM); G3DSA:1.10.510.10 (GENE3D); G3DSA:3.30.200.20 (GENE3D); IPR032675 (G3DSA:3.80.10.GENE3D); IPR013210 (PFAM); IPR032675 (G3DSA:3.80.10.GENE3D); PTHR27000:SF740 (PANTHER); PTHR27000 (PANTHER); PTHR27000:SF740 (PANTHER); PTHR27000 (PANTHER); IPR017441 (PROSITE_PATTERNS); IPR008271 (PROSITE_PATT…
EG01ag004074	Chr_N1:2130607-2136288	EG01ag004074.1	multidrug resistance protein	mobidb-lite (MOBIDB_LITE); mobidb-lite (MOBIDB_LITE); PTHR33728 (PANTHER); PTHR33728:SF3 (PANTHER); NON_CYTOPLASMIC_DOMAIN (PHOBIUS); TRANSMEMBRANE (PHOBIUS); CYTOPLASMIC_DOMAIN (PHOBIUS); TMhelix (TMHMM)
EG01ag004074	Chr_N1:2130607-2136288	EG01ag004074.2	multidrug resistance protein	mobidb-lite (MOBIDB_LITE); mobidb-lite (MOBIDB_LITE); PTHR33728 (PANTHER); PTHR33728:SF3 (PANTHER); NON_CYTOPLASMIC_DOMAIN (PHOBIUS); TRANSMEMBRANE (PHOBIUS); CYTOPLASMIC_DOMAIN (PHOBIUS); TMhelix (TMHMM)
EG01ag004075	Chr_N1:2137667-2145522	EG01ag004075.1	prohibitin-1, mitochondrial-like	IPR000163 (PRINTS); IPR001107 (SMART); IPR036013 (G3DSA:3.30.479.GENE3D); IPR001107 (PFAM); IPR000163 (PANTHER); PTHR23222:SF13 (PANTHER); IPR000163 (CDD); IPR036013 (SUPERFAMILY); TMhelix (TMHMM)
EG01ag004075	Chr_N1:2137667-2145522	EG01ag004075.2	prohibitin-1, mitochondrial-like	IPR000163 (PRINTS); IPR001107 (SMART); IPR036013 (G3DSA:3.30.479.GENE3D); IPR001107 (PFAM); IPR000163 (PANTHER); PTHR23222:SF4 (PANTHER); IPR000163 (CDD); IPR036013 (SUPERFAMILY)
EG01ag004075	Chr_N1:2137667-2145522	EG01ag004075.3	prohibitin-1, mitochondrial-like	IPR000163 (PRINTS); IPR001107 (SMART); IPR036013 (G3DSA:3.30.479.GENE3D); IPR001107 (PFAM); IPR000163 (PANTHER); PTHR23222:SF13 (PANTHER); IPR000163 (CDD); IPR036013 (SUPERFAMILY); TMhelix (TMHMM)
EG01ag004075	Chr_N1:2137667-2145522	EG01ag004075.4	prohibitin-1, mitochondrial-like	IPR000163 (PRINTS); IPR001107 (SMART); IPR036013 (G3DSA:3.30.479.GENE3D); IPR001107 (PFAM); IPR000163 (PANTHER); PTHR23222:SF13 (PANTHER); IPR000163 (CDD); IPR036013 (SUPERFAMILY); TMhelix (TMHMM)
EG01ag004075	Chr_N1:2137667-2145522	EG01ag004075.5	prohibitin-1, mitochondrial-like	IPR000163 (PRINTS); IPR001107 (SMART); IPR036013 (G3DSA:3.30.479.GENE3D); IPR001107 (PFAM); IPR000163 (PANTHER); PTHR23222:SF13 (PANTHER); IPR000163 (CDD); IPR036013 (SUPERFAMILY); TMhelix (TMHMM)
EG01ag004075	Chr_N1:2137667-2145522	EG01ag004075.6	prohibitin-1, mitochondrial-like	IPR000163 (PRINTS); IPR001107 (SMART); IPR036013 (G3DSA:3.30.479.GENE3D); IPR001107 (PFAM); PTHR23222:SF13 (PANTHER); IPR000163 (PANTHER); IPR000163 (PANTHER); PTHR23222:SF13 (PANTHER); IPR000163 (CDD); IPR036013 (SUPERFAMILY); TMhelix (TMHMM)
EG01ag004076	Chr_N1:2149752-2152196	EG01ag004076.1	---NA---	no IPS match
EG01ag004077	Chr_N1:2158182-2159514	EG01ag004077.1	ribosomal L1 domain-containing protein 1-like	Coil (COILS); mobidb-lite (MOBIDB_LITE); mobidb-lite (MOBIDB_LITE); mobidb-lite (MOBIDB_LITE); mobidb-lite (MOBIDB_LITE); mobidb-lite (MOBIDB_LITE)
EG01ag004078	Chr_N1:2225801-2232344	EG01ag004078.1	protein YLS7-like	IPR026057 (PFAM); IPR025846 (PFAM); mobidb-lite (MOBIDB_LITE); mobidb-lite (MOBIDB_LITE); mobidb-lite (MOBIDB_LITE); PTHR32285:SF18 (PANTHER); IPR029962 (PANTHER); NON_CYTOPLASMIC_DOMAIN (PHOBIUS); TRANSMEMBRANE (PHOBIUS); CYTOPLASMIC_DOMAIN (PHOBIUS); TMhelix (TMHMM)
EG01ag004078	Chr_N1:2225801-2232344	EG01ag004078.2	protein YLS7-like	IPR026057 (PFAM); IPR025846 (PFAM); mobidb-lite (MOBIDB_LITE); mobidb-lite (MOBIDB_LITE); PTHR32285:SF18 (PANTHER); IPR029962 (PANTHER)
EG01ag004078	Chr_N1:2225801-2232344	EG01ag004078.3	protein YLS7-like	IPR026057 (PFAM); IPR025846 (PFAM); mobidb-lite (MOBIDB_LITE); mobidb-lite (MOBIDB_LITE); mobidb-lite (MOBIDB_LITE); PTHR32285:SF18 (PANTHER); IPR029962 (PANTHER); NON_CYTOPLASMIC_DOMAIN (PHOBIUS); TRANSMEMBRANE (PHOBIUS); CYTOPLASMIC_DOMAIN (PHOBIUS); TMhelix (TMHMM)
EG01ag004078	Chr_N1:2225801-2232344	EG01ag004078.4	protein YLS7-like	IPR026057 (PFAM); IPR025846 (PFAM); mobidb-lite (MOBIDB_LITE); mobidb-lite (MOBIDB_LITE); IPR029962 (PANTHER); PTHR32285:SF18 (PANTHER)
EG01ag004079	Chr_N1:2236030-2247932	EG01ag004079.1	hydroxypyruvate reductase-like	IPR006140 (PFAM); IPR006139 (PFAM); G3DSA:3.40.50.720 (GENE3D); G3DSA:3.40.50.720 (GENE3D); PTHR42938:SF25 (PANTHER); PTHR42938 (PANTHER); IPR029753 (PROSITE_PATTERNS); cd12175 (CDD); SSF52283 (SUPERFAMILY); IPR036291 (SUPERFAMILY)
EG01ag004079	Chr_N1:2236030-2247932	EG01ag004079.2	hydroxypyruvate reductase-like	G3DSA:3.40.50.720 (GENE3D); IPR006139 (PFAM); IPR006140 (PFAM); G3DSA:3.40.50.720 (GENE3D); PTHR42938:SF25 (PANTHER); PTHR42938 (PANTHER); IPR036291 (SUPERFAMILY); SSF52283 (SUPERFAMILY)
EG01ag004079	Chr_N1:2236030-2247932	EG01ag004079.3	hydroxypyruvate reductase-like	IPR006140 (PFAM); IPR006139 (PFAM); G3DSA:3.40.50.720 (GENE3D); G3DSA:3.40.50.720 (GENE3D); PTHR42938 (PANTHER); PTHR42938:SF25 (PANTHER); SSF52283 (SUPERFAMILY); IPR036291 (SUPERFAMILY)
EG01ag004079	Chr_N1:2236030-2247932	EG01ag004079.4	hydroxypyruvate reductase-like	G3DSA:3.40.50.720 (GENE3D); IPR006140 (PFAM); IPR006139 (PFAM); G3DSA:3.40.50.720 (GENE3D); PTHR42938:SF25 (PANTHER); PTHR42938 (PANTHER); IPR029753 (PROSITE_PATTERNS); cd12175 (CDD); SSF52283 (SUPERFAMILY); IPR036291 (SUPERFAMILY)
EG01ag004079	Chr_N1:2236030-2247932	EG01ag004079.5	hydroxypyruvate reductase-like	G3DSA:3.40.50.720 (GENE3D); IPR006140 (PFAM); IPR006139 (PFAM); G3DSA:3.40.50.720 (GENE3D); PTHR42938:SF25 (PANTHER); PTHR42938 (PANTHER); IPR029753 (PROSITE_PATTERNS); cd12175 (CDD); SSF52283 (SUPERFAMILY); IPR036291 (SUPERFAMILY)
EG01ag004079	Chr_N1:2236030-2247932	EG01ag004079.6	hydroxypyruvate reductase-like	G3DSA:3.40.50.720 (GENE3D); IPR006139 (PFAM); IPR006140 (PFAM); G3DSA:3.40.50.720 (GENE3D); PTHR42938:SF25 (PANTHER); PTHR42938 (PANTHER); IPR036291 (SUPERFAMILY); SSF52283 (SUPERFAMILY)
EG01ag004079	Chr_N1:2236030-2247932	EG01ag004079.7	hydroxypyruvate reductase-like	G3DSA:3.40.50.720 (GENE3D); IPR006139 (PFAM); IPR006140 (PFAM); G3DSA:3.40.50.720 (GENE3D); PTHR42938:SF25 (PANTHER); PTHR42938 (PANTHER); IPR036291 (SUPERFAMILY); SSF52283 (SUPERFAMILY)
EG01ag004080	Chr_N1:2258043-2265036	EG01ag004080.1	transcriptional-regulating factor 1-like	mobidb-lite (MOBIDB_LITE); mobidb-lite (MOBIDB_LITE); mobidb-lite (MOBIDB_LITE); mobidb-lite (MOBIDB_LITE); PTHR38386 (PANTHER); SignalP-TM (SIGNALP_GRAM_POSITIVE)
EG01ag004081	Chr_N1:2265912-2268582	EG01ag004081.1	glucan endo-1,3-beta-glucosidase-like	mobidb-lite (MOBIDB_LITE); mobidb-lite (MOBIDB_LITE); IPR044965 (PANTHER); PTHR32227:SF303 (PANTHER)
EG01ag004082	Chr_N1:2273401-2280208	EG01ag004082.1	kinase superfamily with octicosapeptide/Phox/Bem1p domain-containing protein	IPR000270 (SMART); IPR000270 (PFAM); G3DSA:3.10.20.90 (GENE3D); mobidb-lite (MOBIDB_LITE); mobidb-lite (MOBIDB_LITE); mobidb-lite (MOBIDB_LITE); mobidb-lite (MOBIDB_LITE); PTHR31066 (PANTHER); PTHR31066:SF47 (PANTHER); cd06410 (CDD); SSF54277 (SUPERFAMILY)
EG01ag004082	Chr_N1:2273401-2280208	EG01ag004082.2	kinase superfamily with octicosapeptide/Phox/Bem1p domain-containing protein	IPR000270 (SMART); IPR000270 (PFAM); G3DSA:3.10.20.90 (GENE3D); mobidb-lite (MOBIDB_LITE); mobidb-lite (MOBIDB_LITE); mobidb-lite (MOBIDB_LITE); mobidb-lite (MOBIDB_LITE); PTHR31066 (PANTHER); PTHR31066:SF47 (PANTHER); cd06410 (CDD); SSF54277 (SUPERFAMILY)
EG01ag004083	Chr_N1:2290005-2303959	EG01ag004083.1	shaggy-related protein kinase kappa	IPR000719 (SMART); G3DSA:1.10.510.10 (GENE3D); G3DSA:3.30.200.20 (GENE3D); IPR000719 (PFAM); PTHR24057:SF40 (PANTHER); PTHR24057 (PANTHER); IPR008271 (PROSITE_PATTERNS); IPR017441 (PROSITE_PATTERNS); IPR000719 (PROSITE_PROFILES); IPR039192 (CDD); IPR011009 (SUPERFAMILY)
EG01ag004083	Chr_N1:2290005-2303959	EG01ag004083.2	shaggy-related protein kinase kappa	IPR000719 (SMART); G3DSA:1.10.510.10 (GENE3D); G3DSA:3.30.200.20 (GENE3D); IPR000719 (PFAM); PTHR24057:SF40 (PANTHER); PTHR24057 (PANTHER); IPR008271 (PROSITE_PATTERNS); IPR017441 (PROSITE_PATTERNS); IPR000719 (PROSITE_PROFILES); IPR039192 (CDD); IPR011009 (SUPERFAMILY)
EG01ag004083	Chr_N1:2290005-2303959	EG01ag004083.3	shaggy-related protein kinase kappa	IPR000719 (SMART); G3DSA:1.10.510.10 (GENE3D); G3DSA:3.30.200.20 (GENE3D); IPR000719 (PFAM); PTHR24057:SF40 (PANTHER); PTHR24057 (PANTHER); IPR008271 (PROSITE_PATTERNS); IPR017441 (PROSITE_PATTERNS); IPR000719 (PROSITE_PROFILES); IPR039192 (CDD); IPR011009 (SUPERFAMILY)
EG01ag004083	Chr_N1:2290005-2303959	EG01ag004083.4	shaggy-related protein kinase kappa	IPR000719 (SMART); G3DSA:1.10.510.10 (GENE3D); G3DSA:3.30.200.20 (GENE3D); IPR000719 (PFAM); PTHR24057:SF40 (PANTHER); PTHR24057 (PANTHER); IPR008271 (PROSITE_PATTERNS); IPR017441 (PROSITE_PATTERNS); IPR000719 (PROSITE_PROFILES); IPR039192 (CDD); IPR011009 (SUPERFAMILY)
EG01ag004084	Chr_N1:2330557-2352332	EG01ag004084.1	shaggy-related protein kinase kappa	IPR000719 (SMART); G3DSA:1.10.510.10 (GENE3D); G3DSA:3.30.200.20 (GENE3D); IPR000719 (PFAM); PTHR24057:SF40 (PANTHER); PTHR24057 (PANTHER); IPR008271 (PROSITE_PATTERNS); IPR017441 (PROSITE_PATTERNS); IPR000719 (PROSITE_PROFILES); IPR039192 (CDD); IPR011009 (SUPERFAMILY)
EG01ag004084	Chr_N1:2330557-2352332	EG01ag004084.2	shaggy-related protein kinase kappa	IPR000719 (SMART); G3DSA:1.10.510.10 (GENE3D); IPR000719 (PFAM); G3DSA:3.30.200.20 (GENE3D); PTHR24057:SF40 (PANTHER); PTHR24057 (PANTHER); PTHR24057 (PANTHER); IPR008271 (PROSITE_PATTERNS); IPR017441 (PROSITE_PATTERNS); TRANSMEMBRANE (PHOBIUS); NON_CYTOPLASMIC_DOMAIN (PHOBIUS); CYTOPLASMIC_DOMAIN (PHOBIUS); IPR000719 (PROSITE_PROFILES); IPR039192 (CDD); IPR011009 (SUPERFAMILY); TMhelix (TMHMM)
EG01ag004084	Chr_N1:2330557-2352332	EG01ag004084.3	shaggy-related protein kinase kappa	IPR000719 (SMART); G3DSA:1.10.510.10 (GENE3D); G3DSA:3.30.200.20 (GENE3D); IPR000719 (PFAM); PTHR24057:SF40 (PANTHER); PTHR24057 (PANTHER); IPR008271 (PROSITE_PATTERNS); IPR017441 (PROSITE_PATTERNS); IPR000719 (PROSITE_PROFILES); IPR039192 (CDD); IPR011009 (SUPERFAMILY)
EG01ag004084	Chr_N1:2330557-2352332	EG01ag004084.4	shaggy-related protein kinase kappa	IPR000719 (SMART); IPR000719 (PFAM); G3DSA:1.10.510.10 (GENE3D); PTHR24057:SF40 (PANTHER); PTHR24057 (PANTHER); IPR008271 (PROSITE_PATTERNS); IPR000719 (PROSITE_PROFILES); IPR039192 (CDD); IPR011009 (SUPERFAMILY)
EG01ag004084	Chr_N1:2330557-2352332	EG01ag004084.5	shaggy-related protein kinase kappa	IPR000719 (SMART); G3DSA:1.10.510.10 (GENE3D); IPR000719 (PFAM); PTHR24057 (PANTHER); PTHR24057:SF40 (PANTHER); IPR008271 (PROSITE_PATTERNS); IPR000719 (PROSITE_PROFILES); IPR039192 (CDD); IPR011009 (SUPERFAMILY)
EG01ag004084	Chr_N1:2330557-2352332	EG01ag004084.6	shaggy-related protein kinase kappa	IPR000719 (SMART); G3DSA:1.10.510.10 (GENE3D); G3DSA:3.30.200.20 (GENE3D); IPR000719 (PFAM); PTHR24057:SF40 (PANTHER); PTHR24057 (PANTHER); IPR008271 (PROSITE_PATTERNS); IPR017441 (PROSITE_PATTERNS); IPR000719 (PROSITE_PROFILES); IPR039192 (CDD); IPR011009 (SUPERFAMILY)
EG01ag004084	Chr_N1:2330557-2352332	EG01ag004084.7	shaggy-related protein kinase kappa	IPR000719 (SMART); G3DSA:3.30.200.20 (GENE3D); IPR000719 (PFAM); G3DSA:1.10.510.10 (GENE3D); PTHR24057 (PANTHER); PTHR24057:SF40 (PANTHER); IPR008271 (PROSITE_PATTERNS); IPR017441 (PROSITE_PATTERNS); IPR000719 (PROSITE_PROFILES); IPR039192 (CDD); IPR011009 (SUPERFAMILY)
EG01ag004085	Chr_N1:2374917-2382646	EG01ag004085.1	PHD finger protein At1g33420	IPR001965 (SMART); IPR019787 (PFAM); IPR013083 (G3DSA:3.30.40.GENE3D); PTHR46201 (PANTHER); PTHR46201 (PANTHER); PTHR46201:SF11 (PANTHER); PTHR46201:SF11 (PANTHER); IPR019786 (PROSITE_PATTERNS); cd15556 (CDD); IPR011011 (SUPERFAMILY)
EG01ag004085	Chr_N1:2374917-2382646	EG01ag004085.2	PHD finger protein At1g33420-like	IPR001965 (SMART); IPR019787 (PFAM); IPR013083 (G3DSA:3.30.40.GENE3D); PTHR46201 (PANTHER); PTHR46201:SF11 (PANTHER); IPR019786 (PROSITE_PATTERNS); cd15556 (CDD); IPR011011 (SUPERFAMILY)
EG01ag004085	Chr_N1:2374917-2382646	EG01ag004085.3	PHD finger protein At1g33420	IPR001965 (SMART); IPR019787 (PFAM); IPR013083 (G3DSA:3.30.40.GENE3D); PTHR46201:SF11 (PANTHER); PTHR46201 (PANTHER); PTHR46201 (PANTHER); IPR019786 (PROSITE_PATTERNS); cd15556 (CDD); IPR011011 (SUPERFAMILY)
EG01ag004085	Chr_N1:2374917-2382646	EG01ag004085.4	PHD finger protein At1g33420	IPR001965 (SMART); IPR019787 (PFAM); IPR013083 (G3DSA:3.30.40.GENE3D); PTHR46201 (PANTHER); PTHR46201:SF11 (PANTHER); IPR019786 (PROSITE_PATTERNS); cd15556 (CDD); IPR011011 (SUPERFAMILY)
EG01ag004085	Chr_N1:2374917-2382646	EG01ag004085.5	PHD finger protein At1g33420	IPR001965 (SMART); IPR019787 (PFAM); IPR013083 (G3DSA:3.30.40.GENE3D); PTHR46201 (PANTHER); PTHR46201:SF11 (PANTHER); IPR019786 (PROSITE_PATTERNS); cd15556 (CDD); IPR011011 (SUPERFAMILY)
EG01ag004086	Chr_N1:2405429-2417547	EG01ag004086.1	regulator of nonsense transcripts UPF3-like isoform X1	IPR005120 (PFAM); IPR012677 (G3DSA:3.30.70.GENE3D); mobidb-lite (MOBIDB_LITE); mobidb-lite (MOBIDB_LITE); mobidb-lite (MOBIDB_LITE); mobidb-lite (MOBIDB_LITE); IPR039722 (PANTHER); cd12455 (CDD); IPR035979 (SUPERFAMILY)
EG01ag004086	Chr_N1:2405429-2417547	EG01ag004086.2	regulator of nonsense transcripts UPF3-like isoform X1	mobidb-lite (MOBIDB_LITE); mobidb-lite (MOBIDB_LITE); mobidb-lite (MOBIDB_LITE); IPR039722 (PANTHER)
EG01ag004086	Chr_N1:2405429-2417547	EG01ag004086.3	regulator of nonsense transcripts UPF3-like isoform X1	mobidb-lite (MOBIDB_LITE); mobidb-lite (MOBIDB_LITE); mobidb-lite (MOBIDB_LITE); IPR039722 (PANTHER)
EG01ag004086	Chr_N1:2405429-2417547	EG01ag004086.4	regulator of nonsense transcripts UPF3-like isoform X1	IPR005120 (PFAM); IPR012677 (G3DSA:3.30.70.GENE3D); mobidb-lite (MOBIDB_LITE); IPR039722 (PANTHER); cd12455 (CDD); IPR035979 (SUPERFAMILY)
EG01ag004086	Chr_N1:2405429-2417547	EG01ag004086.5	regulator of nonsense transcripts UPF3-like isoform X1	IPR012677 (G3DSA:3.30.70.GENE3D); IPR005120 (PFAM); IPR039722 (PANTHER); cd12455 (CDD); IPR035979 (SUPERFAMILY)
EG01ag004086	Chr_N1:2405429-2417547	EG01ag004086.6	regulator of nonsense transcripts UPF3-like isoform X1	IPR005120 (PFAM); IPR012677 (G3DSA:3.30.70.GENE3D); mobidb-lite (MOBIDB_LITE); mobidb-lite (MOBIDB_LITE); mobidb-lite (MOBIDB_LITE); mobidb-lite (MOBIDB_LITE); IPR039722 (PANTHER); cd12455 (CDD); IPR035979 (SUPERFAMILY)
EG01ag004086	Chr_N1:2405429-2417547	EG01ag004086.7	regulator of nonsense transcripts UPF3-like isoform X1	mobidb-lite (MOBIDB_LITE); mobidb-lite (MOBIDB_LITE); mobidb-lite (MOBIDB_LITE); IPR039722 (PANTHER)
EG01ag004087	Chr_N1:2432424-2441079	EG01ag004087.1	putative methylesterase 14, chloroplastic	IPR000073 (PFAM); IPR029058 (G3DSA:3.40.50.GENE3D); mobidb-lite (MOBIDB_LITE); PTHR10992:SF785 (PANTHER); PTHR10992 (PANTHER); IPR029058 (SUPERFAMILY)
EG01ag004087	Chr_N1:2432424-2441079	EG01ag004087.2	putative methylesterase 14, chloroplastic	IPR000073 (PFAM); IPR029058 (G3DSA:3.40.50.GENE3D); mobidb-lite (MOBIDB_LITE); mobidb-lite (MOBIDB_LITE); PTHR10992:SF785 (PANTHER); PTHR10992 (PANTHER); IPR029058 (SUPERFAMILY)
EG01ag004088	Chr_N1:2443265-2456367	EG01ag004088.1	regulator of nonsense transcripts UPF3-like isoform X1	IPR005120 (PFAM); IPR012677 (G3DSA:3.30.70.GENE3D); mobidb-lite (MOBIDB_LITE); mobidb-lite (MOBIDB_LITE); mobidb-lite (MOBIDB_LITE); mobidb-lite (MOBIDB_LITE); mobidb-lite (MOBIDB_LITE); mobidb-lite (MOBIDB_LITE); IPR039722 (PANTHER); cd12455 (CDD); IPR035979 (SUPERFAMILY)
EG01ag004088	Chr_N1:2443265-2456367	EG01ag004088.2	regulator of nonsense transcripts UPF3-like isoform X1	IPR012677 (G3DSA:3.30.70.GENE3D); IPR005120 (PFAM); mobidb-lite (MOBIDB_LITE); mobidb-lite (MOBIDB_LITE); mobidb-lite (MOBIDB_LITE); mobidb-lite (MOBIDB_LITE); mobidb-lite (MOBIDB_LITE); mobidb-lite (MOBIDB_LITE); mobidb-lite (MOBIDB_LITE); IPR039722 (PANTHER); cd12455 (CDD); IPR035979 (SUPERFAMILY)
EG01ag004089	Chr_N1:2489890-2497409	EG01ag004089.1	PHD finger protein At1g33420-like	IPR001965 (SMART); IPR013083 (G3DSA:3.30.40.GENE3D); IPR019787 (PFAM); PTHR46201 (PANTHER); PTHR46201:SF11 (PANTHER); PTHR46201 (PANTHER); PTHR46201:SF11 (PANTHER); IPR019786 (PROSITE_PATTERNS); NON_CYTOPLASMIC_DOMAIN (PHOBIUS); SIGNAL_PEPTIDE_N_REGION (PHOBIUS); SIGNAL_PEPTIDE (PHOBIUS); SIGNAL_PEPTIDE_C_REGION (PHOBIUS); SIGNAL_PEPTIDE_H_REGION (PHOBIUS); cd15556 (CDD); SignalP-noTM (SIGNALP_EU…
EG01ag004089	Chr_N1:2489890-2497409	EG01ag004089.2	PHD finger protein At1g33420	IPR001965 (SMART); IPR013083 (G3DSA:3.30.40.GENE3D); IPR019787 (PFAM); PTHR46201:SF11 (PANTHER); PTHR46201 (PANTHER); IPR019786 (PROSITE_PATTERNS); cd15556 (CDD); IPR011011 (SUPERFAMILY)
EG01ag004089	Chr_N1:2489890-2497409	EG01ag004089.3	PHD finger protein At1g33420-like	PTHR46201 (PANTHER); PTHR46201:SF11 (PANTHER)
EG01ag004090	Chr_N1:2513278-2531167	EG01ag004090.1	probable beta-1,3-galactosyltransferase 8 isoform X1	Coil (COILS); IPR025298 (PFAM); IPR036259 (G3DSA:1.20.1250.GENE3D); G3DSA:3.90.550.50 (GENE3D); IPR002659 (PFAM); IPR000109 (PFAM); IPR002659 (PANTHER); PTHR11214:SF243 (PANTHER); CYTOPLASMIC_DOMAIN (PHOBIUS); TRANSMEMBRANE (PHOBIUS); TRANSMEMBRANE (PHOBIUS); TRANSMEMBRANE (PHOBIUS); CYTOPLASMIC_DOMAIN (PHOBIUS); NON_CYTOPLASMIC_DOMAIN (PHOBIUS); NON_CYTOPLASMIC_DOMAIN (PHOBIUS); CYTOPLASMIC_DOMA…
EG01ag004090	Chr_N1:2513278-2531167	EG01ag004090.2	protein NRT1/ PTR FAMILY 4.4-like	IPR000109 (PFAM); IPR036259 (G3DSA:1.20.1250.GENE3D); PTHR11654:SF489 (PANTHER); IPR000109 (PANTHER); NON_CYTOPLASMIC_DOMAIN (PHOBIUS); NON_CYTOPLASMIC_DOMAIN (PHOBIUS); CYTOPLASMIC_DOMAIN (PHOBIUS); CYTOPLASMIC_DOMAIN (PHOBIUS); NON_CYTOPLASMIC_DOMAIN (PHOBIUS); TRANSMEMBRANE (PHOBIUS); TRANSMEMBRANE (PHOBIUS); TRANSMEMBRANE (PHOBIUS); CYTOPLASMIC_DOMAIN (PHOBIUS); TRANSMEMBRANE (PHOBIUS); CYTOP…
EG01ag004091	Chr_N1:2545470-2598599	EG01ag004091.1	mitotic spindle checkpoint protein MAD1	Coil (COILS); Coil (COILS); Coil (COILS); Coil (COILS); Coil (COILS); Coil (COILS); Coil (COILS); Coil (COILS); Coil (COILS); IPR008672 (PFAM); G3DSA:3.30.457.60 (GENE3D); G3DSA:6.10.250.90 (GENE3D); mobidb-lite (MOBIDB_LITE); IPR008672 (PANTHER); SSF75704 (SUPERFAMILY)
EG01ag004091	Chr_N1:2545470-2598599	EG01ag004091.2	mitotic spindle checkpoint protein MAD1	Coil (COILS); Coil (COILS); Coil (COILS); Coil (COILS); Coil (COILS); Coil (COILS); Coil (COILS); Coil (COILS); Coil (COILS); IPR008672 (PFAM); G3DSA:3.30.457.60 (GENE3D); G3DSA:6.10.250.90 (GENE3D); mobidb-lite (MOBIDB_LITE); mobidb-lite (MOBIDB_LITE); mobidb-lite (MOBIDB_LITE); IPR008672 (PANTHER); SSF75704 (SUPERFAMILY)
EG01ag004091	Chr_N1:2545470-2598599	EG01ag004091.3	mitotic spindle checkpoint protein MAD1	Coil (COILS); Coil (COILS); Coil (COILS); Coil (COILS); Coil (COILS); Coil (COILS); Coil (COILS); Coil (COILS); IPR008672 (PFAM); G3DSA:3.30.457.60 (GENE3D); G3DSA:6.10.250.90 (GENE3D); mobidb-lite (MOBIDB_LITE); mobidb-lite (MOBIDB_LITE); mobidb-lite (MOBIDB_LITE); IPR008672 (PANTHER); SSF75704 (SUPERFAMILY)
EG01ag004091	Chr_N1:2545470-2598599	EG01ag004091.4	mitotic spindle checkpoint protein MAD1	Coil (COILS); Coil (COILS); Coil (COILS); Coil (COILS); Coil (COILS); Coil (COILS); Coil (COILS); Coil (COILS); G3DSA:3.30.457.60 (GENE3D); G3DSA:6.10.250.90 (GENE3D); IPR008672 (PFAM); mobidb-lite (MOBIDB_LITE); IPR008672 (PANTHER); SSF75704 (SUPERFAMILY)
EG01ag004091	Chr_N1:2545470-2598599	EG01ag004091.5	mitotic spindle checkpoint protein MAD1	Coil (COILS); Coil (COILS); Coil (COILS); Coil (COILS); Coil (COILS); Coil (COILS); Coil (COILS); IPR008672 (PFAM); G3DSA:3.30.457.60 (GENE3D); mobidb-lite (MOBIDB_LITE); mobidb-lite (MOBIDB_LITE); mobidb-lite (MOBIDB_LITE); IPR008672 (PANTHER); SSF75704 (SUPERFAMILY)
EG01ag004091	Chr_N1:2545470-2598599	EG01ag004091.6	mitotic spindle checkpoint protein MAD1	Coil (COILS); Coil (COILS); Coil (COILS); Coil (COILS); Coil (COILS); Coil (COILS); Coil (COILS); Coil (COILS); Coil (COILS); G3DSA:6.10.250.90 (GENE3D); G3DSA:3.30.457.60 (GENE3D); IPR008672 (PFAM); mobidb-lite (MOBIDB_LITE); IPR008672 (PANTHER); SSF75704 (SUPERFAMILY)
EG01ag004091	Chr_N1:2545470-2598599	EG01ag004091.7	mitotic spindle checkpoint protein MAD1	Coil (COILS); Coil (COILS); Coil (COILS); Coil (COILS); Coil (COILS); Coil (COILS); Coil (COILS); Coil (COILS); Coil (COILS); IPR008672 (PFAM); G3DSA:3.30.457.60 (GENE3D); G3DSA:6.10.250.90 (GENE3D); mobidb-lite (MOBIDB_LITE); mobidb-lite (MOBIDB_LITE); mobidb-lite (MOBIDB_LITE); IPR008672 (PANTHER); SSF75704 (SUPERFAMILY)
EG01ag004091	Chr_N1:2545470-2598599	EG01ag004091.8	mitotic spindle checkpoint protein MAD1	Coil (COILS); Coil (COILS); Coil (COILS); Coil (COILS); Coil (COILS); Coil (COILS); IPR008672 (PFAM); G3DSA:3.30.457.60 (GENE3D); mobidb-lite (MOBIDB_LITE); mobidb-lite (MOBIDB_LITE); IPR008672 (PANTHER); SSF75704 (SUPERFAMILY)
EG01ag004091	Chr_N1:2545470-2598599	EG01ag004091.9	mitotic spindle checkpoint protein MAD1	Coil (COILS); Coil (COILS); Coil (COILS); Coil (COILS); Coil (COILS); Coil (COILS); Coil (COILS); Coil (COILS); Coil (COILS); IPR008672 (PFAM); G3DSA:3.30.457.60 (GENE3D); G3DSA:6.10.250.90 (GENE3D); mobidb-lite (MOBIDB_LITE); IPR008672 (PANTHER); SSF75704 (SUPERFAMILY)
EG01ag004092	Chr_N1:2612465-2632154	EG01ag004092.1	RNA-binding protein 24-B-like isoform X1	IPR000504 (PFAM); IPR012677 (G3DSA:3.30.70.GENE3D); IPR037366 (PANTHER); PTHR11176:SF16 (PANTHER); IPR000504 (PROSITE_PROFILES); IPR035979 (SUPERFAMILY)
EG01ag004092	Chr_N1:2612465-2632154	EG01ag004092.2	RNA-binding protein 24-B-like isoform X1	IPR000504 (PFAM); IPR012677 (G3DSA:3.30.70.GENE3D); IPR037366 (PANTHER); PTHR11176:SF16 (PANTHER); IPR000504 (PROSITE_PROFILES); IPR035979 (SUPERFAMILY)
EG01ag004093	Chr_N1:2620092-2621865	EG01ag004093.1	DNA repair RAD52-like protein 1, mitochondrial	PTHR34050:SF1 (PANTHER); IPR037489 (PANTHER)
EG01ag004094	Chr_N1:2623012-2626619	EG01ag004094.1	RNA-binding protein 24-B-like isoform X1	IPR000504 (SMART); IPR000504 (PFAM); IPR012677 (G3DSA:3.30.70.GENE3D); PTHR11176:SF16 (PANTHER); IPR037366 (PANTHER); IPR000504 (PROSITE_PROFILES); IPR035979 (SUPERFAMILY)
EG01ag004095	Chr_N1:2631040-2632045	EG01ag004095.1	mitotic spindle checkpoint protein MAD1 isoform X1	mobidb-lite (MOBIDB_LITE)
EG01ag004096	Chr_N1:2632408-2635003	EG01ag004096.1	DNA repair RAD52-like protein 1, mitochondrial	PTHR34050:SF1 (PANTHER); IPR037489 (PANTHER)
EG01ag004097	Chr_N1:2637261-2644294	EG01ag004097.1	RNA-binding protein 24-B-like isoform X1	IPR000504 (SMART); IPR012677 (G3DSA:3.30.70.GENE3D); IPR000504 (PFAM); IPR037366 (PANTHER); PTHR11176:SF16 (PANTHER); IPR000504 (PROSITE_PROFILES); cd12384 (CDD); IPR035979 (SUPERFAMILY)
EG01ag004097	Chr_N1:2637261-2644294	EG01ag004097.2	RNA-binding protein 24-B-like isoform X2	IPR000504 (SMART); IPR000504 (PFAM); IPR012677 (G3DSA:3.30.70.GENE3D); PTHR11176:SF16 (PANTHER); IPR037366 (PANTHER); IPR000504 (PROSITE_PROFILES); cd12384 (CDD); IPR035979 (SUPERFAMILY)
EG01ag004098	Chr_N1:2645000-2658977	EG01ag004098.1	protein NYNRIN-like	no IPS match
EG01ag004099	Chr_N1:2667662-2672145	EG01ag004099.1	zinc ion-binding protein	mobidb-lite (MOBIDB_LITE)
EG01ag004100	Chr_N1:2681455-2696030	EG01ag004100.1	phytolongin Phyl1.1-like	G3DSA:3.30.450.50 (GENE3D); PTHR47461:SF1 (PANTHER); IPR044783 (PANTHER); TRANSMEMBRANE (PHOBIUS); CYTOPLASMIC_DOMAIN (PHOBIUS); NON_CYTOPLASMIC_DOMAIN (PHOBIUS); SignalP-TM (SIGNALP_GRAM_POSITIVE); IPR011012 (SUPERFAMILY); TMhelix (TMHMM)
EG01ag004100	Chr_N1:2681455-2696030	EG01ag004100.2	phytolongin Phyl1.1-like	G3DSA:3.30.450.50 (GENE3D); IPR018639 (PFAM); PTHR35102:SF3 (PANTHER); PTHR35102 (PANTHER); NON_CYTOPLASMIC_DOMAIN (PHOBIUS); TRANSMEMBRANE (PHOBIUS); CYTOPLASMIC_DOMAIN (PHOBIUS); TRANSMEMBRANE (PHOBIUS); CYTOPLASMIC_DOMAIN (PHOBIUS); TRANSMEMBRANE (PHOBIUS); NON_CYTOPLASMIC_DOMAIN (PHOBIUS); NON_CYTOPLASMIC_DOMAIN (PHOBIUS); TRANSMEMBRANE (PHOBIUS); IPR011012 (SUPERFAMILY); TMhelix (TMHMM); TMh…
EG01ag004100	Chr_N1:2681455-2696030	EG01ag004100.3	phytolongin Phyl1.1-like	G3DSA:3.30.450.50 (GENE3D); PTHR47461:SF1 (PANTHER); IPR044783 (PANTHER); TRANSMEMBRANE (PHOBIUS); CYTOPLASMIC_DOMAIN (PHOBIUS); NON_CYTOPLASMIC_DOMAIN (PHOBIUS); SignalP-TM (SIGNALP_GRAM_POSITIVE); IPR011012 (SUPERFAMILY); TMhelix (TMHMM)
EG01ag004100	Chr_N1:2681455-2696030	EG01ag004100.4	E3 ubiquitin-protein ligase	IPR018639 (PFAM); PTHR35102:SF3 (PANTHER); PTHR35102 (PANTHER); CYTOPLASMIC_DOMAIN (PHOBIUS); NON_CYTOPLASMIC_DOMAIN (PHOBIUS); TRANSMEMBRANE (PHOBIUS); TRANSMEMBRANE (PHOBIUS); CYTOPLASMIC_DOMAIN (PHOBIUS); TRANSMEMBRANE (PHOBIUS); NON_CYTOPLASMIC_DOMAIN (PHOBIUS); TMhelix (TMHMM); TMhelix (TMHMM); TMhelix (TMHMM)
EG01ag004100	Chr_N1:2681455-2696030	EG01ag004100.5	E3 ubiquitin-protein ligase	IPR018639 (PFAM); PTHR35102:SF3 (PANTHER); PTHR35102 (PANTHER); NON_CYTOPLASMIC_DOMAIN (PHOBIUS); TRANSMEMBRANE (PHOBIUS); TRANSMEMBRANE (PHOBIUS); CYTOPLASMIC_DOMAIN (PHOBIUS); TRANSMEMBRANE (PHOBIUS); NON_CYTOPLASMIC_DOMAIN (PHOBIUS); CYTOPLASMIC_DOMAIN (PHOBIUS); TMhelix (TMHMM); TMhelix (TMHMM); TMhelix (TMHMM)
EG01ag004100	Chr_N1:2681455-2696030	EG01ag004100.6	E3 ubiquitin-protein ligase	PTHR35102 (PANTHER); PTHR35102:SF3 (PANTHER); NON_CYTOPLASMIC_DOMAIN (PHOBIUS); CYTOPLASMIC_DOMAIN (PHOBIUS); TRANSMEMBRANE (PHOBIUS); TMhelix (TMHMM)
EG01ag004101	Chr_N1:2692858-2701793	EG01ag004101.1	DNA (cytosine-5)-methyltransferase 1B-like	G3DSA:3.40.50.150 (GENE3D); PTHR10629:SF53 (PANTHER); PTHR10629 (PANTHER)
EG01ag004102	Chr_N1:2737157-2753041	EG01ag004102.1	spliceosome-associated protein 49 isoform X1	IPR000504 (SMART); IPR000504 (PFAM); IPR012677 (G3DSA:3.30.70.GENE3D); PTHR13798:SF11 (PANTHER); PTHR13798 (PANTHER); IPR000504 (PROSITE_PROFILES); IPR034158 (CDD); IPR035979 (SUPERFAMILY)
EG01ag004102	Chr_N1:2737157-2753041	EG01ag004102.2	spliceosome-associated protein 49 isoform X1	no IPS match
EG01ag004102	Chr_N1:2737157-2753041	EG01ag004102.3	spliceosome-associated protein 49 isoform X1	IPR000504 (SMART); IPR000504 (PFAM); IPR012677 (G3DSA:3.30.70.GENE3D); PTHR13798:SF11 (PANTHER); PTHR13798 (PANTHER); IPR000504 (PROSITE_PROFILES); IPR034158 (CDD); IPR035979 (SUPERFAMILY)
EG01ag004102	Chr_N1:2737157-2753041	EG01ag004102.4	spliceosome-associated protein 49 isoform X1	IPR000504 (SMART); IPR012677 (G3DSA:3.30.70.GENE3D); IPR000504 (PFAM); PTHR13798 (PANTHER); PTHR13798:SF9 (PANTHER); IPR000504 (PROSITE_PROFILES); IPR035979 (SUPERFAMILY)
EG01ag004103	Chr_N1:2777811-2783972	EG01ag004103.1	DNA (cytosine-5)-methyltransferase 1B-like	IPR022702 (PFAM); IPR043151 (G3DSA:2.30.30.GENE3D); IPR001025 (PFAM); PTHR10629:SF53 (PANTHER); PTHR10629 (PANTHER); PTHR10629 (PANTHER); PTHR10629:SF53 (PANTHER); TRANSMEMBRANE (PHOBIUS); NON_CYTOPLASMIC_DOMAIN (PHOBIUS); CYTOPLASMIC_DOMAIN (PHOBIUS); IPR001025 (PROSITE_PROFILES); TMhelix (TMHMM)
EG01ag004103	Chr_N1:2777811-2783972	EG01ag004103.2	DNA (cytosine-5)-methyltransferase 1B-like	IPR022702 (PFAM); IPR043151 (G3DSA:2.30.30.GENE3D); IPR001025 (PFAM); PTHR10629:SF53 (PANTHER); PTHR10629 (PANTHER); PTHR10629 (PANTHER); PTHR10629:SF53 (PANTHER); TRANSMEMBRANE (PHOBIUS); NON_CYTOPLASMIC_DOMAIN (PHOBIUS); CYTOPLASMIC_DOMAIN (PHOBIUS); IPR001025 (PROSITE_PROFILES); TMhelix (TMHMM)
EG01ag004103	Chr_N1:2777811-2783972	EG01ag004103.3	DNA (cytosine-5)-methyltransferase 1B-like	IPR022702 (PFAM); IPR043151 (G3DSA:2.30.30.GENE3D); IPR001025 (PFAM); PTHR10629:SF53 (PANTHER); PTHR10629 (PANTHER); PTHR10629 (PANTHER); PTHR10629:SF53 (PANTHER); TRANSMEMBRANE (PHOBIUS); NON_CYTOPLASMIC_DOMAIN (PHOBIUS); CYTOPLASMIC_DOMAIN (PHOBIUS); IPR001025 (PROSITE_PROFILES); TMhelix (TMHMM)
EG01ag004103	Chr_N1:2777811-2783972	EG01ag004103.4	DNA (cytosine-5)-methyltransferase 1B-like	IPR022702 (PFAM); IPR043151 (G3DSA:2.30.30.GENE3D); IPR001025 (PFAM); PTHR10629:SF53 (PANTHER); PTHR10629 (PANTHER); PTHR10629 (PANTHER); PTHR10629:SF53 (PANTHER); TRANSMEMBRANE (PHOBIUS); NON_CYTOPLASMIC_DOMAIN (PHOBIUS); CYTOPLASMIC_DOMAIN (PHOBIUS); IPR001025 (PROSITE_PROFILES); TMhelix (TMHMM)
EG01ag004103	Chr_N1:2777811-2783972	EG01ag004103.5	DNA (cytosine-5)-methyltransferase 1B-like	IPR022702 (PFAM); IPR043151 (G3DSA:2.30.30.GENE3D); IPR001025 (PFAM); PTHR10629:SF53 (PANTHER); PTHR10629 (PANTHER); PTHR10629 (PANTHER); PTHR10629:SF53 (PANTHER); TRANSMEMBRANE (PHOBIUS); NON_CYTOPLASMIC_DOMAIN (PHOBIUS); CYTOPLASMIC_DOMAIN (PHOBIUS); IPR001025 (PROSITE_PROFILES); TMhelix (TMHMM)
EG01ag004104	Chr_N1:2814131-2816232	EG01ag004104.1	DNA (cytosine-5)-methyltransferase 1B	Coil (COILS); Coil (COILS); mobidb-lite (MOBIDB_LITE); mobidb-lite (MOBIDB_LITE); mobidb-lite (MOBIDB_LITE); PTHR10629 (PANTHER); PTHR10629:SF53 (PANTHER)
EG01ag004105	Chr_N1:2822807-2828396	EG01ag004105.1	DNA (cytosine-5)-methyltransferase 1B-like	IPR001025 (PFAM); IPR043151 (G3DSA:2.30.30.GENE3D); IPR022702 (PFAM); PTHR10629:SF53 (PANTHER); PTHR10629 (PANTHER); TRANSMEMBRANE (PHOBIUS); NON_CYTOPLASMIC_DOMAIN (PHOBIUS); CYTOPLASMIC_DOMAIN (PHOBIUS); IPR001025 (PROSITE_PROFILES); TMhelix (TMHMM)
EG01ag004106	Chr_N1:2837481-2844713	EG01ag004106.1	DNA (cytosine-5)-methyltransferase 1B	Coil (COILS); Coil (COILS); PTHR10629 (PANTHER); PTHR10629:SF53 (PANTHER)
EG01ag004106	Chr_N1:2837481-2844713	EG01ag004106.2	DNA (cytosine-5)-methyltransferase 1B	Coil (COILS); Coil (COILS); PTHR10629 (PANTHER); PTHR10629:SF53 (PANTHER)
EG01ag004107	Chr_N1:2845372-2855953	EG01ag004107.1	DNA (cytosine-5)-methyltransferase 1B-like	IPR001025 (SMART); IPR001025 (PFAM); IPR043151 (G3DSA:2.30.30.GENE3D); IPR022702 (PFAM); mobidb-lite (MOBIDB_LITE); mobidb-lite (MOBIDB_LITE); PTHR10629 (PANTHER); PTHR10629:SF53 (PANTHER); IPR001025 (PROSITE_PROFILES)
EG01ag004108	Chr_N1:2849340-2862732	EG01ag004108.1	DNA (cytosine-5)-methyltransferase 1B isoform X8	IPR001525 (PFAM); G3DSA:3.90.120.10 (GENE3D); PTHR10629:SF53 (PANTHER); PTHR10629 (PANTHER); IPR031303 (PROSITE_PATTERNS); IPR029063 (SUPERFAMILY)
EG01ag004109	Chr_N1:2865496-2870826	EG01ag004109.1	DNA (cytosine-5)-methyltransferase 1B	Coil (COILS); Coil (COILS); mobidb-lite (MOBIDB_LITE); mobidb-lite (MOBIDB_LITE); mobidb-lite (MOBIDB_LITE); PTHR10629:SF53 (PANTHER); PTHR10629 (PANTHER)
EG01ag004109	Chr_N1:2865496-2870826	EG01ag004109.2	DNA (cytosine-5)-methyltransferase 1B	Coil (COILS); Coil (COILS); mobidb-lite (MOBIDB_LITE); mobidb-lite (MOBIDB_LITE); mobidb-lite (MOBIDB_LITE); PTHR10629:SF53 (PANTHER); PTHR10629 (PANTHER)
EG01ag004110	Chr_N1:2891224-2891706	EG01ag004110.1	putative 60S ribosomal protein L12-like	TRANSMEMBRANE (PHOBIUS); CYTOPLASMIC_DOMAIN (PHOBIUS); NON_CYTOPLASMIC_DOMAIN (PHOBIUS)
EG01ag004111	Chr_N1:2891233-2891689	EG01ag004111.1	60S ribosomal protein L12	IPR000911 (SMART); IPR036769 (G3DSA:1.10.10.GENE3D); IPR020783 (PFAM); IPR000911 (PANTHER); IPR000911 (PANTHER); PTHR11661:SF27 (PANTHER); IPR036796 (SUPERFAMILY); IPR036769 (SUPERFAMILY)
EG01ag004112	Chr_N1:2904672-2907551	EG01ag004112.1	SUN domain-containing protein 4	mobidb-lite (MOBIDB_LITE); CYTOPLASMIC_DOMAIN (PHOBIUS); NON_CYTOPLASMIC_DOMAIN (PHOBIUS); TRANSMEMBRANE (PHOBIUS); CYTOPLASMIC_DOMAIN (PHOBIUS); TRANSMEMBRANE (PHOBIUS); TMhelix (TMHMM)
EG01ag004113	Chr_N1:2921013-2933947	EG01ag004113.1	probable serine/threonine-protein kinase At1g54610	Coil (COILS); Coil (COILS); IPR000719 (SMART); IPR000719 (PFAM); G3DSA:3.30.200.20 (GENE3D); G3DSA:1.10.510.10 (GENE3D); mobidb-lite (MOBIDB_LITE); mobidb-lite (MOBIDB_LITE); PTHR24056 (PANTHER); PTHR24056:SF481 (PANTHER); IPR008271 (PROSITE_PATTERNS); IPR000719 (PROSITE_PROFILES); IPR011009 (SUPERFAMILY)
EG01ag004113	Chr_N1:2921013-2933947	EG01ag004113.2	probable serine/threonine-protein kinase At1g54610	Coil (COILS); Coil (COILS); IPR000719 (SMART); G3DSA:1.10.510.10 (GENE3D); G3DSA:3.30.200.20 (GENE3D); IPR000719 (PFAM); PIRSR000556-2 (PIRSR); PIRSR630220-2 (PIRSR); PTHR24056:SF481 (PANTHER); PTHR24056 (PANTHER); IPR008271 (PROSITE_PATTERNS); IPR000719 (PROSITE_PROFILES); IPR011009 (SUPERFAMILY)
EG01ag004113	Chr_N1:2921013-2933947	EG01ag004113.3	probable serine/threonine-protein kinase At1g54610	Coil (COILS); Coil (COILS); IPR000719 (SMART); G3DSA:3.30.200.20 (GENE3D); G3DSA:1.10.510.10 (GENE3D); IPR000719 (PFAM); PTHR24056 (PANTHER); PTHR24056:SF481 (PANTHER); IPR008271 (PROSITE_PATTERNS); IPR000719 (PROSITE_PROFILES); IPR011009 (SUPERFAMILY)
EG01ag004113	Chr_N1:2921013-2933947	EG01ag004113.4	probable serine/threonine-protein kinase At1g54610	Coil (COILS); Coil (COILS); IPR000719 (SMART); G3DSA:3.30.200.20 (GENE3D); G3DSA:1.10.510.10 (GENE3D); IPR000719 (PFAM); PIRSR037993-2 (PIRSR); mobidb-lite (MOBIDB_LITE); mobidb-lite (MOBIDB_LITE); mobidb-lite (MOBIDB_LITE); mobidb-lite (MOBIDB_LITE); PTHR24056 (PANTHER); PTHR24056:SF481 (PANTHER); IPR008271 (PROSITE_PATTERNS); IPR017441 (PROSITE_PATTERNS); IPR000719 (PROSITE_PROFILES); cd07840 (…
EG01ag004113	Chr_N1:2921013-2933947	EG01ag004113.5	probable serine/threonine-protein kinase At1g54610	Coil (COILS); Coil (COILS); IPR000719 (SMART); G3DSA:1.10.510.10 (GENE3D); IPR000719 (PFAM); G3DSA:3.30.200.20 (GENE3D); PIRSR037993-2 (PIRSR); mobidb-lite (MOBIDB_LITE); mobidb-lite (MOBIDB_LITE); mobidb-lite (MOBIDB_LITE); mobidb-lite (MOBIDB_LITE); PTHR24056:SF481 (PANTHER); PTHR24056 (PANTHER); IPR017441 (PROSITE_PATTERNS); IPR008271 (PROSITE_PATTERNS); IPR000719 (PROSITE_PROFILES); cd07840 (…
EG01ag004113	Chr_N1:2921013-2933947	EG01ag004113.6	probable serine/threonine-protein kinase At1g54610	Coil (COILS); IPR000719 (SMART); IPR000719 (PFAM); G3DSA:3.30.200.20 (GENE3D); G3DSA:1.10.510.10 (GENE3D); PIRSR037993-2 (PIRSR); mobidb-lite (MOBIDB_LITE); mobidb-lite (MOBIDB_LITE); PTHR24056 (PANTHER); PTHR24056:SF481 (PANTHER); IPR008271 (PROSITE_PATTERNS); IPR017441 (PROSITE_PATTERNS); IPR000719 (PROSITE_PROFILES); cd07840 (CDD); IPR011009 (SUPERFAMILY)
EG01ag004113	Chr_N1:2921013-2933947	EG01ag004113.7	probable serine/threonine-protein kinase At1g54610	Coil (COILS); Coil (COILS); IPR000719 (SMART); G3DSA:3.30.200.20 (GENE3D); G3DSA:1.10.510.10 (GENE3D); IPR000719 (PFAM); PIRSR037993-2 (PIRSR); mobidb-lite (MOBIDB_LITE); mobidb-lite (MOBIDB_LITE); mobidb-lite (MOBIDB_LITE); mobidb-lite (MOBIDB_LITE); PTHR24056 (PANTHER); PTHR24056:SF481 (PANTHER); IPR008271 (PROSITE_PATTERNS); IPR017441 (PROSITE_PATTERNS); IPR000719 (PROSITE_PROFILES); cd07840 (…
EG01ag004113	Chr_N1:2921013-2933947	EG01ag004113.8	probable serine/threonine-protein kinase At1g54610	Coil (COILS); Coil (COILS); IPR000719 (SMART); G3DSA:3.30.200.20 (GENE3D); G3DSA:1.10.510.10 (GENE3D); IPR000719 (PFAM); PIRSR037993-2 (PIRSR); mobidb-lite (MOBIDB_LITE); mobidb-lite (MOBIDB_LITE); mobidb-lite (MOBIDB_LITE); mobidb-lite (MOBIDB_LITE); PTHR24056 (PANTHER); PTHR24056:SF481 (PANTHER); IPR008271 (PROSITE_PATTERNS); IPR017441 (PROSITE_PATTERNS); IPR000719 (PROSITE_PROFILES); cd07840 (…
EG01ag004114	Chr_N1:2944446-2948035	EG01ag004114.1	cyclic nucleotide-gated ion channel 2	mobidb-lite (MOBIDB_LITE); mobidb-lite (MOBIDB_LITE)
EG01ag004115	Chr_N1:2950409-2957007	EG01ag004115.1	11-beta-hydroxysteroid dehydrogenase-like 5	IPR002347 (PFAM); G3DSA:3.40.50.720 (GENE3D); PTHR43391 (PANTHER); PTHR43391:SF14 (PANTHER); TRANSMEMBRANE (PHOBIUS); CYTOPLASMIC_DOMAIN (PHOBIUS); NON_CYTOPLASMIC_DOMAIN (PHOBIUS); IPR036291 (SUPERFAMILY); TMhelix (TMHMM)
EG01ag004115	Chr_N1:2950409-2957007	EG01ag004115.2	11-beta-hydroxysteroid dehydrogenase-like 5	IPR002347 (PRINTS); IPR002347 (PFAM); G3DSA:3.40.50.720 (GENE3D); PIRSR000094-3 (PIRSR); PIRSR000095-1 (PIRSR); mobidb-lite (MOBIDB_LITE); mobidb-lite (MOBIDB_LITE); PTHR43391:SF14 (PANTHER); PTHR43391 (PANTHER); IPR020904 (PROSITE_PATTERNS); CYTOPLASMIC_DOMAIN (PHOBIUS); NON_CYTOPLASMIC_DOMAIN (PHOBIUS); TRANSMEMBRANE (PHOBIUS); IPR036291 (SUPERFAMILY); TMhelix (TMHMM)
EG01ag004115	Chr_N1:2950409-2957007	EG01ag004115.3	11-beta-hydroxysteroid dehydrogenase-like 5	IPR002347 (PRINTS); IPR002347 (PFAM); G3DSA:3.40.50.720 (GENE3D); PIRSR000095-1 (PIRSR); PIRSR000094-3 (PIRSR); mobidb-lite (MOBIDB_LITE); mobidb-lite (MOBIDB_LITE); PTHR43391:SF14 (PANTHER); PTHR43391 (PANTHER); IPR020904 (PROSITE_PATTERNS); CYTOPLASMIC_DOMAIN (PHOBIUS); NON_CYTOPLASMIC_DOMAIN (PHOBIUS); TRANSMEMBRANE (PHOBIUS); IPR036291 (SUPERFAMILY); TMhelix (TMHMM)
EG01ag004115	Chr_N1:2950409-2957007	EG01ag004115.4	11-beta-hydroxysteroid dehydrogenase-like 5	IPR002347 (PRINTS); IPR002347 (PFAM); G3DSA:3.40.50.720 (GENE3D); mobidb-lite (MOBIDB_LITE); mobidb-lite (MOBIDB_LITE); PTHR43391 (PANTHER); PTHR43391:SF14 (PANTHER); IPR020904 (PROSITE_PATTERNS); IPR036291 (SUPERFAMILY)
EG01ag004115	Chr_N1:2950409-2957007	EG01ag004115.5	11-beta-hydroxysteroid dehydrogenase-like 5	IPR002347 (PRINTS); IPR002347 (PFAM); G3DSA:3.40.50.720 (GENE3D); PIRSR000094-3 (PIRSR); PIRSR000095-1 (PIRSR); mobidb-lite (MOBIDB_LITE); mobidb-lite (MOBIDB_LITE); PTHR43391:SF14 (PANTHER); PTHR43391 (PANTHER); IPR020904 (PROSITE_PATTERNS); CYTOPLASMIC_DOMAIN (PHOBIUS); NON_CYTOPLASMIC_DOMAIN (PHOBIUS); TRANSMEMBRANE (PHOBIUS); IPR036291 (SUPERFAMILY); TMhelix (TMHMM)
EG01ag004115	Chr_N1:2950409-2957007	EG01ag004115.6	11-beta-hydroxysteroid dehydrogenase-like 5	mobidb-lite (MOBIDB_LITE); mobidb-lite (MOBIDB_LITE); PTHR43391 (PANTHER); PTHR43391:SF14 (PANTHER); IPR036291 (SUPERFAMILY)
EG01ag004116	Chr_N1:2959187-2959920	EG01ag004116.1	ethylene-responsive transcription factor ERF020-like	IPR001471 (PRINTS); IPR001471 (SMART); IPR001471 (PFAM); IPR036955 (G3DSA:3.30.730.GENE3D); PTHR31985 (PANTHER); PTHR31985:SF45 (PANTHER); IPR001471 (PROSITE_PROFILES); IPR001471 (CDD); IPR016177 (SUPERFAMILY)
EG01ag004117	Chr_N1:2968770-2970271	EG01ag004117.1	protein ABHD11	IPR029058 (G3DSA:3.40.50.GENE3D); PTHR43248:SF14 (PANTHER); PTHR43248 (PANTHER); IPR029058 (SUPERFAMILY)
EG01ag004118	Chr_N1:2971218-2978652	EG01ag004118.1	protein ABHD11-like	IPR000073 (PFAM); IPR029058 (G3DSA:3.40.50.GENE3D); PTHR43248:SF14 (PANTHER); PTHR43248 (PANTHER); IPR029058 (SUPERFAMILY)
EG01ag004118	Chr_N1:2971218-2978652	EG01ag004118.2	abhydrolase domain-containing protein C22H12.03	IPR029058 (G3DSA:3.40.50.GENE3D); IPR000073 (PFAM); PTHR43248:SF14 (PANTHER); PTHR43248 (PANTHER); IPR029058 (SUPERFAMILY)
EG01ag004119	Chr_N1:2981917-2988089	EG01ag004119.1	COBRA-like protein 7	mobidb-lite (MOBIDB_LITE); mobidb-lite (MOBIDB_LITE); PTHR31052 (PANTHER); PTHR31052:SF3 (PANTHER)
EG01ag004120	Chr_N1:2993698-2996528	EG01ag004120.1	pentatricopeptide repeat-containing protein At1g71490	IPR002885 (PFAM); IPR002885 (PFAM); IPR011990 (G3DSA:1.25.40.GENE3D); IPR011990 (G3DSA:1.25.40.GENE3D); IPR002885 (TIGRFAM); mobidb-lite (MOBIDB_LITE); PTHR47924:SF43 (PANTHER); PTHR47924 (PANTHER); IPR002885 (PROSITE_PROFILES); IPR002885 (PROSITE_PROFILES); IPR002885 (PROSITE_PROFILES); IPR002885 (PROSITE_PROFILES); IPR002885 (PROSITE_PROFILES); IPR002885 (PROSITE_PROFILES)
EG01ag004121	Chr_N1:2999543-3011811	EG01ag004121.1	protein WVD2-like 7	mobidb-lite (MOBIDB_LITE); mobidb-lite (MOBIDB_LITE); mobidb-lite (MOBIDB_LITE); mobidb-lite (MOBIDB_LITE); mobidb-lite (MOBIDB_LITE); mobidb-lite (MOBIDB_LITE); mobidb-lite (MOBIDB_LITE); mobidb-lite (MOBIDB_LITE); mobidb-lite (MOBIDB_LITE); mobidb-lite (MOBIDB_LITE); mobidb-lite (MOBIDB_LITE); mobidb-lite (MOBIDB_LITE); IPR044216 (PANTHER); PTHR47067:SF4 (PANTHER)
EG01ag004121	Chr_N1:2999543-3011811	EG01ag004121.2	protein WVD2-like 7	mobidb-lite (MOBIDB_LITE); mobidb-lite (MOBIDB_LITE); mobidb-lite (MOBIDB_LITE); mobidb-lite (MOBIDB_LITE); mobidb-lite (MOBIDB_LITE); mobidb-lite (MOBIDB_LITE); mobidb-lite (MOBIDB_LITE); mobidb-lite (MOBIDB_LITE); mobidb-lite (MOBIDB_LITE); mobidb-lite (MOBIDB_LITE); mobidb-lite (MOBIDB_LITE); mobidb-lite (MOBIDB_LITE); PTHR47067:SF4 (PANTHER); IPR044216 (PANTHER)
EG01ag004121	Chr_N1:2999543-3011811	EG01ag004121.3	protein WVD2-like 7	mobidb-lite (MOBIDB_LITE); mobidb-lite (MOBIDB_LITE); mobidb-lite (MOBIDB_LITE); mobidb-lite (MOBIDB_LITE); mobidb-lite (MOBIDB_LITE); mobidb-lite (MOBIDB_LITE); mobidb-lite (MOBIDB_LITE); mobidb-lite (MOBIDB_LITE); IPR044216 (PANTHER); PTHR47067:SF4 (PANTHER); NON_CYTOPLASMIC_DOMAIN (PHOBIUS); CYTOPLASMIC_DOMAIN (PHOBIUS); TRANSMEMBRANE (PHOBIUS)
EG01ag004121	Chr_N1:2999543-3011811	EG01ag004121.4	protein WVD2-like 7	mobidb-lite (MOBIDB_LITE); mobidb-lite (MOBIDB_LITE); mobidb-lite (MOBIDB_LITE); mobidb-lite (MOBIDB_LITE); mobidb-lite (MOBIDB_LITE); mobidb-lite (MOBIDB_LITE); mobidb-lite (MOBIDB_LITE); mobidb-lite (MOBIDB_LITE); mobidb-lite (MOBIDB_LITE); mobidb-lite (MOBIDB_LITE); mobidb-lite (MOBIDB_LITE); mobidb-lite (MOBIDB_LITE); IPR044216 (PANTHER); PTHR47067:SF4 (PANTHER)
EG01ag004121	Chr_N1:2999543-3011811	EG01ag004121.5	protein WVD2-like 7	mobidb-lite (MOBIDB_LITE); mobidb-lite (MOBIDB_LITE); mobidb-lite (MOBIDB_LITE); mobidb-lite (MOBIDB_LITE); mobidb-lite (MOBIDB_LITE); mobidb-lite (MOBIDB_LITE); mobidb-lite (MOBIDB_LITE); mobidb-lite (MOBIDB_LITE); PTHR47067:SF4 (PANTHER); IPR044216 (PANTHER)
EG01ag004121	Chr_N1:2999543-3011811	EG01ag004121.6	protein WVD2-like 7	mobidb-lite (MOBIDB_LITE); mobidb-lite (MOBIDB_LITE); mobidb-lite (MOBIDB_LITE); mobidb-lite (MOBIDB_LITE); mobidb-lite (MOBIDB_LITE); mobidb-lite (MOBIDB_LITE); mobidb-lite (MOBIDB_LITE); mobidb-lite (MOBIDB_LITE); PTHR47067:SF4 (PANTHER); IPR044216 (PANTHER)
EG01ag004121	Chr_N1:2999543-3011811	EG01ag004121.7	protein WVD2-like 7	mobidb-lite (MOBIDB_LITE); mobidb-lite (MOBIDB_LITE); mobidb-lite (MOBIDB_LITE); mobidb-lite (MOBIDB_LITE); mobidb-lite (MOBIDB_LITE); mobidb-lite (MOBIDB_LITE); mobidb-lite (MOBIDB_LITE); mobidb-lite (MOBIDB_LITE); PTHR47067:SF4 (PANTHER); IPR044216 (PANTHER)
EG01ag004121	Chr_N1:2999543-3011811	EG01ag004121.8	protein WVD2-like 7	mobidb-lite (MOBIDB_LITE); mobidb-lite (MOBIDB_LITE); mobidb-lite (MOBIDB_LITE); mobidb-lite (MOBIDB_LITE); mobidb-lite (MOBIDB_LITE); mobidb-lite (MOBIDB_LITE); mobidb-lite (MOBIDB_LITE); mobidb-lite (MOBIDB_LITE); mobidb-lite (MOBIDB_LITE); mobidb-lite (MOBIDB_LITE); mobidb-lite (MOBIDB_LITE); mobidb-lite (MOBIDB_LITE); PTHR47067:SF4 (PANTHER); IPR044216 (PANTHER)
EG01ag004121	Chr_N1:2999543-3011811	EG01ag004121.9	protein WVD2-like 7	mobidb-lite (MOBIDB_LITE); mobidb-lite (MOBIDB_LITE); mobidb-lite (MOBIDB_LITE); mobidb-lite (MOBIDB_LITE); mobidb-lite (MOBIDB_LITE); mobidb-lite (MOBIDB_LITE); mobidb-lite (MOBIDB_LITE); mobidb-lite (MOBIDB_LITE); PTHR47067:SF4 (PANTHER); IPR044216 (PANTHER)
EG01ag004122	Chr_N1:3049403-3051722	EG01ag004122.1	phospholipase SGR2-like isoform X1	mobidb-lite (MOBIDB_LITE); mobidb-lite (MOBIDB_LITE); PTHR23509 (PANTHER); PTHR23509:SF34 (PANTHER)
EG01ag004122	Chr_N1:3049403-3051722	EG01ag004122.2	phospholipase SGR2-like isoform X1	mobidb-lite (MOBIDB_LITE); mobidb-lite (MOBIDB_LITE); PTHR23509 (PANTHER); PTHR23509:SF34 (PANTHER)
EG01ag004122	Chr_N1:3049403-3051722	EG01ag004122.3	phospholipase SGR2 isoform X1	mobidb-lite (MOBIDB_LITE); mobidb-lite (MOBIDB_LITE)
EG01ag004123	Chr_N1:3051915-3052400	EG01ag004123.1	hydroxycinnamoyltransferase-like	IPR003480 (PFAM); IPR023213 (G3DSA:3.30.559.GENE3D); PTHR31642 (PANTHER); PTHR31642:SF166 (PANTHER)
EG01ag004124	Chr_N1:3089731-3101239	EG01ag004124.1	protein WVD2-like 7	mobidb-lite (MOBIDB_LITE); mobidb-lite (MOBIDB_LITE); mobidb-lite (MOBIDB_LITE); mobidb-lite (MOBIDB_LITE); mobidb-lite (MOBIDB_LITE); mobidb-lite (MOBIDB_LITE); mobidb-lite (MOBIDB_LITE); mobidb-lite (MOBIDB_LITE); mobidb-lite (MOBIDB_LITE); mobidb-lite (MOBIDB_LITE); mobidb-lite (MOBIDB_LITE); mobidb-lite (MOBIDB_LITE); mobidb-lite (MOBIDB_LITE); IPR044216 (PANTHER); PTHR47067:SF4 (PANTHER)
EG01ag004124	Chr_N1:3089731-3101239	EG01ag004124.2	protein WVD2-like 7	mobidb-lite (MOBIDB_LITE); mobidb-lite (MOBIDB_LITE); mobidb-lite (MOBIDB_LITE); mobidb-lite (MOBIDB_LITE); mobidb-lite (MOBIDB_LITE); mobidb-lite (MOBIDB_LITE); mobidb-lite (MOBIDB_LITE); mobidb-lite (MOBIDB_LITE); mobidb-lite (MOBIDB_LITE); mobidb-lite (MOBIDB_LITE); mobidb-lite (MOBIDB_LITE); mobidb-lite (MOBIDB_LITE); mobidb-lite (MOBIDB_LITE); IPR044216 (PANTHER); PTHR47067:SF4 (PANTHER)
EG01ag004124	Chr_N1:3089731-3101239	EG01ag004124.3	protein WVD2-like 7	mobidb-lite (MOBIDB_LITE); mobidb-lite (MOBIDB_LITE); mobidb-lite (MOBIDB_LITE); mobidb-lite (MOBIDB_LITE); mobidb-lite (MOBIDB_LITE); mobidb-lite (MOBIDB_LITE); mobidb-lite (MOBIDB_LITE); mobidb-lite (MOBIDB_LITE); mobidb-lite (MOBIDB_LITE); mobidb-lite (MOBIDB_LITE); mobidb-lite (MOBIDB_LITE); mobidb-lite (MOBIDB_LITE); mobidb-lite (MOBIDB_LITE); IPR044216 (PANTHER); PTHR47067:SF4 (PANTHER)
EG01ag004124	Chr_N1:3089731-3101239	EG01ag004124.4	protein WVD2-like 7	mobidb-lite (MOBIDB_LITE); mobidb-lite (MOBIDB_LITE); mobidb-lite (MOBIDB_LITE); mobidb-lite (MOBIDB_LITE); mobidb-lite (MOBIDB_LITE); mobidb-lite (MOBIDB_LITE); mobidb-lite (MOBIDB_LITE); mobidb-lite (MOBIDB_LITE); mobidb-lite (MOBIDB_LITE); mobidb-lite (MOBIDB_LITE); mobidb-lite (MOBIDB_LITE); mobidb-lite (MOBIDB_LITE); mobidb-lite (MOBIDB_LITE); IPR044216 (PANTHER); PTHR47067:SF4 (PANTHER)
EG01ag004124	Chr_N1:3089731-3101239	EG01ag004124.5	protein WVD2-like 7	mobidb-lite (MOBIDB_LITE); mobidb-lite (MOBIDB_LITE); mobidb-lite (MOBIDB_LITE); mobidb-lite (MOBIDB_LITE); mobidb-lite (MOBIDB_LITE); mobidb-lite (MOBIDB_LITE); mobidb-lite (MOBIDB_LITE); mobidb-lite (MOBIDB_LITE); mobidb-lite (MOBIDB_LITE); mobidb-lite (MOBIDB_LITE); mobidb-lite (MOBIDB_LITE); mobidb-lite (MOBIDB_LITE); mobidb-lite (MOBIDB_LITE); IPR044216 (PANTHER); PTHR47067:SF4 (PANTHER)
EG01ag004124	Chr_N1:3089731-3101239	EG01ag004124.6	protein WVD2-like 7	mobidb-lite (MOBIDB_LITE); mobidb-lite (MOBIDB_LITE); mobidb-lite (MOBIDB_LITE); mobidb-lite (MOBIDB_LITE); mobidb-lite (MOBIDB_LITE); mobidb-lite (MOBIDB_LITE); mobidb-lite (MOBIDB_LITE); mobidb-lite (MOBIDB_LITE); mobidb-lite (MOBIDB_LITE); mobidb-lite (MOBIDB_LITE); mobidb-lite (MOBIDB_LITE); mobidb-lite (MOBIDB_LITE); mobidb-lite (MOBIDB_LITE); IPR044216 (PANTHER); PTHR47067:SF4 (PANTHER)
EG01ag004124	Chr_N1:3089731-3101239	EG01ag004124.7	protein WVD2-like 7	mobidb-lite (MOBIDB_LITE); mobidb-lite (MOBIDB_LITE); mobidb-lite (MOBIDB_LITE); mobidb-lite (MOBIDB_LITE); mobidb-lite (MOBIDB_LITE); mobidb-lite (MOBIDB_LITE); mobidb-lite (MOBIDB_LITE); mobidb-lite (MOBIDB_LITE); IPR044216 (PANTHER); PTHR47067:SF4 (PANTHER)
EG01ag004125	Chr_N1:3112603-3116541	EG01ag004125.1	cytochrome c	IPR002327 (PRINTS); IPR036909 (G3DSA:1.10.760.GENE3D); IPR002327 (PANTHER); PTHR11961:SF42 (PANTHER); IPR036909 (SUPERFAMILY)
EG01ag004126	Chr_N1:3112633-3118620	EG01ag004126.1	cytochrome c	IPR002327 (PRINTS); IPR036909 (G3DSA:1.10.760.GENE3D); mobidb-lite (MOBIDB_LITE); mobidb-lite (MOBIDB_LITE); IPR002327 (PANTHER); PTHR11961:SF36 (PANTHER); IPR036909 (SUPERFAMILY)
EG01ag004127	Chr_N1:3128126-3160115	EG01ag004127.1	non-lysosomal glucosylceramidase-like	IPR006775 (PFAM); IPR012341 (G3DSA:1.50.10.GENE3D); IPR024462 (PFAM); PTHR12654 (PANTHER); PTHR12654:SF3 (PANTHER); IPR008928 (SUPERFAMILY)
EG01ag004127	Chr_N1:3128126-3160115	EG01ag004127.2	non-lysosomal glucosylceramidase-like	IPR024462 (PFAM); PTHR12654 (PANTHER); PTHR12654:SF3 (PANTHER)
EG01ag004127	Chr_N1:3128126-3160115	EG01ag004127.3	non-lysosomal glucosylceramidase-like isoform X1	IPR014551 (PIRSF); IPR006775 (PFAM); IPR024462 (PFAM); IPR012341 (G3DSA:1.50.10.GENE3D); PTHR12654:SF3 (PANTHER); PTHR12654 (PANTHER); IPR008928 (SUPERFAMILY)
EG01ag004127	Chr_N1:3128126-3160115	EG01ag004127.4	non-lysosomal glucosylceramidase-like	IPR006775 (PFAM); IPR012341 (G3DSA:1.50.10.GENE3D); IPR024462 (PFAM); PTHR12654 (PANTHER); PTHR12654:SF3 (PANTHER); IPR008928 (SUPERFAMILY)
EG01ag004127	Chr_N1:3128126-3160115	EG01ag004127.5	non-lysosomal glucosylceramidase-like	IPR014551 (PIRSF); IPR006775 (PFAM); IPR024462 (PFAM); IPR012341 (G3DSA:1.50.10.GENE3D); PTHR12654:SF3 (PANTHER); PTHR12654 (PANTHER); IPR008928 (SUPERFAMILY)
EG01ag004127	Chr_N1:3128126-3160115	EG01ag004127.6	non-lysosomal glucosylceramidase-like	IPR006775 (PFAM); IPR012341 (G3DSA:1.50.10.GENE3D); IPR024462 (PFAM); PTHR12654 (PANTHER); PTHR12654:SF3 (PANTHER); IPR008928 (SUPERFAMILY)
EG01ag004128	Chr_N1:3176839-3178965	EG01ag004128.1	Transmembrane protein, putative	no IPS match
EG01ag004129	Chr_N1:3179520-3233344	EG01ag004129.1	phospholipase SGR2 isoform X3	Coil (COILS); IPR004177 (SMART); IPR004177 (PFAM); mobidb-lite (MOBIDB_LITE); mobidb-lite (MOBIDB_LITE); mobidb-lite (MOBIDB_LITE); mobidb-lite (MOBIDB_LITE); mobidb-lite (MOBIDB_LITE); PTHR23509 (PANTHER); PTHR23509:SF34 (PANTHER); IPR004177 (PROSITE_PROFILES); IPR029058 (SUPERFAMILY)
EG01ag004129	Chr_N1:3179520-3233344	EG01ag004129.2	phospholipase SGR2 isoform X3	Coil (COILS); IPR004177 (SMART); IPR004177 (PFAM); mobidb-lite (MOBIDB_LITE); mobidb-lite (MOBIDB_LITE); mobidb-lite (MOBIDB_LITE); mobidb-lite (MOBIDB_LITE); mobidb-lite (MOBIDB_LITE); PTHR23509:SF34 (PANTHER); PTHR23509 (PANTHER); IPR004177 (PROSITE_PROFILES); IPR029058 (SUPERFAMILY)
EG01ag004129	Chr_N1:3179520-3233344	EG01ag004129.3	phospholipase SGR2 isoform X3	Coil (COILS); IPR004177 (SMART); IPR004177 (PFAM); mobidb-lite (MOBIDB_LITE); mobidb-lite (MOBIDB_LITE); mobidb-lite (MOBIDB_LITE); mobidb-lite (MOBIDB_LITE); mobidb-lite (MOBIDB_LITE); PTHR23509 (PANTHER); PTHR23509:SF34 (PANTHER); IPR004177 (PROSITE_PROFILES); IPR029058 (SUPERFAMILY)
EG01ag004129	Chr_N1:3179520-3233344	EG01ag004129.4	phospholipase SGR2 isoform X3	Coil (COILS); IPR004177 (SMART); IPR004177 (PFAM); mobidb-lite (MOBIDB_LITE); mobidb-lite (MOBIDB_LITE); mobidb-lite (MOBIDB_LITE); mobidb-lite (MOBIDB_LITE); mobidb-lite (MOBIDB_LITE); PTHR23509:SF34 (PANTHER); PTHR23509 (PANTHER); IPR004177 (PROSITE_PROFILES); IPR029058 (SUPERFAMILY)
EG01ag004129	Chr_N1:3179520-3233344	EG01ag004129.5	phospholipase SGR2 isoform X3	Coil (COILS); IPR004177 (SMART); IPR004177 (PFAM); mobidb-lite (MOBIDB_LITE); mobidb-lite (MOBIDB_LITE); mobidb-lite (MOBIDB_LITE); mobidb-lite (MOBIDB_LITE); mobidb-lite (MOBIDB_LITE); PTHR23509 (PANTHER); PTHR23509:SF34 (PANTHER); IPR004177 (PROSITE_PROFILES); IPR029058 (SUPERFAMILY)
EG01ag004129	Chr_N1:3179520-3233344	EG01ag004129.6	phospholipase SGR2 isoform X3	Coil (COILS); IPR004177 (SMART); IPR004177 (PFAM); mobidb-lite (MOBIDB_LITE); mobidb-lite (MOBIDB_LITE); mobidb-lite (MOBIDB_LITE); mobidb-lite (MOBIDB_LITE); mobidb-lite (MOBIDB_LITE); PTHR23509 (PANTHER); PTHR23509:SF34 (PANTHER); IPR004177 (PROSITE_PROFILES); IPR029058 (SUPERFAMILY)
EG01ag004129	Chr_N1:3179520-3233344	EG01ag004129.7	phospholipase SGR2 isoform X3	Coil (COILS); IPR004177 (SMART); IPR004177 (PFAM); mobidb-lite (MOBIDB_LITE); mobidb-lite (MOBIDB_LITE); mobidb-lite (MOBIDB_LITE); mobidb-lite (MOBIDB_LITE); mobidb-lite (MOBIDB_LITE); PTHR23509:SF34 (PANTHER); PTHR23509 (PANTHER); IPR004177 (PROSITE_PROFILES); IPR029058 (SUPERFAMILY)
EG01ag004129	Chr_N1:3179520-3233344	EG01ag004129.8	phospholipase SGR2 isoform X3	Coil (COILS); IPR004177 (SMART); IPR004177 (PFAM); mobidb-lite (MOBIDB_LITE); mobidb-lite (MOBIDB_LITE); mobidb-lite (MOBIDB_LITE); mobidb-lite (MOBIDB_LITE); mobidb-lite (MOBIDB_LITE); PTHR23509:SF34 (PANTHER); PTHR23509 (PANTHER); IPR004177 (PROSITE_PROFILES); IPR029058 (SUPERFAMILY)
EG01ag004129	Chr_N1:3179520-3233344	EG01ag004129.9	phospholipase SGR2 isoform X3	Coil (COILS); IPR004177 (SMART); IPR004177 (PFAM); mobidb-lite (MOBIDB_LITE); mobidb-lite (MOBIDB_LITE); mobidb-lite (MOBIDB_LITE); mobidb-lite (MOBIDB_LITE); mobidb-lite (MOBIDB_LITE); PTHR23509 (PANTHER); PTHR23509:SF34 (PANTHER); IPR004177 (PROSITE_PROFILES); IPR029058 (SUPERFAMILY)
EG01ag004129	Chr_N1:3179520-3233344	EG01ag004129.10	phospholipase SGR2 isoform X3	Coil (COILS); IPR004177 (SMART); IPR004177 (PFAM); mobidb-lite (MOBIDB_LITE); mobidb-lite (MOBIDB_LITE); mobidb-lite (MOBIDB_LITE); mobidb-lite (MOBIDB_LITE); mobidb-lite (MOBIDB_LITE); PTHR23509 (PANTHER); PTHR23509:SF34 (PANTHER); IPR004177 (PROSITE_PROFILES); IPR029058 (SUPERFAMILY)
EG01ag004130	Chr_N1:3249555-3255265	EG01ag004130.1	O-acyltransferase WSD1	IPR009902 (PFAM); G3DSA:3.40.50.150 (GENE3D); PTHR33593:SF16 (PANTHER); IPR009902 (PANTHER); TRANSMEMBRANE (PHOBIUS); CYTOPLASMIC_DOMAIN (PHOBIUS); NON_CYTOPLASMIC_DOMAIN (PHOBIUS); IPR029063 (SUPERFAMILY)
EG01ag004131	Chr_N1:3291474-3294902	EG01ag004131.1	receptor-like protein EIX2	PR00019 (PRINTS); IPR003591 (SMART); IPR032675 (G3DSA:3.80.10.GENE3D); IPR032675 (G3DSA:3.80.10.GENE3D); IPR032675 (G3DSA:3.80.10.GENE3D); IPR001611 (PFAM); IPR001611 (PFAM); IPR013210 (PFAM); IPR001611 (PFAM); PTHR48063:SF4 (PANTHER); PTHR48063 (PANTHER); SIGNAL_PEPTIDE_N_REGION (PHOBIUS); CYTOPLASMIC_DOMAIN (PHOBIUS); SIGNAL_PEPTIDE_H_REGION (PHOBIUS); SIGNAL_PEPTIDE (PHOBIUS); SIGNAL_PEPTIDE_C…
EG01ag004131	Chr_N1:3291474-3294902	EG01ag004131.2	receptor-like protein EIX2	Coil (COILS); PR00019 (PRINTS); IPR003591 (SMART); IPR032675 (G3DSA:3.80.10.GENE3D); IPR001611 (PFAM); IPR032675 (G3DSA:3.80.10.GENE3D); IPR001611 (PFAM); IPR001611 (PFAM); IPR013210 (PFAM); IPR032675 (G3DSA:3.80.10.GENE3D); PTHR48058:SF11 (PANTHER); PTHR48058:SF11 (PANTHER); PTHR48058 (PANTHER); PTHR48058 (PANTHER); CYTOPLASMIC_DOMAIN (PHOBIUS); TRANSMEMBRANE (PHOBIUS); NON_CYTOPLASMIC_DOMAIN (P…
EG01ag004132	Chr_N1:3308072-3311346	EG01ag004132.1	receptor-like protein EIX2	PR00019 (PRINTS); IPR001611 (PFAM); IPR032675 (G3DSA:3.80.10.GENE3D); IPR001611 (PFAM); PTHR48063 (PANTHER); PTHR48063:SF9 (PANTHER); PTHR48063:SF9 (PANTHER); IPR001611 (PROSITE_PROFILES); SSF52047 (SUPERFAMILY)
EG01ag004133	Chr_N1:3336962-3342800	EG01ag004133.1	mitogen-activated protein kinase kinase kinase 17-like	IPR000719 (SMART); G3DSA:1.10.510.10 (GENE3D); IPR000719 (PFAM); PIRSR037014-1 (PIRSR); PTHR48011 (PANTHER); PTHR48011:SF5 (PANTHER); IPR008271 (PROSITE_PATTERNS); IPR017441 (PROSITE_PATTERNS); IPR000719 (PROSITE_PROFILES); cd06606 (CDD); IPR011009 (SUPERFAMILY)
EG01ag004134	Chr_N1:3350225-3354403	EG01ag004134.1	TVP38/TMEM64 family membrane protein slr0305-like	PTHR46826 (PANTHER); TRANSMEMBRANE (PHOBIUS); NON_CYTOPLASMIC_DOMAIN (PHOBIUS); CYTOPLASMIC_DOMAIN (PHOBIUS); TMhelix (TMHMM)
EG01ag004135	Chr_N1:3361410-3365421	EG01ag004135.1	probable protein phosphatase 2C 74	IPR001932 (SMART); IPR036457 (G3DSA:3.60.40.GENE3D); IPR001932 (PFAM); IPR015655 (PANTHER); PTHR13832:SF559 (PANTHER); IPR000222 (PROSITE_PATTERNS); IPR001932 (PROSITE_PROFILES); IPR001932 (CDD); IPR036457 (SUPERFAMILY)
EG01ag004135	Chr_N1:3361410-3365421	EG01ag004135.2	probable protein phosphatase 2C 74	IPR001932 (PFAM); IPR036457 (G3DSA:3.60.40.GENE3D); IPR015655 (PANTHER); PTHR13832:SF559 (PANTHER); IPR000222 (PROSITE_PATTERNS); IPR001932 (PROSITE_PROFILES); IPR036457 (SUPERFAMILY)
EG01ag004135	Chr_N1:3361410-3365421	EG01ag004135.3	probable protein phosphatase 2C 74	IPR001932 (SMART); IPR001932 (PFAM); IPR036457 (G3DSA:3.60.40.GENE3D); IPR015655 (PANTHER); PTHR13832:SF559 (PANTHER); IPR000222 (PROSITE_PATTERNS); IPR001932 (PROSITE_PROFILES); IPR001932 (CDD); IPR036457 (SUPERFAMILY)
EG01ag004135	Chr_N1:3361410-3365421	EG01ag004135.4	probable protein phosphatase 2C 74	IPR001932 (SMART); IPR036457 (G3DSA:3.60.40.GENE3D); IPR001932 (PFAM); IPR036457 (G3DSA:3.60.40.GENE3D); IPR015655 (PANTHER); PTHR13832:SF559 (PANTHER); IPR015655 (PANTHER); PTHR13832:SF559 (PANTHER); IPR000222 (PROSITE_PATTERNS); IPR001932 (PROSITE_PROFILES); IPR001932 (CDD); IPR036457 (SUPERFAMILY)
EG01ag004136	Chr_N1:3375805-3383578	EG01ag004136.1	ATG8-interacting protein 2	mobidb-lite (MOBIDB_LITE); mobidb-lite (MOBIDB_LITE); mobidb-lite (MOBIDB_LITE); mobidb-lite (MOBIDB_LITE); PTHR33646 (PANTHER); PTHR33646:SF6 (PANTHER); CYTOPLASMIC_DOMAIN (PHOBIUS); NON_CYTOPLASMIC_DOMAIN (PHOBIUS); TRANSMEMBRANE (PHOBIUS); TMhelix (TMHMM)
EG01ag004136	Chr_N1:3375805-3383578	EG01ag004136.2	ATG8-interacting protein 2	mobidb-lite (MOBIDB_LITE); mobidb-lite (MOBIDB_LITE); mobidb-lite (MOBIDB_LITE); mobidb-lite (MOBIDB_LITE); PTHR33646:SF6 (PANTHER); PTHR33646 (PANTHER); CYTOPLASMIC_DOMAIN (PHOBIUS); NON_CYTOPLASMIC_DOMAIN (PHOBIUS); TRANSMEMBRANE (PHOBIUS); TMhelix (TMHMM)
EG01ag004136	Chr_N1:3375805-3383578	EG01ag004136.3	ATG8-interacting protein 2	mobidb-lite (MOBIDB_LITE); mobidb-lite (MOBIDB_LITE); mobidb-lite (MOBIDB_LITE); mobidb-lite (MOBIDB_LITE); PTHR33646 (PANTHER); PTHR33646:SF6 (PANTHER); CYTOPLASMIC_DOMAIN (PHOBIUS); NON_CYTOPLASMIC_DOMAIN (PHOBIUS); TRANSMEMBRANE (PHOBIUS); TMhelix (TMHMM)
EG01ag004137	Chr_N1:3430502-3432238	EG01ag004137.1	MYB-like transcription factor ETC3	IPR001005 (SMART); IPR017930 (PFAM); G3DSA:1.10.10.60 (GENE3D); PTHR47998 (PANTHER); PTHR47998:SF12 (PANTHER); IPR017930 (PROSITE_PROFILES); IPR001005 (PROSITE_PROFILES); IPR001005 (CDD); IPR009057 (SUPERFAMILY)
EG01ag004137	Chr_N1:3430502-3432238	EG01ag004137.2	MYB-like transcription factor ETC3	IPR001005 (SMART); IPR017930 (PFAM); G3DSA:1.10.10.60 (GENE3D); PTHR47998:SF12 (PANTHER); PTHR47998 (PANTHER); IPR001005 (PROSITE_PROFILES); IPR017930 (PROSITE_PROFILES); IPR001005 (CDD); IPR009057 (SUPERFAMILY)
EG01ag004137	Chr_N1:3430502-3432238	EG01ag004137.3	MYB-like transcription factor ETC3	IPR001005 (SMART); G3DSA:1.10.10.60 (GENE3D); IPR017930 (PFAM); mobidb-lite (MOBIDB_LITE); PTHR47998 (PANTHER); PTHR47998:SF12 (PANTHER); IPR017930 (PROSITE_PROFILES); IPR001005 (PROSITE_PROFILES); IPR001005 (CDD); IPR009057 (SUPERFAMILY)
EG01ag004137	Chr_N1:3430502-3432238	EG01ag004137.4	MYB-like transcription factor ETC3	IPR001005 (SMART); G3DSA:1.10.10.60 (GENE3D); IPR017930 (PFAM); PTHR47998:SF12 (PANTHER); PTHR47998 (PANTHER); IPR017930 (PROSITE_PROFILES); IPR001005 (PROSITE_PROFILES); IPR001005 (CDD); IPR009057 (SUPERFAMILY)
EG01ag004137	Chr_N1:3430502-3432238	EG01ag004137.5	MYB-like transcription factor ETC3	IPR001005 (SMART); IPR017930 (PFAM); G3DSA:1.10.10.60 (GENE3D); PTHR47998:SF12 (PANTHER); PTHR47998 (PANTHER); IPR017930 (PROSITE_PROFILES); IPR001005 (PROSITE_PROFILES); IPR001005 (CDD); IPR009057 (SUPERFAMILY)
EG01ag004137	Chr_N1:3430502-3432238	EG01ag004137.6	MYB-like transcription factor ETC3	IPR001005 (SMART); G3DSA:1.10.10.60 (GENE3D); IPR017930 (PFAM); PTHR47998 (PANTHER); PTHR47998:SF12 (PANTHER); IPR017930 (PROSITE_PROFILES); IPR001005 (PROSITE_PROFILES); IPR001005 (CDD); IPR009057 (SUPERFAMILY)
EG01ag004138	Chr_N1:3465932-3468011	EG01ag004138.1	MYB-like transcription factor ETC3	IPR001005 (SMART); G3DSA:1.10.10.60 (GENE3D); IPR017930 (PFAM); mobidb-lite (MOBIDB_LITE); PTHR47998 (PANTHER); PTHR47998:SF12 (PANTHER); IPR017930 (PROSITE_PROFILES); IPR001005 (PROSITE_PROFILES); IPR001005 (CDD); IPR009057 (SUPERFAMILY)
EG01ag004139	Chr_N1:3473388-3491755	EG01ag004139.1	Serine/threonine-protein phosphatase	mobidb-lite (MOBIDB_LITE); mobidb-lite (MOBIDB_LITE)
EG01ag004140	Chr_N1:3517995-3578347	EG01ag004140.1	zinc finger CCCH domain-containing protein 44-like isoform X3	IPR004343 (SMART); IPR003169 (SMART); IPR036128 (G3DSA:3.90.70.GENE3D); IPR036885 (G3DSA:1.10.245.GENE3D); IPR004343 (PFAM); IPR035445 (G3DSA:3.30.1490.GENE3D); IPR003169 (PFAM); IPR003121 (PFAM); IPR013083 (G3DSA:3.30.40.GENE3D); mobidb-lite (MOBIDB_LITE); mobidb-lite (MOBIDB_LITE); mobidb-lite (MOBIDB_LITE); mobidb-lite (MOBIDB_LITE); PTHR46851 (PANTHER); PTHR46851:SF14 (PANTHER); PTHR46851 (PA…
EG01ag004140	Chr_N1:3517995-3578347	EG01ag004140.2	zinc finger CCCH domain-containing protein 44-like isoform X3	IPR003169 (SMART); IPR001965 (SMART); IPR004343 (SMART); IPR003169 (PFAM); IPR004343 (PFAM); IPR035445 (G3DSA:3.30.1490.GENE3D); IPR013083 (G3DSA:3.30.40.GENE3D); IPR036128 (G3DSA:3.90.70.GENE3D); IPR036885 (G3DSA:1.10.245.GENE3D); IPR003121 (PFAM); mobidb-lite (MOBIDB_LITE); mobidb-lite (MOBIDB_LITE); PTHR46851 (PANTHER); PTHR46851:SF14 (PANTHER); IPR003169 (PROSITE_PROFILES); IPR003121 (PROSITE…
EG01ag004140	Chr_N1:3517995-3578347	EG01ag004140.3	zinc finger CCCH domain-containing protein 44-like isoform X3	IPR003169 (SMART); IPR001965 (SMART); IPR004343 (SMART); IPR003169 (PFAM); IPR035445 (G3DSA:3.30.1490.GENE3D); IPR036128 (G3DSA:3.90.70.GENE3D); IPR004343 (PFAM); IPR013083 (G3DSA:3.30.40.GENE3D); IPR036885 (G3DSA:1.10.245.GENE3D); IPR003121 (PFAM); mobidb-lite (MOBIDB_LITE); mobidb-lite (MOBIDB_LITE); mobidb-lite (MOBIDB_LITE); mobidb-lite (MOBIDB_LITE); PTHR46851 (PANTHER); PTHR46851:SF14 (PANT…
EG01ag004140	Chr_N1:3517995-3578347	EG01ag004140.4	zinc finger CCCH domain-containing protein 44-like isoform X2	IPR003169 (SMART); IPR001965 (SMART); IPR004343 (SMART); IPR003169 (PFAM); IPR004343 (PFAM); IPR013083 (G3DSA:3.30.40.GENE3D); IPR036128 (G3DSA:3.90.70.GENE3D); IPR035445 (G3DSA:3.30.1490.GENE3D); IPR036885 (G3DSA:1.10.245.GENE3D); IPR003121 (PFAM); mobidb-lite (MOBIDB_LITE); mobidb-lite (MOBIDB_LITE); mobidb-lite (MOBIDB_LITE); mobidb-lite (MOBIDB_LITE); PTHR46851 (PANTHER); PTHR46851:SF14 (PANT…
EG01ag004140	Chr_N1:3517995-3578347	EG01ag004140.5	zinc finger CCCH domain-containing protein 44-like isoform X3	IPR001965 (SMART); IPR003169 (SMART); IPR004343 (SMART); IPR004343 (PFAM); IPR036128 (G3DSA:3.90.70.GENE3D); IPR003121 (PFAM); IPR013083 (G3DSA:3.30.40.GENE3D); IPR035445 (G3DSA:3.30.1490.GENE3D); IPR036885 (G3DSA:1.10.245.GENE3D); IPR003169 (PFAM); mobidb-lite (MOBIDB_LITE); mobidb-lite (MOBIDB_LITE); mobidb-lite (MOBIDB_LITE); PTHR46851:SF14 (PANTHER); PTHR46851 (PANTHER); IPR003121 (PROSITE_PR…
EG01ag004140	Chr_N1:3517995-3578347	EG01ag004140.6	zinc finger CCCH domain-containing protein 44-like isoform X3	IPR003169 (SMART); IPR004343 (SMART); IPR036128 (G3DSA:3.90.70.GENE3D); IPR036885 (G3DSA:1.10.245.GENE3D); IPR004343 (PFAM); IPR003169 (PFAM); IPR035445 (G3DSA:3.30.1490.GENE3D); IPR003121 (PFAM); mobidb-lite (MOBIDB_LITE); mobidb-lite (MOBIDB_LITE); mobidb-lite (MOBIDB_LITE); mobidb-lite (MOBIDB_LITE); PTHR46851 (PANTHER); PTHR46851:SF14 (PANTHER); IPR004343 (PROSITE_PROFILES); IPR003169 (PROSIT…
EG01ag004140	Chr_N1:3517995-3578347	EG01ag004140.7	zinc finger CCCH domain-containing protein 44-like isoform X3	IPR003169 (SMART); IPR001965 (SMART); IPR004343 (SMART); IPR004343 (PFAM); IPR036128 (G3DSA:3.90.70.GENE3D); IPR035445 (G3DSA:3.30.1490.GENE3D); IPR003121 (PFAM); IPR013083 (G3DSA:3.30.40.GENE3D); IPR036885 (G3DSA:1.10.245.GENE3D); IPR003169 (PFAM); mobidb-lite (MOBIDB_LITE); mobidb-lite (MOBIDB_LITE); mobidb-lite (MOBIDB_LITE); PTHR46851 (PANTHER); PTHR46851:SF14 (PANTHER); IPR003121 (PROSITE_PR…
EG01ag004141	Chr_N1:3581030-3581407	EG01ag004141.1	BEN domain-containing protein 4-like	IPR007493 (PFAM); IPR036758 (G3DSA:2.30.240.GENE3D); PTHR31676:SF27 (PANTHER); IPR007493 (PANTHER); IPR036758 (SUPERFAMILY)
EG01ag004142	Chr_N1:3584367-3601952	EG01ag004142.1	pentatricopeptide repeat-containing protein At1g10270-like	IPR002885 (PFAM); IPR011990 (G3DSA:1.25.40.GENE3D); IPR002885 (TIGRFAM); IPR002885 (PFAM); IPR011990 (G3DSA:1.25.40.GENE3D); PTHR47937 (PANTHER); PTHR47937:SF2 (PANTHER); NON_CYTOPLASMIC_DOMAIN (PHOBIUS); TRANSMEMBRANE (PHOBIUS); CYTOPLASMIC_DOMAIN (PHOBIUS); IPR002885 (PROSITE_PROFILES); IPR002885 (PROSITE_PROFILES); IPR002885 (PROSITE_PROFILES); IPR002885 (PROSITE_PROFILES); IPR002885 (PROSITE_…
EG01ag004142	Chr_N1:3584367-3601952	EG01ag004142.2	pentatricopeptide repeat-containing protein At1g10270-like	IPR011990 (G3DSA:1.25.40.GENE3D); IPR002885 (PFAM); IPR002885 (PFAM); IPR011990 (G3DSA:1.25.40.GENE3D); IPR002885 (TIGRFAM); PTHR47937:SF2 (PANTHER); PTHR47937 (PANTHER); IPR002885 (PROSITE_PROFILES); IPR002885 (PROSITE_PROFILES); IPR002885 (PROSITE_PROFILES); IPR002885 (PROSITE_PROFILES); IPR002885 (PROSITE_PROFILES); IPR002885 (PROSITE_PROFILES); IPR002885 (PROSITE_PROFILES); IPR011990 (SUPERFA…
EG01ag004142	Chr_N1:3584367-3601952	EG01ag004142.3	pentatricopeptide repeat-containing protein At1g10270-like	IPR002885 (TIGRFAM); IPR011990 (G3DSA:1.25.40.GENE3D); IPR002885 (PFAM); IPR002885 (PFAM); IPR011990 (G3DSA:1.25.40.GENE3D); PTHR47937 (PANTHER); PTHR47937:SF2 (PANTHER); IPR002885 (PROSITE_PROFILES); IPR002885 (PROSITE_PROFILES); IPR002885 (PROSITE_PROFILES); IPR002885 (PROSITE_PROFILES); IPR002885 (PROSITE_PROFILES); IPR002885 (PROSITE_PROFILES); IPR002885 (PROSITE_PROFILES); IPR011990 (SUPERFA…
EG01ag004142	Chr_N1:3584367-3601952	EG01ag004142.4	pentatricopeptide repeat-containing protein At1g10270-like	IPR002885 (PFAM); IPR011990 (G3DSA:1.25.40.GENE3D); IPR002885 (PFAM); IPR002885 (TIGRFAM); IPR011990 (G3DSA:1.25.40.GENE3D); PTHR47937:SF2 (PANTHER); PTHR47937 (PANTHER); IPR002885 (PROSITE_PROFILES); IPR002885 (PROSITE_PROFILES); IPR002885 (PROSITE_PROFILES); IPR002885 (PROSITE_PROFILES); IPR002885 (PROSITE_PROFILES); IPR002885 (PROSITE_PROFILES); IPR002885 (PROSITE_PROFILES); IPR011990 (SUPERFA…
EG01ag004142	Chr_N1:3584367-3601952	EG01ag004142.5	pentatricopeptide repeat-containing protein At1g10270-like	IPR011990 (G3DSA:1.25.40.GENE3D); IPR002885 (TIGRFAM); IPR002885 (PFAM); IPR011990 (G3DSA:1.25.40.GENE3D); IPR002885 (PFAM); PTHR47937 (PANTHER); PTHR47937:SF2 (PANTHER); IPR002885 (PROSITE_PROFILES); IPR002885 (PROSITE_PROFILES); IPR002885 (PROSITE_PROFILES); IPR002885 (PROSITE_PROFILES); IPR002885 (PROSITE_PROFILES); IPR002885 (PROSITE_PROFILES); IPR002885 (PROSITE_PROFILES); IPR011990 (SUPERFA…
EG01ag004143	Chr_N1:3591907-3594872	EG01ag004143.1	probable aspartyl protease At4g16563	mobidb-lite (MOBIDB_LITE); mobidb-lite (MOBIDB_LITE)
EG01ag004144	Chr_N1:3609101-3618281	EG01ag004144.1	flavonol 3-O-glucosyltransferase UGT89B1-like	mobidb-lite (MOBIDB_LITE); mobidb-lite (MOBIDB_LITE); mobidb-lite (MOBIDB_LITE); mobidb-lite (MOBIDB_LITE); mobidb-lite (MOBIDB_LITE)
EG01ag004145	Chr_N1:3618444-3623370	EG01ag004145.1	UDP-glycosyltransferase 89B2-like	Coil (COILS); G3DSA:3.40.50.2000 (GENE3D); mobidb-lite (MOBIDB_LITE); mobidb-lite (MOBIDB_LITE); PTHR48047:SF56 (PANTHER); PTHR48047 (PANTHER); SSF53756 (SUPERFAMILY)
EG01ag004146	Chr_N1:3642523-3645687	EG01ag004146.1	glycosyltransferase BC10-like	IPR003406 (PFAM); PTHR31042:SF3 (PANTHER); IPR044174 (PANTHER); NON_CYTOPLASMIC_DOMAIN (PHOBIUS); CYTOPLASMIC_DOMAIN (PHOBIUS); TRANSMEMBRANE (PHOBIUS); TMhelix (TMHMM)
EG01ag004146	Chr_N1:3642523-3645687	EG01ag004146.2	glycosyltransferase BC10-like	IPR003406 (PFAM); IPR044174 (PANTHER); PTHR31042:SF25 (PANTHER)
EG01ag004146	Chr_N1:3642523-3645687	EG01ag004146.3	glycosyltransferase BC10-like	IPR003406 (PFAM); PTHR31042:SF3 (PANTHER); IPR044174 (PANTHER); NON_CYTOPLASMIC_DOMAIN (PHOBIUS); CYTOPLASMIC_DOMAIN (PHOBIUS); TRANSMEMBRANE (PHOBIUS); TMhelix (TMHMM)
EG01ag004147	Chr_N1:3705458-3714212	EG01ag004147.1	two-component response regulator ORR3-like	IPR001789 (PFAM); G3DSA:3.40.50.2300 (GENE3D); mobidb-lite (MOBIDB_LITE); PTHR43874 (PANTHER); PTHR43874:SF88 (PANTHER); IPR001789 (PROSITE_PROFILES); IPR011006 (SUPERFAMILY)
EG01ag004148	Chr_N1:3712941-3723021	EG01ag004148.1	UPF0301 protein MAB_4928c-like	IPR003774 (PFAM); G3DSA:3.40.1740.10 (GENE3D); mobidb-lite (MOBIDB_LITE); mobidb-lite (MOBIDB_LITE); PTHR31984:SF13 (PANTHER); PTHR31984 (PANTHER); SSF143456 (SUPERFAMILY)
EG01ag004148	Chr_N1:3712941-3723021	EG01ag004148.2	UPF0301 protein MAB_4928c-like	IPR003774 (PFAM); G3DSA:3.40.1740.10 (GENE3D); mobidb-lite (MOBIDB_LITE); mobidb-lite (MOBIDB_LITE); PTHR31984:SF13 (PANTHER); PTHR31984 (PANTHER); SSF143456 (SUPERFAMILY)
EG01ag004148	Chr_N1:3712941-3723021	EG01ag004148.3	UPF0301 protein MAB_4928c-like	IPR003774 (PFAM); G3DSA:3.40.1740.10 (GENE3D); mobidb-lite (MOBIDB_LITE); mobidb-lite (MOBIDB_LITE); mobidb-lite (MOBIDB_LITE); PTHR31984:SF13 (PANTHER); PTHR31984 (PANTHER); SSF143456 (SUPERFAMILY)
EG01ag004148	Chr_N1:3712941-3723021	EG01ag004148.4	UPF0301 protein MAB_4928c-like	IPR003774 (PFAM); G3DSA:3.40.1740.10 (GENE3D); mobidb-lite (MOBIDB_LITE); mobidb-lite (MOBIDB_LITE); PTHR31984:SF13 (PANTHER); PTHR31984 (PANTHER); SSF143456 (SUPERFAMILY)
EG01ag004148	Chr_N1:3712941-3723021	EG01ag004148.5	---NA---	no IPS match
EG01ag004149	Chr_N1:3732185-3740245	EG01ag004149.1	leucine--tRNA ligase, cytoplasmic-like	IPR002300 (PFAM); IPR014729 (G3DSA:3.40.50.GENE3D); IPR009008 (G3DSA:3.90.740.GENE3D); IPR013155 (PFAM); G3DSA:1.10.730.10 (GENE3D); IPR014729 (G3DSA:3.40.50.GENE3D); mobidb-lite (MOBIDB_LITE); IPR004493 (PANTHER); PTHR45794:SF6 (PANTHER); IPR001412 (PROSITE_PATTERNS); cd00812 (CDD); cd07959 (CDD); IPR009080 (SUPERFAMILY); IPR009008 (SUPERFAMILY); SSF52374 (SUPERFAMILY)
EG01ag004149	Chr_N1:3732185-3740245	EG01ag004149.2	leucine--tRNA ligase, cytoplasmic-like	IPR013155 (PFAM); IPR014729 (G3DSA:3.40.50.GENE3D); IPR004493 (TIGRFAM); IPR002300 (PFAM); IPR009008 (G3DSA:3.90.740.GENE3D); G3DSA:1.10.730.10 (GENE3D); mobidb-lite (MOBIDB_LITE); PTHR45794:SF6 (PANTHER); IPR004493 (PANTHER); IPR001412 (PROSITE_PATTERNS); cd07959 (CDD); cd00812 (CDD); IPR009080 (SUPERFAMILY); SSF52374 (SUPERFAMILY); IPR009008 (SUPERFAMILY)
EG01ag004149	Chr_N1:3732185-3740245	EG01ag004149.3	leucine--tRNA ligase, cytoplasmic-like	IPR013155 (PFAM); IPR014729 (G3DSA:3.40.50.GENE3D); IPR004493 (TIGRFAM); IPR002300 (PFAM); IPR009008 (G3DSA:3.90.740.GENE3D); G3DSA:1.10.730.10 (GENE3D); mobidb-lite (MOBIDB_LITE); PTHR45794:SF6 (PANTHER); IPR004493 (PANTHER); IPR001412 (PROSITE_PATTERNS); cd07959 (CDD); cd00812 (CDD); IPR009080 (SUPERFAMILY); SSF52374 (SUPERFAMILY); IPR009008 (SUPERFAMILY)
EG01ag004149	Chr_N1:3732185-3740245	EG01ag004149.4	leucine--tRNA ligase, cytoplasmic-like	IPR013155 (PFAM); IPR014729 (G3DSA:3.40.50.GENE3D); IPR004493 (TIGRFAM); IPR002300 (PFAM); IPR009008 (G3DSA:3.90.740.GENE3D); G3DSA:1.10.730.10 (GENE3D); mobidb-lite (MOBIDB_LITE); PTHR45794:SF6 (PANTHER); IPR004493 (PANTHER); IPR001412 (PROSITE_PATTERNS); cd07959 (CDD); cd00812 (CDD); IPR009080 (SUPERFAMILY); SSF52374 (SUPERFAMILY); IPR009008 (SUPERFAMILY)
EG01ag004149	Chr_N1:3732185-3740245	EG01ag004149.5	leucine--tRNA ligase, cytoplasmic-like	IPR013155 (PFAM); IPR014729 (G3DSA:3.40.50.GENE3D); IPR004493 (TIGRFAM); IPR002300 (PFAM); IPR009008 (G3DSA:3.90.740.GENE3D); G3DSA:1.10.730.10 (GENE3D); mobidb-lite (MOBIDB_LITE); PTHR45794:SF6 (PANTHER); IPR004493 (PANTHER); IPR001412 (PROSITE_PATTERNS); cd07959 (CDD); cd00812 (CDD); IPR009080 (SUPERFAMILY); SSF52374 (SUPERFAMILY); IPR009008 (SUPERFAMILY)
EG01ag004149	Chr_N1:3732185-3740245	EG01ag004149.6	leucine--tRNA ligase, cytoplasmic-like	IPR013155 (PFAM); IPR014729 (G3DSA:3.40.50.GENE3D); IPR004493 (TIGRFAM); IPR002300 (PFAM); IPR009008 (G3DSA:3.90.740.GENE3D); G3DSA:1.10.730.10 (GENE3D); mobidb-lite (MOBIDB_LITE); PTHR45794:SF6 (PANTHER); IPR004493 (PANTHER); IPR001412 (PROSITE_PATTERNS); cd07959 (CDD); cd00812 (CDD); IPR009080 (SUPERFAMILY); SSF52374 (SUPERFAMILY); IPR009008 (SUPERFAMILY)
EG01ag004149	Chr_N1:3732185-3740245	EG01ag004149.7	leucine--tRNA ligase, cytoplasmic-like	IPR002300 (PFAM); IPR014729 (G3DSA:3.40.50.GENE3D); IPR009008 (G3DSA:3.90.740.GENE3D); IPR013155 (PFAM); G3DSA:1.10.730.10 (GENE3D); IPR014729 (G3DSA:3.40.50.GENE3D); mobidb-lite (MOBIDB_LITE); IPR004493 (PANTHER); PTHR45794:SF6 (PANTHER); IPR001412 (PROSITE_PATTERNS); cd00812 (CDD); cd07959 (CDD); IPR009080 (SUPERFAMILY); IPR009008 (SUPERFAMILY); SSF52374 (SUPERFAMILY)
EG01ag004149	Chr_N1:3732185-3740245	EG01ag004149.8	leucine--tRNA ligase, cytoplasmic-like	IPR013155 (PFAM); IPR014729 (G3DSA:3.40.50.GENE3D); IPR004493 (TIGRFAM); IPR002300 (PFAM); IPR009008 (G3DSA:3.90.740.GENE3D); G3DSA:1.10.730.10 (GENE3D); mobidb-lite (MOBIDB_LITE); PTHR45794:SF6 (PANTHER); IPR004493 (PANTHER); IPR001412 (PROSITE_PATTERNS); cd07959 (CDD); cd00812 (CDD); IPR009080 (SUPERFAMILY); SSF52374 (SUPERFAMILY); IPR009008 (SUPERFAMILY)
EG01ag004149	Chr_N1:3732185-3740245	EG01ag004149.9	leucine--tRNA ligase, cytoplasmic-like	IPR013155 (PFAM); IPR014729 (G3DSA:3.40.50.GENE3D); IPR004493 (TIGRFAM); IPR002300 (PFAM); IPR009008 (G3DSA:3.90.740.GENE3D); G3DSA:1.10.730.10 (GENE3D); mobidb-lite (MOBIDB_LITE); PTHR45794:SF6 (PANTHER); IPR004493 (PANTHER); IPR001412 (PROSITE_PATTERNS); cd07959 (CDD); cd00812 (CDD); IPR009080 (SUPERFAMILY); SSF52374 (SUPERFAMILY); IPR009008 (SUPERFAMILY)
EG01ag004149	Chr_N1:3732185-3740245	EG01ag004149.10	leucine--tRNA ligase, cytoplasmic-like	IPR002300 (PFAM); IPR014729 (G3DSA:3.40.50.GENE3D); IPR009008 (G3DSA:3.90.740.GENE3D); IPR013155 (PFAM); G3DSA:1.10.730.10 (GENE3D); IPR014729 (G3DSA:3.40.50.GENE3D); mobidb-lite (MOBIDB_LITE); IPR004493 (PANTHER); PTHR45794:SF6 (PANTHER); IPR001412 (PROSITE_PATTERNS); cd00812 (CDD); cd07959 (CDD); IPR009080 (SUPERFAMILY); IPR009008 (SUPERFAMILY); SSF52374 (SUPERFAMILY)
EG01ag004150	Chr_N1:3743640-3758754	EG01ag004150.1	putative leucine-rich repeat receptor-like protein kinase	SIGNAL_PEPTIDE (PHOBIUS); SIGNAL_PEPTIDE_N_REGION (PHOBIUS); SIGNAL_PEPTIDE_H_REGION (PHOBIUS); SIGNAL_PEPTIDE_C_REGION (PHOBIUS); NON_CYTOPLASMIC_DOMAIN (PHOBIUS)
EG01ag004151	Chr_N1:3743938-3754169	EG01ag004151.1	ras-related protein RABA2a-like	SM00175 (SMART); IPR027417 (G3DSA:3.40.50.GENE3D); IPR001806 (PFAM); PTHR47978 (PANTHER); PTHR47978:SF20 (PANTHER); IPR001806 (PROSITE_PROFILES); PS51419 (PROSITE_PROFILES); IPR027417 (SUPERFAMILY)
EG01ag004152	Chr_N1:3755364-3759176	EG01ag004152.1	GDSL esterase/lipase At1g71691-like	IPR001087 (PFAM); IPR036514 (G3DSA:3.40.50.GENE3D); PTHR45650 (PANTHER); PTHR45650:SF22 (PANTHER); NON_CYTOPLASMIC_DOMAIN (PHOBIUS); SIGNAL_PEPTIDE_C_REGION (PHOBIUS); SIGNAL_PEPTIDE_H_REGION (PHOBIUS); SIGNAL_PEPTIDE (PHOBIUS); SIGNAL_PEPTIDE_N_REGION (PHOBIUS); IPR035669 (CDD); SignalP-noTM (SIGNALP_EUK); SignalP-TM (SIGNALP_GRAM_POSITIVE); TMhelix (TMHMM)
EG01ag004153	Chr_N1:3791756-3797987	EG01ag004153.1	MADS-box transcription factor 26	IPR002100 (PRINTS); IPR002100 (SMART); IPR002487 (PFAM); IPR036879 (G3DSA:3.40.1810.GENE3D); IPR002100 (PFAM); PTHR11945 (PANTHER); PTHR11945:SF608 (PANTHER); IPR002100 (PROSITE_PATTERNS); IPR002100 (PROSITE_PROFILES); IPR002487 (PROSITE_PROFILES); IPR033896 (CDD); IPR036879 (SUPERFAMILY)
EG01ag004154	Chr_N1:3804675-3804992	EG01ag004154.1	CBL-interacting serine/threonine-protein kinase 14-like	mobidb-lite (MOBIDB_LITE); mobidb-lite (MOBIDB_LITE)
EG01ag004155	Chr_N1:3805156-3807060	EG01ag004155.1	CBL-interacting serine/threonine-protein kinase 14-like	IPR001245 (PFAM); G3DSA:3.30.200.20 (GENE3D); mobidb-lite (MOBIDB_LITE); PTHR43895 (PANTHER); PTHR43895:SF22 (PANTHER); IPR011009 (SUPERFAMILY)
EG01ag004156	Chr_N1:3815559-3822712	EG01ag004156.1	COX assembly mitochondrial protein 2 homolog	IPR013892 (PFAM); IPR013892 (PANTHER); PTHR22977:SF7 (PANTHER); PS51808 (PROSITE_PROFILES)
EG01ag004156	Chr_N1:3815559-3822712	EG01ag004156.2	COX assembly mitochondrial protein 2 homolog	IPR013892 (PFAM); IPR013892 (PANTHER); PTHR22977:SF6 (PANTHER)
EG01ag004156	Chr_N1:3815559-3822712	EG01ag004156.3	COX assembly mitochondrial protein 2 homolog	IPR013892 (PFAM); PTHR22977:SF1 (PANTHER); IPR013892 (PANTHER); PS51808 (PROSITE_PROFILES)
EG01ag004156	Chr_N1:3815559-3822712	EG01ag004156.4	COX assembly mitochondrial protein 2 homolog	IPR013892 (PFAM); IPR013892 (PANTHER); PTHR22977:SF7 (PANTHER); PS51808 (PROSITE_PROFILES)
EG01ag004157	Chr_N1:3842997-3866183	EG01ag004157.1	agamous-like MADS-box protein AGL11	Coil (COILS); Coil (COILS); IPR002100 (PRINTS); IPR002100 (SMART); IPR036879 (G3DSA:3.40.1810.GENE3D); IPR002487 (PFAM); IPR002100 (PFAM); PTHR11945 (PANTHER); PTHR11945:SF678 (PANTHER); IPR002100 (PROSITE_PROFILES); IPR002487 (PROSITE_PROFILES); IPR033896 (CDD); IPR036879 (SUPERFAMILY)
EG01ag004157	Chr_N1:3842997-3866183	EG01ag004157.2	agamous-like MADS-box protein AGL11	Coil (COILS); Coil (COILS); IPR002100 (PRINTS); IPR002100 (SMART); IPR036879 (G3DSA:3.40.1810.GENE3D); IPR002487 (PFAM); IPR002100 (PFAM); PTHR11945 (PANTHER); PTHR11945:SF678 (PANTHER); IPR002100 (PROSITE_PROFILES); IPR002487 (PROSITE_PROFILES); IPR033896 (CDD); IPR036879 (SUPERFAMILY)
EG01ag004157	Chr_N1:3842997-3866183	EG01ag004157.3	agamous-like MADS-box protein AGL11	Coil (COILS); Coil (COILS); IPR002100 (PRINTS); IPR002100 (SMART); IPR036879 (G3DSA:3.40.1810.GENE3D); IPR002487 (PFAM); IPR002100 (PFAM); PTHR11945 (PANTHER); PTHR11945:SF678 (PANTHER); IPR002100 (PROSITE_PROFILES); IPR002487 (PROSITE_PROFILES); IPR033896 (CDD); IPR036879 (SUPERFAMILY)
EG01ag004158	Chr_N1:3870626-3872824	EG01ag004158.1	putative oligopeptide transporter 5-like	Coil (COILS); Coil (COILS); mobidb-lite (MOBIDB_LITE); mobidb-lite (MOBIDB_LITE)
EG01ag004159	Chr_N1:3898677-3914229	EG01ag004159.1	KH domain-containing protein At1g09660/At1g09670-like	G3DSA:1.20.5.4010 (GENE3D); IPR032377 (PFAM); PTHR11208:SF101 (PANTHER); IPR045071 (PANTHER)
EG01ag004159	Chr_N1:3898677-3914229	EG01ag004159.2	KH domain-containing protein At1g09660/At1g09670-like	IPR004087 (SMART); IPR036612 (G3DSA:3.30.1370.GENE3D); IPR032377 (PFAM); mobidb-lite (MOBIDB_LITE); mobidb-lite (MOBIDB_LITE); PTHR11208:SF101 (PANTHER); IPR045071 (PANTHER); cd02395 (CDD); IPR036612 (SUPERFAMILY)
EG01ag004160	Chr_N1:3934941-3937393	EG01ag004160.1	peroxidase 47	IPR002016 (PRINTS); IPR000823 (PRINTS); G3DSA:1.10.520.10 (GENE3D); G3DSA:1.10.420.10 (GENE3D); IPR002016 (PFAM); PIRSR601621-2 (PIRSR); PIRSR600823-3 (PIRSR); PTHR31235 (PANTHER); PTHR31235:SF22 (PANTHER); IPR019794 (PROSITE_PATTERNS); IPR019793 (PROSITE_PATTERNS); IPR002016 (PROSITE_PROFILES); IPR033905 (CDD); SignalP-noTM (SIGNALP_EUK); IPR010255 (SUPERFAMILY)
EG01ag004161	Chr_N1:3939056-3946015	EG01ag004161.1	fructokinase-2-like	IPR011611 (PFAM); IPR029056 (G3DSA:3.40.1190.GENE3D); PTHR43085 (PANTHER); PTHR43085:SF6 (PANTHER); IPR002173 (PROSITE_PATTERNS); cd01167 (CDD); IPR029056 (SUPERFAMILY)
EG01ag004161	Chr_N1:3939056-3946015	EG01ag004161.2	fructokinase-2-like	IPR011611 (PFAM); IPR029056 (G3DSA:3.40.1190.GENE3D); PTHR43085:SF6 (PANTHER); PTHR43085 (PANTHER); IPR002173 (PROSITE_PATTERNS); cd01167 (CDD); IPR029056 (SUPERFAMILY)
EG01ag004161	Chr_N1:3939056-3946015	EG01ag004161.3	fructokinase-2	IPR011611 (PFAM); IPR029056 (G3DSA:3.40.1190.GENE3D); PTHR43085 (PANTHER); PTHR43085:SF6 (PANTHER); IPR029056 (SUPERFAMILY)
EG01ag004161	Chr_N1:3939056-3946015	EG01ag004161.4	fructokinase-2	IPR011611 (PFAM); IPR029056 (G3DSA:3.40.1190.GENE3D); PTHR43085 (PANTHER); PTHR43085:SF6 (PANTHER); IPR029056 (SUPERFAMILY)
EG01ag004162	Chr_N1:3953439-3968629	EG01ag004162.1	CLP protease regulatory subunit CLPX1, mitochondrial-like	IPR019489 (SMART); IPR003593 (SMART); IPR027417 (G3DSA:3.40.50.GENE3D); IPR003959 (PFAM); G3DSA:1.10.8.60 (GENE3D); IPR004487 (TIGRFAM); IPR019489 (PFAM); mobidb-lite (MOBIDB_LITE); mobidb-lite (MOBIDB_LITE); PTHR48102 (PANTHER); PTHR48102:SF5 (PANTHER); cd00009 (CDD); IPR027417 (SUPERFAMILY)
EG01ag004162	Chr_N1:3953439-3968629	EG01ag004162.2	CLP protease regulatory subunit CLPX1, mitochondrial-like	IPR003593 (SMART); IPR019489 (SMART); IPR004487 (TIGRFAM); IPR019489 (PFAM); IPR027417 (G3DSA:3.40.50.GENE3D); IPR003959 (PFAM); G3DSA:1.10.8.60 (GENE3D); PTHR48102:SF5 (PANTHER); PTHR48102 (PANTHER); NON_CYTOPLASMIC_DOMAIN (PHOBIUS); SIGNAL_PEPTIDE (PHOBIUS); SIGNAL_PEPTIDE_N_REGION (PHOBIUS); SIGNAL_PEPTIDE_C_REGION (PHOBIUS); SIGNAL_PEPTIDE_H_REGION (PHOBIUS); cd00009 (CDD); SignalP-noTM (SIGN…
EG01ag004162	Chr_N1:3953439-3968629	EG01ag004162.3	CLP protease regulatory subunit CLPX1, mitochondrial-like	IPR019489 (SMART); IPR003593 (SMART); IPR003959 (PFAM); IPR019489 (PFAM); G3DSA:1.10.8.60 (GENE3D); IPR027417 (G3DSA:3.40.50.GENE3D); PTHR48102:SF5 (PANTHER); PTHR48102:SF5 (PANTHER); PTHR48102 (PANTHER); SIGNAL_PEPTIDE (PHOBIUS); SIGNAL_PEPTIDE_N_REGION (PHOBIUS); SIGNAL_PEPTIDE_C_REGION (PHOBIUS); NON_CYTOPLASMIC_DOMAIN (PHOBIUS); SIGNAL_PEPTIDE_H_REGION (PHOBIUS); cd00009 (CDD); SignalP-noTM (…
EG01ag004162	Chr_N1:3953439-3968629	EG01ag004162.4	CLP protease regulatory subunit CLPX1, mitochondrial-like	IPR003593 (SMART); IPR019489 (SMART); IPR003959 (PFAM); G3DSA:1.10.8.60 (GENE3D); IPR019489 (PFAM); IPR027417 (G3DSA:3.40.50.GENE3D); IPR004487 (TIGRFAM); PTHR48102 (PANTHER); PTHR48102:SF5 (PANTHER); cd00009 (CDD); IPR027417 (SUPERFAMILY)
EG01ag004162	Chr_N1:3953439-3968629	EG01ag004162.5	CLP protease regulatory subunit CLPX1, mitochondrial-like	IPR019489 (SMART); IPR003593 (SMART); G3DSA:1.10.8.60 (GENE3D); IPR019489 (PFAM); IPR027417 (G3DSA:3.40.50.GENE3D); IPR003959 (PFAM); PTHR48102:SF5 (PANTHER); PTHR48102 (PANTHER); cd00009 (CDD); IPR027417 (SUPERFAMILY)
EG01ag004162	Chr_N1:3953439-3968629	EG01ag004162.6	CLP protease regulatory subunit CLPX1, mitochondrial-like	IPR019489 (SMART); IPR003593 (SMART); IPR004487 (TIGRFAM); IPR003959 (PFAM); G3DSA:1.10.8.60 (GENE3D); IPR027417 (G3DSA:3.40.50.GENE3D); IPR019489 (PFAM); mobidb-lite (MOBIDB_LITE); mobidb-lite (MOBIDB_LITE); PTHR48102 (PANTHER); PTHR48102:SF5 (PANTHER); cd00009 (CDD); IPR027417 (SUPERFAMILY)
EG01ag004162	Chr_N1:3953439-3968629	EG01ag004162.7	CLP protease regulatory subunit CLPX1, mitochondrial-like	IPR003593 (SMART); IPR019489 (SMART); IPR004487 (TIGRFAM); IPR027417 (G3DSA:3.40.50.GENE3D); IPR003959 (PFAM); G3DSA:1.10.8.60 (GENE3D); IPR019489 (PFAM); PTHR48102:SF5 (PANTHER); PTHR48102 (PANTHER); NON_CYTOPLASMIC_DOMAIN (PHOBIUS); SIGNAL_PEPTIDE (PHOBIUS); SIGNAL_PEPTIDE_N_REGION (PHOBIUS); SIGNAL_PEPTIDE_C_REGION (PHOBIUS); SIGNAL_PEPTIDE_H_REGION (PHOBIUS); cd00009 (CDD); SignalP-noTM (SIGN…
EG01ag004162	Chr_N1:3953439-3968629	EG01ag004162.8	CLP protease regulatory subunit CLPX1, mitochondrial-like	IPR003593 (SMART); IPR019489 (SMART); IPR027417 (G3DSA:3.40.50.GENE3D); IPR019489 (PFAM); IPR003959 (PFAM); G3DSA:1.10.8.60 (GENE3D); mobidb-lite (MOBIDB_LITE); mobidb-lite (MOBIDB_LITE); PTHR48102:SF5 (PANTHER); PTHR48102 (PANTHER); cd00009 (CDD); IPR027417 (SUPERFAMILY)
EG01ag004163	Chr_N1:3982757-3995069	EG01ag004163.1	protein root UVB sensitive 6-like	IPR006968 (PFAM); PTHR12770:SF20 (PANTHER); IPR006968 (PANTHER)
EG01ag004163	Chr_N1:3982757-3995069	EG01ag004163.2	protein root UVB sensitive 6	IPR006968 (PFAM); PTHR12770:SF20 (PANTHER); IPR006968 (PANTHER)
EG01ag004164	Chr_N1:4001963-4003453	EG01ag004164.1	zinc-finger homeodomain protein 3-like	IPR006455 (TIGRFAM); G3DSA:1.10.10.60 (GENE3D); IPR006456 (TIGRFAM); IPR006456 (PFAM); mobidb-lite (MOBIDB_LITE); mobidb-lite (MOBIDB_LITE); PTHR31948:SF61 (PANTHER); PTHR31948 (PANTHER); IPR006456 (PROSITE_PROFILES); IPR009057 (SUPERFAMILY)
EG01ag004165	Chr_N1:4009397-4013879	EG01ag004165.1	---NA---	IPR001878 (SMART); IPR001878 (PFAM); G3DSA:4.10.60.10 (GENE3D); mobidb-lite (MOBIDB_LITE); mobidb-lite (MOBIDB_LITE); IPR001878 (PROSITE_PROFILES); IPR036875 (SUPERFAMILY)
EG01ag004166	Chr_N1:4014861-4021944	EG01ag004166.1	bromodomain-containing protein 4-like isoform X2	Coil (COILS); IPR004252 (PFAM); mobidb-lite (MOBIDB_LITE); PTHR33144:SF16 (PANTHER); PTHR33144 (PANTHER)
EG01ag004167	Chr_N1:4016894-4020520	EG01ag004167.1	receptor-like serine/threonine-protein kinase SD1-8	G3DSA:3.30.200.20 (GENE3D); mobidb-lite (MOBIDB_LITE); mobidb-lite (MOBIDB_LITE)
EG01ag004168	Chr_N1:4025217-4027496	EG01ag004168.1	pentatricopeptide repeat-containing protein At1g14470	IPR011990 (G3DSA:1.25.40.GENE3D); IPR011990 (G3DSA:1.25.40.GENE3D); IPR002885 (TIGRFAM); IPR002885 (PFAM); IPR032867 (PFAM); IPR011990 (G3DSA:1.25.40.GENE3D); IPR002885 (PFAM); PTHR47924 (PANTHER); PTHR47924 (PANTHER); PTHR47924:SF1 (PANTHER); PTHR47924:SF1 (PANTHER); IPR002885 (PROSITE_PROFILES); IPR002885 (PROSITE_PROFILES); IPR002885 (PROSITE_PROFILES); IPR002885 (PROSITE_PROFILES); IPR002885 …
EG01ag004169	Chr_N1:4028131-4050666	EG01ag004169.1	PHD finger protein ALFIN-LIKE 8-like	IPR001965 (SMART); IPR013083 (G3DSA:3.30.40.GENE3D); IPR021998 (PFAM); IPR019787 (PFAM); mobidb-lite (MOBIDB_LITE); mobidb-lite (MOBIDB_LITE); PTHR12321:SF128 (PANTHER); IPR045104 (PANTHER); IPR019786 (PROSITE_PATTERNS); IPR019787 (PROSITE_PROFILES); IPR044104 (CDD); IPR011011 (SUPERFAMILY)
EG01ag004169	Chr_N1:4028131-4050666	EG01ag004169.2	PHD finger protein ALFIN-LIKE 8-like	IPR001965 (SMART); IPR013083 (G3DSA:3.30.40.GENE3D); IPR019787 (PFAM); IPR021998 (PFAM); mobidb-lite (MOBIDB_LITE); mobidb-lite (MOBIDB_LITE); IPR045104 (PANTHER); IPR045104 (PANTHER); PTHR12321:SF128 (PANTHER); IPR019786 (PROSITE_PATTERNS); CYTOPLASMIC_DOMAIN (PHOBIUS); NON_CYTOPLASMIC_DOMAIN (PHOBIUS); TRANSMEMBRANE (PHOBIUS); IPR019787 (PROSITE_PROFILES); IPR044104 (CDD); IPR011011 (SUPERFAMIL…
EG01ag004169	Chr_N1:4028131-4050666	EG01ag004169.3	PHD finger protein ALFIN-LIKE 8-like	IPR001965 (SMART); IPR021998 (PFAM); IPR019787 (PFAM); IPR013083 (G3DSA:3.30.40.GENE3D); mobidb-lite (MOBIDB_LITE); mobidb-lite (MOBIDB_LITE); PTHR12321:SF128 (PANTHER); IPR045104 (PANTHER); IPR019786 (PROSITE_PATTERNS); NON_CYTOPLASMIC_DOMAIN (PHOBIUS); TRANSMEMBRANE (PHOBIUS); CYTOPLASMIC_DOMAIN (PHOBIUS); IPR019787 (PROSITE_PROFILES); IPR044104 (CDD); IPR011011 (SUPERFAMILY); TMhelix (TMHMM)
EG01ag004169	Chr_N1:4028131-4050666	EG01ag004169.4	PHD finger protein ALFIN-LIKE 8-like	IPR001965 (SMART); IPR013083 (G3DSA:3.30.40.GENE3D); IPR021998 (PFAM); IPR019787 (PFAM); mobidb-lite (MOBIDB_LITE); mobidb-lite (MOBIDB_LITE); IPR045104 (PANTHER); PTHR12321:SF128 (PANTHER); IPR019786 (PROSITE_PATTERNS); NON_CYTOPLASMIC_DOMAIN (PHOBIUS); TRANSMEMBRANE (PHOBIUS); CYTOPLASMIC_DOMAIN (PHOBIUS); IPR019787 (PROSITE_PROFILES); IPR044104 (CDD); IPR011011 (SUPERFAMILY); TMhelix (TMHMM)
EG01ag004169	Chr_N1:4028131-4050666	EG01ag004169.5	PHD finger protein ALFIN-LIKE 8-like	IPR001965 (SMART); IPR013083 (G3DSA:3.30.40.GENE3D); IPR019787 (PFAM); IPR021998 (PFAM); mobidb-lite (MOBIDB_LITE); mobidb-lite (MOBIDB_LITE); PTHR12321:SF128 (PANTHER); IPR045104 (PANTHER); PTHR12321:SF128 (PANTHER); IPR045104 (PANTHER); IPR019786 (PROSITE_PATTERNS); NON_CYTOPLASMIC_DOMAIN (PHOBIUS); TRANSMEMBRANE (PHOBIUS); CYTOPLASMIC_DOMAIN (PHOBIUS); IPR019787 (PROSITE_PROFILES); IPR044104 (…
EG01ag004169	Chr_N1:4028131-4050666	EG01ag004169.6	PHD finger protein ALFIN-LIKE 8-like isoform X1	IPR001965 (SMART); IPR019787 (PFAM); IPR013083 (G3DSA:3.30.40.GENE3D); IPR021998 (PFAM); mobidb-lite (MOBIDB_LITE); mobidb-lite (MOBIDB_LITE); PTHR12321:SF128 (PANTHER); IPR045104 (PANTHER); IPR019786 (PROSITE_PATTERNS); CYTOPLASMIC_DOMAIN (PHOBIUS); NON_CYTOPLASMIC_DOMAIN (PHOBIUS); TRANSMEMBRANE (PHOBIUS); IPR019787 (PROSITE_PROFILES); IPR044104 (CDD); IPR011011 (SUPERFAMILY); TMhelix (TMHMM)
EG01ag004169	Chr_N1:4028131-4050666	EG01ag004169.7	PHD finger protein ALFIN-LIKE 8-like	IPR001965 (SMART); IPR021998 (PFAM); IPR019787 (PFAM); IPR013083 (G3DSA:3.30.40.GENE3D); mobidb-lite (MOBIDB_LITE); mobidb-lite (MOBIDB_LITE); PTHR12321:SF128 (PANTHER); IPR045104 (PANTHER); IPR019786 (PROSITE_PATTERNS); CYTOPLASMIC_DOMAIN (PHOBIUS); TRANSMEMBRANE (PHOBIUS); NON_CYTOPLASMIC_DOMAIN (PHOBIUS); IPR019787 (PROSITE_PROFILES); IPR044104 (CDD); IPR011011 (SUPERFAMILY); TMhelix (TMHMM)
EG01ag004169	Chr_N1:4028131-4050666	EG01ag004169.8	PHD finger protein ALFIN-LIKE 8-like	IPR001965 (SMART); IPR019787 (PFAM); IPR013083 (G3DSA:3.30.40.GENE3D); IPR021998 (PFAM); mobidb-lite (MOBIDB_LITE); mobidb-lite (MOBIDB_LITE); IPR045104 (PANTHER); PTHR12321:SF128 (PANTHER); IPR019786 (PROSITE_PATTERNS); NON_CYTOPLASMIC_DOMAIN (PHOBIUS); TRANSMEMBRANE (PHOBIUS); CYTOPLASMIC_DOMAIN (PHOBIUS); IPR019787 (PROSITE_PROFILES); IPR044104 (CDD); IPR011011 (SUPERFAMILY); TMhelix (TMHMM)
EG01ag004170	Chr_N1:4052401-4059723	EG01ag004170.1	E3 ubiquitin-protein ligase CHIP-like	IPR019734 (SMART); IPR003613 (SMART); IPR013083 (G3DSA:3.30.40.GENE3D); IPR001440 (PFAM); IPR003613 (PFAM); IPR019734 (PFAM); IPR011990 (G3DSA:1.25.40.GENE3D); PTHR46803:SF3 (PANTHER); PTHR46803 (PANTHER); IPR003613 (PROSITE_PROFILES); IPR019734 (PROSITE_PROFILES); cd16654 (CDD); IPR011990 (SUPERFAMILY); SSF57850 (SUPERFAMILY)
EG01ag004171	Chr_N1:4060838-4077731	EG01ag004171.1	yacP-like NYN domain protein	IPR010298 (PFAM); IPR010298 (PANTHER); CYTOPLASMIC_DOMAIN (PHOBIUS); TRANSMEMBRANE (PHOBIUS); NON_CYTOPLASMIC_DOMAIN (PHOBIUS)
EG01ag004171	Chr_N1:4060838-4077731	EG01ag004171.2	yacP-like NYN domain protein	IPR010298 (PFAM); IPR010298 (PANTHER); cd10912 (CDD)
EG01ag004171	Chr_N1:4060838-4077731	EG01ag004171.3	yacP-like NYN domain protein	IPR010298 (PFAM); mobidb-lite (MOBIDB_LITE); IPR010298 (PANTHER); NON_CYTOPLASMIC_DOMAIN (PHOBIUS); CYTOPLASMIC_DOMAIN (PHOBIUS); CYTOPLASMIC_DOMAIN (PHOBIUS); TRANSMEMBRANE (PHOBIUS); TRANSMEMBRANE (PHOBIUS)
EG01ag004171	Chr_N1:4060838-4077731	EG01ag004171.4	yacP-like NYN domain protein	IPR010298 (PFAM); mobidb-lite (MOBIDB_LITE); IPR010298 (PANTHER)
EG01ag004171	Chr_N1:4060838-4077731	EG01ag004171.5	yacP-like NYN domain protein	Coil (COILS); IPR010298 (PFAM); mobidb-lite (MOBIDB_LITE); IPR010298 (PANTHER); NON_CYTOPLASMIC_DOMAIN (PHOBIUS); CYTOPLASMIC_DOMAIN (PHOBIUS); CYTOPLASMIC_DOMAIN (PHOBIUS); TRANSMEMBRANE (PHOBIUS); TRANSMEMBRANE (PHOBIUS)
EG01ag004171	Chr_N1:4060838-4077731	EG01ag004171.6	yacP-like NYN domain protein	IPR010298 (PFAM); mobidb-lite (MOBIDB_LITE); IPR010298 (PANTHER); NON_CYTOPLASMIC_DOMAIN (PHOBIUS); CYTOPLASMIC_DOMAIN (PHOBIUS); TRANSMEMBRANE (PHOBIUS); CYTOPLASMIC_DOMAIN (PHOBIUS); TRANSMEMBRANE (PHOBIUS)
EG01ag004171	Chr_N1:4060838-4077731	EG01ag004171.7	yacP-like NYN domain protein	IPR010298 (PFAM); mobidb-lite (MOBIDB_LITE); IPR010298 (PANTHER)
EG01ag004171	Chr_N1:4060838-4077731	EG01ag004171.8	yacP-like NYN domain protein	IPR010298 (PFAM); mobidb-lite (MOBIDB_LITE); IPR010298 (PANTHER); NON_CYTOPLASMIC_DOMAIN (PHOBIUS); CYTOPLASMIC_DOMAIN (PHOBIUS); TRANSMEMBRANE (PHOBIUS); TRANSMEMBRANE (PHOBIUS); CYTOPLASMIC_DOMAIN (PHOBIUS)
EG01ag004172	Chr_N1:4079900-4084981	EG01ag004172.1	probable L-gulonolactone oxidase 6	no IPS match
EG01ag004173	Chr_N1:4101266-4104417	EG01ag004173.1	NAC domain-containing protein 35	mobidb-lite (MOBIDB_LITE); mobidb-lite (MOBIDB_LITE); PTHR31744 (PANTHER); PTHR31744:SF79 (PANTHER); IPR003441 (PROSITE_PROFILES)
EG01ag004174	Chr_N1:4112978-4115156	EG01ag004174.1	probable phosphoribosylformylglycinamidine synthase, chloroplastic/mitochondrial	SM01211 (SMART); PF13507 (PFAM); IPR036676 (G3DSA:3.90.650.GENE3D); IPR036921 (G3DSA:3.30.1330.GENE3D); IPR010918 (PFAM); IPR029062 (G3DSA:3.40.50.GENE3D); PTHR10099:SF8 (PANTHER); PTHR10099 (PANTHER); PS51273 (PROSITE_PROFILES); cd01740 (CDD); cd02204 (CDD); IPR036676 (SUPERFAMILY); IPR029062 (SUPERFAMILY); IPR036921 (SUPERFAMILY)
EG01ag004175	Chr_N1:4128878-4142537	EG01ag004175.1	MLO-like protein 1	IPR004326 (PFAM); IPR004326 (PANTHER); PTHR31942:SF60 (PANTHER); TRANSMEMBRANE (PHOBIUS); NON_CYTOPLASMIC_DOMAIN (PHOBIUS); TRANSMEMBRANE (PHOBIUS); TRANSMEMBRANE (PHOBIUS); TRANSMEMBRANE (PHOBIUS); TRANSMEMBRANE (PHOBIUS); NON_CYTOPLASMIC_DOMAIN (PHOBIUS); NON_CYTOPLASMIC_DOMAIN (PHOBIUS); NON_CYTOPLASMIC_DOMAIN (PHOBIUS); CYTOPLASMIC_DOMAIN (PHOBIUS); TRANSMEMBRANE (PHOBIUS); CYTOPLASMIC_DOMAIN…
EG01ag004175	Chr_N1:4128878-4142537	EG01ag004175.2	MLO-like protein 1	IPR004326 (PFAM); IPR004326 (PANTHER); PTHR31942:SF60 (PANTHER); TRANSMEMBRANE (PHOBIUS); CYTOPLASMIC_DOMAIN (PHOBIUS); CYTOPLASMIC_DOMAIN (PHOBIUS); TRANSMEMBRANE (PHOBIUS); NON_CYTOPLASMIC_DOMAIN (PHOBIUS); CYTOPLASMIC_DOMAIN (PHOBIUS); TRANSMEMBRANE (PHOBIUS); NON_CYTOPLASMIC_DOMAIN (PHOBIUS); NON_CYTOPLASMIC_DOMAIN (PHOBIUS); TRANSMEMBRANE (PHOBIUS); TRANSMEMBRANE (PHOBIUS); TRANSMEMBRANE (PH…
EG01ag004175	Chr_N1:4128878-4142537	EG01ag004175.3	MLO-like protein 1	IPR004326 (PFAM); PTHR31942:SF60 (PANTHER); IPR004326 (PANTHER); PTHR31942:SF60 (PANTHER); TRANSMEMBRANE (PHOBIUS); TRANSMEMBRANE (PHOBIUS); TRANSMEMBRANE (PHOBIUS); NON_CYTOPLASMIC_DOMAIN (PHOBIUS); TRANSMEMBRANE (PHOBIUS); CYTOPLASMIC_DOMAIN (PHOBIUS); CYTOPLASMIC_DOMAIN (PHOBIUS); NON_CYTOPLASMIC_DOMAIN (PHOBIUS); CYTOPLASMIC_DOMAIN (PHOBIUS); NON_CYTOPLASMIC_DOMAIN (PHOBIUS); CYTOPLASMIC_DOMA…
EG01ag004175	Chr_N1:4128878-4142537	EG01ag004175.4	MLO-like protein 1	IPR004326 (PFAM); IPR004326 (PANTHER); PTHR31942:SF60 (PANTHER); NON_CYTOPLASMIC_DOMAIN (PHOBIUS); TRANSMEMBRANE (PHOBIUS); NON_CYTOPLASMIC_DOMAIN (PHOBIUS); NON_CYTOPLASMIC_DOMAIN (PHOBIUS); TRANSMEMBRANE (PHOBIUS); TRANSMEMBRANE (PHOBIUS); CYTOPLASMIC_DOMAIN (PHOBIUS); TRANSMEMBRANE (PHOBIUS); CYTOPLASMIC_DOMAIN (PHOBIUS); TMhelix (TMHMM); TMhelix (TMHMM); TMhelix (TMHMM); TMhelix (TMHMM)
EG01ag004175	Chr_N1:4128878-4142537	EG01ag004175.5	MLO-like protein 1	IPR004326 (PFAM); IPR004326 (PANTHER); PTHR31942:SF60 (PANTHER); NON_CYTOPLASMIC_DOMAIN (PHOBIUS); CYTOPLASMIC_DOMAIN (PHOBIUS); TRANSMEMBRANE (PHOBIUS); TRANSMEMBRANE (PHOBIUS); TRANSMEMBRANE (PHOBIUS); CYTOPLASMIC_DOMAIN (PHOBIUS); NON_CYTOPLASMIC_DOMAIN (PHOBIUS); CYTOPLASMIC_DOMAIN (PHOBIUS); TRANSMEMBRANE (PHOBIUS); TMhelix (TMHMM); TMhelix (TMHMM); TMhelix (TMHMM); TMhelix (TMHMM)
EG01ag004176	Chr_N1:4143458-4154330	EG01ag004176.1	guanosine nucleotide diphosphate dissociation inhibitor 2	IPR018203 (PRINTS); IPR000806 (PRINTS); IPR018203 (PFAM); G3DSA:3.30.519.10 (GENE3D); IPR036188 (G3DSA:3.50.50.GENE3D); G3DSA:1.10.405.10 (GENE3D); PTHR11787:SF21 (PANTHER); IPR018203 (PANTHER); IPR036188 (SUPERFAMILY); IPR036188 (SUPERFAMILY)
EG01ag004176	Chr_N1:4143458-4154330	EG01ag004176.2	guanosine nucleotide diphosphate dissociation inhibitor 2	IPR018203 (PRINTS); IPR000806 (PRINTS); G3DSA:1.10.405.10 (GENE3D); IPR036188 (G3DSA:3.50.50.GENE3D); IPR018203 (PFAM); PTHR11787:SF21 (PANTHER); IPR018203 (PANTHER); IPR036188 (SUPERFAMILY)
EG01ag004176	Chr_N1:4143458-4154330	EG01ag004176.3	guanosine nucleotide diphosphate dissociation inhibitor 2	IPR018203 (PRINTS); IPR000806 (PRINTS); IPR018203 (PFAM); G3DSA:3.30.519.10 (GENE3D); IPR036188 (G3DSA:3.50.50.GENE3D); G3DSA:1.10.405.10 (GENE3D); PTHR11787:SF21 (PANTHER); IPR018203 (PANTHER); IPR036188 (SUPERFAMILY); IPR036188 (SUPERFAMILY)
EG01ag004177	Chr_N1:4152509-4154326	EG01ag004177.1	---NA---	mobidb-lite (MOBIDB_LITE); mobidb-lite (MOBIDB_LITE)
EG01ag004178	Chr_N1:4160988-4161329	EG01ag004178.1	U-box domain-containing protein 4-like	IPR011989 (G3DSA:1.25.10.GENE3D); PTHR23315 (PANTHER); PTHR23315:SF64 (PANTHER); IPR016024 (SUPERFAMILY)
EG01ag004179	Chr_N1:4165840-4178025	EG01ag004179.1	ankyrin repeat protein SKIP35-like	IPR036770 (G3DSA:1.25.40.GENE3D); PTHR36024:SF1 (PANTHER); IPR044956 (PANTHER); IPR036770 (SUPERFAMILY)
EG01ag004180	Chr_N1:4182984-4184556	EG01ag004180.1	ARGOS-like protein	mobidb-lite (MOBIDB_LITE); PTHR36023:SF3 (PANTHER); IPR037468 (PANTHER); CYTOPLASMIC_DOMAIN (PHOBIUS); TRANSMEMBRANE (PHOBIUS); CYTOPLASMIC_DOMAIN (PHOBIUS); TRANSMEMBRANE (PHOBIUS); NON_CYTOPLASMIC_DOMAIN (PHOBIUS); TMhelix (TMHMM); TMhelix (TMHMM)
EG01ag004180	Chr_N1:4182984-4184556	EG01ag004180.2	ARGOS-like protein	mobidb-lite (MOBIDB_LITE); PTHR36023:SF3 (PANTHER); IPR037468 (PANTHER); CYTOPLASMIC_DOMAIN (PHOBIUS); TRANSMEMBRANE (PHOBIUS); CYTOPLASMIC_DOMAIN (PHOBIUS); TRANSMEMBRANE (PHOBIUS); NON_CYTOPLASMIC_DOMAIN (PHOBIUS); TMhelix (TMHMM); TMhelix (TMHMM)
EG01ag004181	Chr_N1:4206974-4213429	EG01ag004181.1	pentatricopeptide repeat-containing protein At4g14170	IPR002885 (PFAM); IPR011990 (G3DSA:1.25.40.GENE3D); IPR002885 (PFAM); IPR002885 (TIGRFAM); PTHR47928:SF15 (PANTHER); PTHR47928 (PANTHER); IPR002885 (PROSITE_PROFILES); IPR002885 (PROSITE_PROFILES); IPR002885 (PROSITE_PROFILES); IPR002885 (PROSITE_PROFILES)
EG01ag004181	Chr_N1:4206974-4213429	EG01ag004181.2	pentatricopeptide repeat-containing protein At4g14170	IPR002885 (PFAM); IPR011990 (G3DSA:1.25.40.GENE3D); IPR002885 (PFAM); IPR002885 (TIGRFAM); PTHR47928:SF15 (PANTHER); PTHR47928 (PANTHER); IPR002885 (PROSITE_PROFILES); IPR002885 (PROSITE_PROFILES); IPR002885 (PROSITE_PROFILES); IPR002885 (PROSITE_PROFILES)
EG01ag004181	Chr_N1:4206974-4213429	EG01ag004181.3	pentatricopeptide repeat-containing protein At4g14170	IPR002885 (PFAM); IPR011990 (G3DSA:1.25.40.GENE3D); IPR011990 (G3DSA:1.25.40.GENE3D); IPR002885 (TIGRFAM); IPR002885 (PFAM); PTHR47928 (PANTHER); PTHR47928:SF15 (PANTHER); IPR002885 (PROSITE_PROFILES); IPR002885 (PROSITE_PROFILES); IPR002885 (PROSITE_PROFILES); IPR002885 (PROSITE_PROFILES)
EG01ag004182	Chr_N1:4213852-4217283	EG01ag004182.1	L10-interacting MYB domain-containing protein-like	IPR024752 (PFAM); mobidb-lite (MOBIDB_LITE); mobidb-lite (MOBIDB_LITE); PTHR46929:SF20 (PANTHER); PTHR46929 (PANTHER); SIGNAL_PEPTIDE_N_REGION (PHOBIUS); NON_CYTOPLASMIC_DOMAIN (PHOBIUS); SIGNAL_PEPTIDE (PHOBIUS); SIGNAL_PEPTIDE_H_REGION (PHOBIUS); SIGNAL_PEPTIDE_C_REGION (PHOBIUS)
EG01ag004182	Chr_N1:4213852-4217283	EG01ag004182.2	L10-interacting MYB domain-containing protein-like	IPR024752 (PFAM); mobidb-lite (MOBIDB_LITE); mobidb-lite (MOBIDB_LITE); PTHR46929 (PANTHER); PTHR46929:SF20 (PANTHER); NON_CYTOPLASMIC_DOMAIN (PHOBIUS); SIGNAL_PEPTIDE_N_REGION (PHOBIUS); SIGNAL_PEPTIDE (PHOBIUS); SIGNAL_PEPTIDE_H_REGION (PHOBIUS); SIGNAL_PEPTIDE_C_REGION (PHOBIUS)
EG01ag004182	Chr_N1:4213852-4217283	EG01ag004182.3	L10-interacting MYB domain-containing protein-like	IPR024752 (PFAM); mobidb-lite (MOBIDB_LITE); mobidb-lite (MOBIDB_LITE); PTHR46929:SF20 (PANTHER); PTHR46929 (PANTHER); SIGNAL_PEPTIDE_N_REGION (PHOBIUS); NON_CYTOPLASMIC_DOMAIN (PHOBIUS); SIGNAL_PEPTIDE_H_REGION (PHOBIUS); SIGNAL_PEPTIDE (PHOBIUS); SIGNAL_PEPTIDE_C_REGION (PHOBIUS)
EG01ag004183	Chr_N1:4219168-4231762	EG01ag004183.1	poly(ADP-ribose) glycohydrolase 1-like isoform X1	IPR007724 (PFAM); PTHR12837:SF13 (PANTHER); IPR007724 (PANTHER); CYTOPLASMIC_DOMAIN (PHOBIUS); TRANSMEMBRANE (PHOBIUS); NON_CYTOPLASMIC_DOMAIN (PHOBIUS); TMhelix (TMHMM)
EG01ag004183	Chr_N1:4219168-4231762	EG01ag004183.2	poly(ADP-ribose) glycohydrolase 1-like isoform X1	IPR007724 (PFAM); PTHR12837:SF13 (PANTHER); IPR007724 (PANTHER)
EG01ag004184	Chr_N1:4234204-4236283	EG01ag004184.1	thioredoxin-like fold domain-containing protein MRL7L, chloroplastic	Coil (COILS); PTHR34669:SF1 (PANTHER); IPR044701 (PANTHER)
EG01ag004184	Chr_N1:4234204-4236283	EG01ag004184.2	thioredoxin-like fold domain-containing protein MRL7L, chloroplastic	Coil (COILS); PTHR34669:SF1 (PANTHER); IPR044701 (PANTHER)
EG01ag004184	Chr_N1:4234204-4236283	EG01ag004184.3	thioredoxin-like fold domain-containing protein MRL7L, chloroplastic	Coil (COILS); PTHR34669:SF1 (PANTHER); IPR044701 (PANTHER)
EG01ag004184	Chr_N1:4234204-4236283	EG01ag004184.4	thioredoxin-like fold domain-containing protein MRL7L, chloroplastic	Coil (COILS); PTHR34669:SF1 (PANTHER); IPR044701 (PANTHER)
EG01ag004185	Chr_N1:4241335-4248627	EG01ag004185.1	RPA-interacting protein-like isoform X2	no IPS match
EG01ag004185	Chr_N1:4241335-4248627	EG01ag004185.2	RPA-interacting protein-like isoform X2	no IPS match
EG01ag004185	Chr_N1:4241335-4248627	EG01ag004185.3	RPA-interacting protein-like isoform X1	Coil (COILS)
EG01ag004185	Chr_N1:4241335-4248627	EG01ag004185.4	RPA-interacting protein-like isoform X1	Coil (COILS)
EG01ag004185	Chr_N1:4241335-4248627	EG01ag004185.5	RPA-interacting protein-like isoform X2	no IPS match
EG01ag004186	Chr_N1:4259451-4274776	EG01ag004186.1	forkhead box protein F2-like	mobidb-lite (MOBIDB_LITE); PTHR33429 (PANTHER); PTHR33429:SF2 (PANTHER); TRANSMEMBRANE (PHOBIUS); CYTOPLASMIC_DOMAIN (PHOBIUS); NON_CYTOPLASMIC_DOMAIN (PHOBIUS); TMhelix (TMHMM)
EG01ag004187	Chr_N1:4305254-4319172	EG01ag004187.1	tryptophan--tRNA ligase, cytoplasmic	IPR014729 (G3DSA:3.40.50.GENE3D); PTHR10055:SF10 (PANTHER); PTHR10055 (PANTHER); SSF52374 (SUPERFAMILY)
EG01ag004187	Chr_N1:4305254-4319172	EG01ag004187.2	tryptophan--tRNA ligase, cytoplasmic	IPR002306 (PRINTS); IPR002306 (TIGRFAM); IPR002305 (PFAM); G3DSA:1.10.240.10 (GENE3D); IPR014729 (G3DSA:3.40.50.GENE3D); PTHR10055:SF14 (PANTHER); PTHR10055 (PANTHER); SSF52374 (SUPERFAMILY)
EG01ag004187	Chr_N1:4305254-4319172	EG01ag004187.3	tryptophan--tRNA ligase, cytoplasmic	IPR002306 (PRINTS); G3DSA:1.10.240.10 (GENE3D); IPR002305 (PFAM); IPR014729 (G3DSA:3.40.50.GENE3D); PTHR10055:SF14 (PANTHER); PTHR10055 (PANTHER); SSF52374 (SUPERFAMILY)
EG01ag004187	Chr_N1:4305254-4319172	EG01ag004187.4	tryptophan--tRNA ligase, cytoplasmic-like	G3DSA:1.10.240.10 (GENE3D); IPR002305 (PFAM); IPR014729 (G3DSA:3.40.50.GENE3D); PTHR10055:SF14 (PANTHER); PTHR10055 (PANTHER); SSF52374 (SUPERFAMILY)
EG01ag004188	Chr_N1:4319915-4343993	EG01ag004188.1	inositol-tetrakisphosphate 1-kinase 6 isoform X1	Coil (COILS); IPR041429 (PFAM); G3DSA:3.30.470.20 (GENE3D); IPR008656 (PIRSF); IPR040464 (PFAM); PTHR14217:SF16 (PANTHER); IPR008656 (PANTHER); SSF56059 (SUPERFAMILY)
EG01ag004188	Chr_N1:4319915-4343993	EG01ag004188.2	inositol-tetrakisphosphate 1-kinase 6 isoform X1	Coil (COILS); IPR041429 (PFAM); G3DSA:3.30.470.20 (GENE3D); IPR008656 (PIRSF); IPR040464 (PFAM); PTHR14217:SF16 (PANTHER); IPR008656 (PANTHER); SSF56059 (SUPERFAMILY)
EG01ag004188	Chr_N1:4319915-4343993	EG01ag004188.3	inositol-tetrakisphosphate 1-kinase 6 isoform X1	G3DSA:3.40.50.11370 (GENE3D); IPR041429 (PFAM); IPR040464 (PFAM); G3DSA:3.30.1490.220 (GENE3D); PTHR14217:SF16 (PANTHER); IPR008656 (PANTHER)
EG01ag004188	Chr_N1:4319915-4343993	EG01ag004188.4	inositol-tetrakisphosphate 1-kinase 6 isoform X1	IPR041429 (PFAM); G3DSA:3.30.1490.220 (GENE3D); G3DSA:3.40.50.11370 (GENE3D); IPR040464 (PFAM); IPR008656 (PANTHER); PTHR14217:SF16 (PANTHER)
EG01ag004188	Chr_N1:4319915-4343993	EG01ag004188.5	inositol-tetrakisphosphate 1-kinase 6 isoform X1	Coil (COILS); IPR041429 (PFAM); G3DSA:3.30.470.20 (GENE3D); IPR008656 (PIRSF); IPR040464 (PFAM); PTHR14217:SF16 (PANTHER); IPR008656 (PANTHER); SSF56059 (SUPERFAMILY)
EG01ag004188	Chr_N1:4319915-4343993	EG01ag004188.6	inositol-tetrakisphosphate 1-kinase 6 isoform X1	G3DSA:3.30.1490.220 (GENE3D); IPR040464 (PFAM); G3DSA:3.40.50.11370 (GENE3D); IPR041429 (PFAM); IPR008656 (PANTHER); PTHR14217:SF16 (PANTHER)
EG01ag004188	Chr_N1:4319915-4343993	EG01ag004188.7	inositol-tetrakisphosphate 1-kinase 6 isoform X1	Coil (COILS); G3DSA:3.30.470.20 (GENE3D); IPR041429 (PFAM); IPR008656 (PIRSF); IPR040464 (PFAM); IPR008656 (PANTHER); PTHR14217:SF16 (PANTHER); SSF56059 (SUPERFAMILY)
EG01ag004188	Chr_N1:4319915-4343993	EG01ag004188.8	inositol-tetrakisphosphate 1-kinase 6 isoform X1	Coil (COILS); IPR041429 (PFAM); G3DSA:3.30.470.20 (GENE3D); IPR008656 (PIRSF); IPR040464 (PFAM); PTHR14217:SF16 (PANTHER); IPR008656 (PANTHER); SSF56059 (SUPERFAMILY)
EG01ag004188	Chr_N1:4319915-4343993	EG01ag004188.9	inositol-tetrakisphosphate 1-kinase 6 isoform X1	Coil (COILS); IPR041429 (PFAM); G3DSA:3.30.470.20 (GENE3D); IPR008656 (PIRSF); IPR040464 (PFAM); PTHR14217:SF16 (PANTHER); IPR008656 (PANTHER); SSF56059 (SUPERFAMILY)
EG01ag004188	Chr_N1:4319915-4343993	EG01ag004188.10	inositol-tetrakisphosphate 1-kinase 6 isoform X1	Coil (COILS); IPR041429 (PFAM); G3DSA:3.30.470.20 (GENE3D); IPR008656 (PIRSF); IPR040464 (PFAM); PTHR14217:SF16 (PANTHER); IPR008656 (PANTHER); SSF56059 (SUPERFAMILY)
EG01ag004189	Chr_N1:4368172-4371800	EG01ag004189.1	LOB domain-containing protein 6	Coil (COILS); IPR004883 (PFAM); PTHR31301:SF26 (PANTHER); PTHR31301 (PANTHER); NON_CYTOPLASMIC_DOMAIN (PHOBIUS); SIGNAL_PEPTIDE_N_REGION (PHOBIUS); SIGNAL_PEPTIDE (PHOBIUS); SIGNAL_PEPTIDE_C_REGION (PHOBIUS); SIGNAL_PEPTIDE_H_REGION (PHOBIUS); IPR004883 (PROSITE_PROFILES); SignalP-TM (SIGNALP_GRAM_POSITIVE)
EG01ag004190	Chr_N1:4375416-4378703	EG01ag004190.1	probable protein phosphatase 2C 23	mobidb-lite (MOBIDB_LITE)
EG01ag004191	Chr_N1:4380355-4394215	EG01ag004191.1	la-related protein 6B-like	mobidb-lite (MOBIDB_LITE); mobidb-lite (MOBIDB_LITE); mobidb-lite (MOBIDB_LITE); PTHR22792:SF54 (PANTHER); PTHR22792 (PANTHER)
EG01ag004191	Chr_N1:4380355-4394215	EG01ag004191.2	la-related protein 6B-like	IPR006630 (SMART); IPR012677 (G3DSA:3.30.70.GENE3D); IPR006630 (PFAM); IPR036388 (G3DSA:1.10.10.GENE3D); mobidb-lite (MOBIDB_LITE); mobidb-lite (MOBIDB_LITE); mobidb-lite (MOBIDB_LITE); mobidb-lite (MOBIDB_LITE); PTHR22792:SF137 (PANTHER); PTHR22792 (PANTHER); IPR000504 (PROSITE_PROFILES); IPR006630 (PROSITE_PROFILES); IPR034878 (CDD); IPR036390 (SUPERFAMILY); IPR035979 (SUPERFAMILY)
EG01ag004191	Chr_N1:4380355-4394215	EG01ag004191.3	la-related protein 6B-like	IPR006630 (SMART); IPR012677 (G3DSA:3.30.70.GENE3D); IPR036388 (G3DSA:1.10.10.GENE3D); mobidb-lite (MOBIDB_LITE); mobidb-lite (MOBIDB_LITE); mobidb-lite (MOBIDB_LITE); PTHR22792:SF137 (PANTHER); PTHR22792 (PANTHER); IPR006630 (PROSITE_PROFILES); IPR000504 (PROSITE_PROFILES); IPR034878 (CDD); IPR036390 (SUPERFAMILY); IPR035979 (SUPERFAMILY)
EG01ag004192	Chr_N1:4412539-4413340	EG01ag004192.1	rhodanese-like domain-containing protein 4A, chloroplastic	IPR044240 (PANTHER); PTHR47377:SF3 (PANTHER)
EG01ag004193	Chr_N1:4415668-4421500	EG01ag004193.1	probable thiol methyltransferase 2	G3DSA:3.40.50.150 (GENE3D); IPR008854 (PFAM); IPR044995 (PANTHER); PTHR32183:SF11 (PANTHER); IPR008854 (PROSITE_PROFILES); cd02440 (CDD); IPR029063 (SUPERFAMILY)
EG01ag004193	Chr_N1:4415668-4421500	EG01ag004193.2	probable thiol methyltransferase 2	G3DSA:3.40.50.150 (GENE3D); IPR008854 (PFAM); IPR044995 (PANTHER); PTHR32183:SF11 (PANTHER); IPR008854 (PROSITE_PROFILES); cd02440 (CDD); IPR029063 (SUPERFAMILY)
EG01ag004193	Chr_N1:4415668-4421500	EG01ag004193.3	probable thiol methyltransferase 2 isoform X1	IPR008854 (PFAM); G3DSA:3.40.50.150 (GENE3D); IPR044995 (PANTHER); PTHR32183:SF11 (PANTHER); IPR008854 (PROSITE_PROFILES); IPR029063 (SUPERFAMILY)
EG01ag004193	Chr_N1:4415668-4421500	EG01ag004193.4	probable thiol methyltransferase 2 isoform X1	IPR008854 (PFAM); G3DSA:3.40.50.150 (GENE3D); IPR044995 (PANTHER); PTHR32183:SF11 (PANTHER); IPR008854 (PROSITE_PROFILES); IPR029063 (SUPERFAMILY)
EG01ag004193	Chr_N1:4415668-4421500	EG01ag004193.5	probable thiol methyltransferase 2 isoform X1	IPR008854 (PFAM); G3DSA:3.40.50.150 (GENE3D); IPR044995 (PANTHER); PTHR32183:SF11 (PANTHER); IPR008854 (PROSITE_PROFILES); IPR029063 (SUPERFAMILY)
EG01ag004193	Chr_N1:4415668-4421500	EG01ag004193.6	probable thiol methyltransferase 2 isoform X1	IPR008854 (PFAM); G3DSA:3.40.50.150 (GENE3D); IPR044995 (PANTHER); PTHR32183:SF11 (PANTHER); IPR008854 (PROSITE_PROFILES); IPR029063 (SUPERFAMILY)
EG01ag004194	Chr_N1:4427154-4428626	EG01ag004194.1	TPR repeat-containing protein ZIP4	mobidb-lite (MOBIDB_LITE); PTHR31791:SF8 (PANTHER); PTHR31791 (PANTHER)
EG01ag004195	Chr_N1:4429988-4431509	EG01ag004195.1	TPR repeat-containing protein ZIP4	mobidb-lite (MOBIDB_LITE); PTHR31791:SF8 (PANTHER); PTHR31791 (PANTHER); SignalP-TM (SIGNALP_GRAM_POSITIVE)
EG01ag004196	Chr_N1:4432363-4450241	EG01ag004196.1	beta-hexosaminidase 3	IPR025705 (PRINTS); G3DSA:3.20.20.80 (GENE3D); IPR015883 (PFAM); IPR029018 (G3DSA:3.30.379.GENE3D); IPR029019 (PFAM); PTHR22600 (PANTHER); PTHR22600:SF18 (PANTHER); TRANSMEMBRANE (PHOBIUS); NON_CYTOPLASMIC_DOMAIN (PHOBIUS); CYTOPLASMIC_DOMAIN (PHOBIUS); IPR017853 (SUPERFAMILY); IPR029018 (SUPERFAMILY); TMhelix (TMHMM)
EG01ag004196	Chr_N1:4432363-4450241	EG01ag004196.2	beta-hexosaminidase 3	IPR025705 (PRINTS); IPR015883 (PFAM); G3DSA:3.20.20.80 (GENE3D); PTHR22600 (PANTHER); PTHR22600:SF18 (PANTHER); IPR017853 (SUPERFAMILY)
EG01ag004196	Chr_N1:4432363-4450241	EG01ag004196.3	beta-hexosaminidase 3-like	IPR025705 (PRINTS); IPR029018 (G3DSA:3.30.379.GENE3D); IPR015883 (PFAM); IPR029019 (PFAM); G3DSA:3.20.20.80 (GENE3D); PTHR22600 (PANTHER); PTHR22600:SF18 (PANTHER); TRANSMEMBRANE (PHOBIUS); CYTOPLASMIC_DOMAIN (PHOBIUS); NON_CYTOPLASMIC_DOMAIN (PHOBIUS); IPR017853 (SUPERFAMILY); IPR029018 (SUPERFAMILY); TMhelix (TMHMM)
EG01ag004196	Chr_N1:4432363-4450241	EG01ag004196.4	beta-hexosaminidase 3-like	IPR025705 (PRINTS); IPR029018 (G3DSA:3.30.379.GENE3D); IPR015883 (PFAM); IPR029019 (PFAM); G3DSA:3.20.20.80 (GENE3D); PTHR22600 (PANTHER); PTHR22600:SF18 (PANTHER); TRANSMEMBRANE (PHOBIUS); CYTOPLASMIC_DOMAIN (PHOBIUS); NON_CYTOPLASMIC_DOMAIN (PHOBIUS); IPR017853 (SUPERFAMILY); IPR029018 (SUPERFAMILY); TMhelix (TMHMM)
EG01ag004197	Chr_N1:4452787-4466655	EG01ag004197.1	ankyrin repeat-containing protein At5g02620-like	Coil (COILS); IPR002110 (PRINTS); IPR002110 (SMART); IPR026961 (PFAM); IPR020683 (PFAM); IPR036770 (G3DSA:1.25.40.GENE3D); PF13637 (PFAM); IPR036770 (G3DSA:1.25.40.GENE3D); PF13857 (PFAM); mobidb-lite (MOBIDB_LITE); mobidb-lite (MOBIDB_LITE); PTHR24186:SF5 (PANTHER); PTHR24186 (PANTHER); PTHR24186 (PANTHER); PTHR24186:SF5 (PANTHER); CYTOPLASMIC_DOMAIN (PHOBIUS); TRANSMEMBRANE (PHOBIUS); TRANSMEMB…
EG01ag004197	Chr_N1:4452787-4466655	EG01ag004197.2	ankyrin repeat-containing protein At5g02620-like	Coil (COILS); IPR036770 (G3DSA:1.25.40.GENE3D); IPR026961 (PFAM); PTHR24186 (PANTHER); PTHR24186:SF5 (PANTHER); CYTOPLASMIC_DOMAIN (PHOBIUS); TRANSMEMBRANE (PHOBIUS); NON_CYTOPLASMIC_DOMAIN (PHOBIUS); NON_CYTOPLASMIC_DOMAIN (PHOBIUS); TRANSMEMBRANE (PHOBIUS); CYTOPLASMIC_DOMAIN (PHOBIUS); TRANSMEMBRANE (PHOBIUS); TRANSMEMBRANE (PHOBIUS); CYTOPLASMIC_DOMAIN (PHOBIUS); IPR036770 (SUPERFAMILY); TMhe…
EG01ag004197	Chr_N1:4452787-4466655	EG01ag004197.3	ankyrin repeat-containing protein At5g02620-like	Coil (COILS); IPR002110 (SMART); IPR036770 (G3DSA:1.25.40.GENE3D); IPR020683 (PFAM); IPR026961 (PFAM); IPR036770 (G3DSA:1.25.40.GENE3D); mobidb-lite (MOBIDB_LITE); mobidb-lite (MOBIDB_LITE); PTHR24186 (PANTHER); PTHR24186:SF5 (PANTHER); TRANSMEMBRANE (PHOBIUS); CYTOPLASMIC_DOMAIN (PHOBIUS); CYTOPLASMIC_DOMAIN (PHOBIUS); TRANSMEMBRANE (PHOBIUS); NON_CYTOPLASMIC_DOMAIN (PHOBIUS); TRANSMEMBRANE (PHO…
EG01ag004198	Chr_N1:4468140-4468789	EG01ag004198.1	Chlorophyll A-B binding protein	mobidb-lite (MOBIDB_LITE); mobidb-lite (MOBIDB_LITE); mobidb-lite (MOBIDB_LITE)
EG01ag004199	Chr_N1:4503021-4504310	EG01ag004199.1	polygalacturonase-like	IPR000743 (PFAM); IPR012334 (G3DSA:2.160.20.GENE3D); PTHR31375:SF219 (PANTHER); PTHR31375 (PANTHER); SIGNAL_PEPTIDE_N_REGION (PHOBIUS); SIGNAL_PEPTIDE_H_REGION (PHOBIUS); SIGNAL_PEPTIDE_C_REGION (PHOBIUS); NON_CYTOPLASMIC_DOMAIN (PHOBIUS); SIGNAL_PEPTIDE (PHOBIUS); SignalP-TM (SIGNALP_GRAM_POSITIVE); SignalP-noTM (SIGNALP_GRAM_NEGATIVE); SignalP-noTM (SIGNALP_EUK); IPR011050 (SUPERFAMILY)
EG01ag004200	Chr_N1:4512324-4513545	EG01ag004200.1	polygalacturonase-like	IPR000743 (PFAM); IPR012334 (G3DSA:2.160.20.GENE3D); PTHR31375:SF219 (PANTHER); PTHR31375 (PANTHER); NON_CYTOPLASMIC_DOMAIN (PHOBIUS); SIGNAL_PEPTIDE_N_REGION (PHOBIUS); SIGNAL_PEPTIDE (PHOBIUS); SIGNAL_PEPTIDE_H_REGION (PHOBIUS); SIGNAL_PEPTIDE_C_REGION (PHOBIUS); SignalP-noTM (SIGNALP_GRAM_NEGATIVE); SignalP-noTM (SIGNALP_EUK); SignalP-TM (SIGNALP_GRAM_POSITIVE); IPR011050 (SUPERFAMILY)
EG01ag004201	Chr_N1:4514701-4520438	EG01ag004201.1	polygalacturonase-like	IPR012334 (G3DSA:2.160.20.GENE3D); IPR000743 (PFAM); PTHR31375:SF246 (PANTHER); PTHR31375 (PANTHER); NON_CYTOPLASMIC_DOMAIN (PHOBIUS); SIGNAL_PEPTIDE_H_REGION (PHOBIUS); SIGNAL_PEPTIDE_C_REGION (PHOBIUS); SIGNAL_PEPTIDE_N_REGION (PHOBIUS); SIGNAL_PEPTIDE (PHOBIUS); SignalP-noTM (SIGNALP_EUK); IPR011050 (SUPERFAMILY); TMhelix (TMHMM)
EG01ag004202	Chr_N1:4531006-4531466	EG01ag004202.1	polygalacturonase-like	IPR000743 (PFAM); IPR012334 (G3DSA:2.160.20.GENE3D); PTHR31375:SF246 (PANTHER); PTHR31375 (PANTHER); IPR011050 (SUPERFAMILY)
EG01ag004203	Chr_N1:4532476-4558762	EG01ag004203.1	mediator of RNA polymerase II transcription subunit 15a-like	IPR029480 (PFAM); mobidb-lite (MOBIDB_LITE); mobidb-lite (MOBIDB_LITE); PTHR10775:SF145 (PANTHER); PTHR10775 (PANTHER); SIGNAL_PEPTIDE (PHOBIUS); NON_CYTOPLASMIC_DOMAIN (PHOBIUS); SIGNAL_PEPTIDE_C_REGION (PHOBIUS); CYTOPLASMIC_DOMAIN (PHOBIUS); SIGNAL_PEPTIDE_H_REGION (PHOBIUS); TRANSMEMBRANE (PHOBIUS); SIGNAL_PEPTIDE_N_REGION (PHOBIUS); TMhelix (TMHMM)
EG01ag004204	Chr_N1:4563356-4565313	EG01ag004204.1	polygalacturonase-like	IPR012334 (G3DSA:2.160.20.GENE3D); IPR000743 (PFAM); PTHR31375:SF219 (PANTHER); PTHR31375 (PANTHER); SIGNAL_PEPTIDE_C_REGION (PHOBIUS); SIGNAL_PEPTIDE_N_REGION (PHOBIUS); SIGNAL_PEPTIDE_H_REGION (PHOBIUS); NON_CYTOPLASMIC_DOMAIN (PHOBIUS); SIGNAL_PEPTIDE (PHOBIUS); SignalP-noTM (SIGNALP_EUK); SignalP-TM (SIGNALP_GRAM_POSITIVE); SignalP-noTM (SIGNALP_GRAM_NEGATIVE); IPR011050 (SUPERFAMILY)
EG01ag004205	Chr_N1:4583503-4589956	EG01ag004205.1	2-alkenal reductase (NADP(+)-dependent)	IPR020843 (SMART); G3DSA:3.90.180.10 (GENE3D); IPR013149 (PFAM); G3DSA:3.40.50.720 (GENE3D); IPR041694 (PFAM); IPR045010 (PANTHER); PTHR43205:SF35 (PANTHER); cd08295 (CDD); IPR011032 (SUPERFAMILY); IPR036291 (SUPERFAMILY)
EG01ag004205	Chr_N1:4583503-4589956	EG01ag004205.2	2-alkenal reductase (NADP(+)-dependent)	G3DSA:3.40.50.720 (GENE3D); G3DSA:3.90.180.10 (GENE3D); IPR045010 (PANTHER); PTHR43205:SF35 (PANTHER); IPR036291 (SUPERFAMILY)
EG01ag004206	Chr_N1:4592908-4597585	EG01ag004206.1	probably inactive leucine-rich repeat receptor-like protein kinase At5g48380	IPR001611 (PFAM); IPR000719 (PFAM); IPR032675 (G3DSA:3.80.10.GENE3D); G3DSA:3.30.200.20 (GENE3D); G3DSA:1.10.510.10 (GENE3D); PIRSR000606-51 (PIRSR); PTHR45974:SF191 (PANTHER); PTHR45974 (PANTHER); SIGNAL_PEPTIDE_N_REGION (PHOBIUS); SIGNAL_PEPTIDE_H_REGION (PHOBIUS); TRANSMEMBRANE (PHOBIUS); SIGNAL_PEPTIDE_C_REGION (PHOBIUS); NON_CYTOPLASMIC_DOMAIN (PHOBIUS); CYTOPLASMIC_DOMAIN (PHOBIUS); SIGNAL_…
EG01ag004206	Chr_N1:4592908-4597585	EG01ag004206.2	probably inactive leucine-rich repeat receptor-like protein kinase At5g48380	IPR001611 (PFAM); IPR000719 (PFAM); IPR032675 (G3DSA:3.80.10.GENE3D); G3DSA:3.30.200.20 (GENE3D); G3DSA:1.10.510.10 (GENE3D); PIRSR000606-51 (PIRSR); PTHR45974:SF191 (PANTHER); PTHR45974 (PANTHER); SIGNAL_PEPTIDE_N_REGION (PHOBIUS); SIGNAL_PEPTIDE_H_REGION (PHOBIUS); TRANSMEMBRANE (PHOBIUS); SIGNAL_PEPTIDE_C_REGION (PHOBIUS); NON_CYTOPLASMIC_DOMAIN (PHOBIUS); CYTOPLASMIC_DOMAIN (PHOBIUS); SIGNAL_…
EG01ag004206	Chr_N1:4592908-4597585	EG01ag004206.3	probably inactive leucine-rich repeat receptor-like protein kinase At5g48380	IPR001611 (PFAM); IPR000719 (PFAM); IPR032675 (G3DSA:3.80.10.GENE3D); G3DSA:3.30.200.20 (GENE3D); G3DSA:1.10.510.10 (GENE3D); PIRSR000606-51 (PIRSR); PTHR45974:SF191 (PANTHER); PTHR45974 (PANTHER); SIGNAL_PEPTIDE_N_REGION (PHOBIUS); SIGNAL_PEPTIDE_H_REGION (PHOBIUS); TRANSMEMBRANE (PHOBIUS); SIGNAL_PEPTIDE_C_REGION (PHOBIUS); NON_CYTOPLASMIC_DOMAIN (PHOBIUS); CYTOPLASMIC_DOMAIN (PHOBIUS); SIGNAL_…
EG01ag004206	Chr_N1:4592908-4597585	EG01ag004206.4	probably inactive leucine-rich repeat receptor-like protein kinase At5g48380	IPR001611 (PFAM); IPR000719 (PFAM); IPR032675 (G3DSA:3.80.10.GENE3D); G3DSA:3.30.200.20 (GENE3D); G3DSA:1.10.510.10 (GENE3D); PIRSR000606-51 (PIRSR); PTHR45974:SF191 (PANTHER); PTHR45974 (PANTHER); SIGNAL_PEPTIDE_N_REGION (PHOBIUS); SIGNAL_PEPTIDE_H_REGION (PHOBIUS); TRANSMEMBRANE (PHOBIUS); SIGNAL_PEPTIDE_C_REGION (PHOBIUS); NON_CYTOPLASMIC_DOMAIN (PHOBIUS); CYTOPLASMIC_DOMAIN (PHOBIUS); SIGNAL_…
EG01ag004206	Chr_N1:4592908-4597585	EG01ag004206.5	probably inactive leucine-rich repeat receptor-like protein kinase At5g48380	IPR001611 (PFAM); IPR000719 (PFAM); IPR032675 (G3DSA:3.80.10.GENE3D); G3DSA:3.30.200.20 (GENE3D); G3DSA:1.10.510.10 (GENE3D); PIRSR000606-51 (PIRSR); PTHR45974:SF191 (PANTHER); PTHR45974 (PANTHER); SIGNAL_PEPTIDE_N_REGION (PHOBIUS); SIGNAL_PEPTIDE_H_REGION (PHOBIUS); TRANSMEMBRANE (PHOBIUS); SIGNAL_PEPTIDE_C_REGION (PHOBIUS); NON_CYTOPLASMIC_DOMAIN (PHOBIUS); CYTOPLASMIC_DOMAIN (PHOBIUS); SIGNAL_…
EG01ag004206	Chr_N1:4592908-4597585	EG01ag004206.6	probably inactive leucine-rich repeat receptor-like protein kinase At5g48380	IPR001611 (PFAM); IPR000719 (PFAM); IPR032675 (G3DSA:3.80.10.GENE3D); G3DSA:3.30.200.20 (GENE3D); G3DSA:1.10.510.10 (GENE3D); PIRSR000606-51 (PIRSR); PTHR45974:SF191 (PANTHER); PTHR45974 (PANTHER); SIGNAL_PEPTIDE_N_REGION (PHOBIUS); SIGNAL_PEPTIDE_H_REGION (PHOBIUS); TRANSMEMBRANE (PHOBIUS); SIGNAL_PEPTIDE_C_REGION (PHOBIUS); NON_CYTOPLASMIC_DOMAIN (PHOBIUS); CYTOPLASMIC_DOMAIN (PHOBIUS); SIGNAL_…
EG01ag004206	Chr_N1:4592908-4597585	EG01ag004206.7	probably inactive leucine-rich repeat receptor-like protein kinase At5g48380	IPR001611 (PFAM); IPR000719 (PFAM); IPR032675 (G3DSA:3.80.10.GENE3D); G3DSA:3.30.200.20 (GENE3D); G3DSA:1.10.510.10 (GENE3D); PIRSR000606-51 (PIRSR); PTHR45974:SF191 (PANTHER); PTHR45974 (PANTHER); SIGNAL_PEPTIDE_N_REGION (PHOBIUS); SIGNAL_PEPTIDE_H_REGION (PHOBIUS); TRANSMEMBRANE (PHOBIUS); SIGNAL_PEPTIDE_C_REGION (PHOBIUS); NON_CYTOPLASMIC_DOMAIN (PHOBIUS); CYTOPLASMIC_DOMAIN (PHOBIUS); SIGNAL_…
EG01ag004206	Chr_N1:4592908-4597585	EG01ag004206.8	probably inactive leucine-rich repeat receptor-like protein kinase At5g48380	IPR001611 (PFAM); IPR000719 (PFAM); IPR032675 (G3DSA:3.80.10.GENE3D); G3DSA:3.30.200.20 (GENE3D); G3DSA:1.10.510.10 (GENE3D); PIRSR000606-51 (PIRSR); PTHR45974:SF191 (PANTHER); PTHR45974 (PANTHER); SIGNAL_PEPTIDE_N_REGION (PHOBIUS); SIGNAL_PEPTIDE_H_REGION (PHOBIUS); TRANSMEMBRANE (PHOBIUS); SIGNAL_PEPTIDE_C_REGION (PHOBIUS); NON_CYTOPLASMIC_DOMAIN (PHOBIUS); CYTOPLASMIC_DOMAIN (PHOBIUS); SIGNAL_…
EG01ag004207	Chr_N1:4604446-4616796	EG01ag004207.1	integrin-linked protein kinase 1-like	IPR000719 (SMART); IPR002110 (SMART); IPR036770 (G3DSA:1.25.40.GENE3D); IPR020683 (PFAM); IPR001245 (PFAM); G3DSA:3.30.200.20 (GENE3D); PIRSF000654 (PIRSF); G3DSA:1.10.510.10 (GENE3D); PIRSR037993-1 (PIRSR); PIRSR000620-1 (PIRSR); PTHR44329:SF7 (PANTHER); PTHR44329 (PANTHER); IPR008271 (PROSITE_PATTERNS); IPR000719 (PROSITE_PROFILES); PS50297 (PROSITE_PROFILES); IPR002110 (PROSITE_PROFILES); IPR0…
EG01ag004207	Chr_N1:4604446-4616796	EG01ag004207.2	integrin-linked protein kinase 1-like	IPR002110 (SMART); G3DSA:1.10.510.10 (GENE3D); PIRSF000654 (PIRSF); IPR020683 (PFAM); IPR001245 (PFAM); IPR036770 (G3DSA:1.25.40.GENE3D); PTHR44329 (PANTHER); PTHR44329:SF7 (PANTHER); PS50297 (PROSITE_PROFILES); IPR000719 (PROSITE_PROFILES); IPR002110 (PROSITE_PROFILES); IPR011009 (SUPERFAMILY); IPR036770 (SUPERFAMILY)
EG01ag004207	Chr_N1:4604446-4616796	EG01ag004207.3	integrin-linked protein kinase 1-like	IPR001245 (PFAM); G3DSA:1.10.510.10 (GENE3D); PTHR44329:SF7 (PANTHER); PTHR44329 (PANTHER); IPR000719 (PROSITE_PROFILES); IPR011009 (SUPERFAMILY)
EG01ag004208	Chr_N1:4619626-4622697	EG01ag004208.1	mitochondrial proton/calcium exchanger protein-like	mobidb-lite (MOBIDB_LITE); mobidb-lite (MOBIDB_LITE)
EG01ag004209	Chr_N1:4662751-4666131	EG01ag004209.1	crocetin glucosyltransferase 2-like	G3DSA:3.40.50.2000 (GENE3D); PTHR11926:SF1195 (PANTHER); PTHR11926 (PANTHER); SSF53756 (SUPERFAMILY)
EG01ag004210	Chr_N1:4684779-4695394	EG01ag004210.1	UDP-glucosyltransferase UGT13248-like	G3DSA:3.40.50.2000 (GENE3D); IPR002213 (PFAM); G3DSA:3.40.50.2000 (GENE3D); PTHR11926:SF1195 (PANTHER); PTHR11926 (PANTHER); IPR035595 (PROSITE_PATTERNS); IPR002213 (CDD); SSF53756 (SUPERFAMILY)
EG01ag004211	Chr_N1:4738824-4743084	EG01ag004211.1	UDP-glycosyltransferase 74F2-like	G3DSA:3.40.50.2000 (GENE3D); IPR002213 (PFAM); G3DSA:3.40.50.2000 (GENE3D); PTHR11926:SF1195 (PANTHER); PTHR11926 (PANTHER); IPR035595 (PROSITE_PATTERNS); IPR002213 (CDD); SSF53756 (SUPERFAMILY)
EG01ag004211	Chr_N1:4738824-4743084	EG01ag004211.2	crocetin glucosyltransferase 2-like	IPR002213 (PFAM); G3DSA:3.40.50.2000 (GENE3D); G3DSA:3.40.50.2000 (GENE3D); PTHR11926:SF1195 (PANTHER); PTHR11926 (PANTHER); IPR035595 (PROSITE_PATTERNS); IPR002213 (CDD); SSF53756 (SUPERFAMILY)
EG01ag004212	Chr_N1:4774974-4777810	EG01ag004212.1	mogroside IE synthase	G3DSA:3.40.50.2000 (GENE3D); IPR002213 (PFAM); G3DSA:3.40.50.2000 (GENE3D); PTHR11926:SF1327 (PANTHER); PTHR11926 (PANTHER); IPR035595 (PROSITE_PATTERNS); IPR002213 (CDD); SSF53756 (SUPERFAMILY)
EG01ag004213	Chr_N1:4787053-4788217	EG01ag004213.1	U-box domain-containing protein 52-like	mobidb-lite (MOBIDB_LITE); mobidb-lite (MOBIDB_LITE); mobidb-lite (MOBIDB_LITE); PTHR45647 (PANTHER); PTHR45647:SF76 (PANTHER)
EG01ag004214	Chr_N1:4791020-4798706	EG01ag004214.1	BTB/POZ and TAZ domain-containing protein 3-like	Coil (COILS); IPR011333 (G3DSA:3.30.710.GENE3D); G3DSA:1.25.40.420 (GENE3D); IPR044513 (PANTHER); PTHR46287:SF1 (PANTHER); cd14733 (CDD); IPR011333 (SUPERFAMILY)
EG01ag004214	Chr_N1:4791020-4798706	EG01ag004214.2	BTB/POZ and TAZ domain-containing protein 3	PTHR46287:SF1 (PANTHER); IPR044513 (PANTHER)
EG01ag004214	Chr_N1:4791020-4798706	EG01ag004214.3	BTB/POZ and TAZ domain-containing protein 3	IPR044513 (PANTHER); PTHR46287:SF1 (PANTHER)
EG01ag004214	Chr_N1:4791020-4798706	EG01ag004214.4	BTB/POZ and TAZ domain-containing protein 3	PTHR46287:SF1 (PANTHER); IPR044513 (PANTHER)
EG01ag004214	Chr_N1:4791020-4798706	EG01ag004214.5	BTB/POZ and TAZ domain-containing protein 3	PTHR46287:SF1 (PANTHER); IPR044513 (PANTHER)
EG01ag004214	Chr_N1:4791020-4798706	EG01ag004214.6	BTB/POZ and TAZ domain-containing protein 3	IPR044513 (PANTHER); PTHR46287:SF1 (PANTHER)
EG01ag004214	Chr_N1:4791020-4798706	EG01ag004214.7	BTB/POZ and TAZ domain-containing protein 3	PTHR46287:SF1 (PANTHER); IPR044513 (PANTHER)
EG01ag004214	Chr_N1:4791020-4798706	EG01ag004214.8	BTB/POZ and TAZ domain-containing protein 3	PTHR46287:SF1 (PANTHER); IPR044513 (PANTHER)
EG01ag004214	Chr_N1:4791020-4798706	EG01ag004214.9	BTB/POZ and TAZ domain-containing protein 3	PTHR46287:SF1 (PANTHER); IPR044513 (PANTHER)
EG01ag004215	Chr_N1:4800982-4827881	EG01ag004215.1	sister chromatid cohesion 1 protein 4-like isoform X2	IPR023093 (G3DSA:1.10.10.GENE3D); IPR006909 (PFAM); IPR006910 (PFAM); mobidb-lite (MOBIDB_LITE); mobidb-lite (MOBIDB_LITE); mobidb-lite (MOBIDB_LITE); mobidb-lite (MOBIDB_LITE); PTHR12585:SF29 (PANTHER); IPR039781 (PANTHER); IPR036390 (SUPERFAMILY)
EG01ag004215	Chr_N1:4800982-4827881	EG01ag004215.2	sister chromatid cohesion 1 protein 4-like isoform X2	IPR006910 (PFAM); IPR023093 (G3DSA:1.10.10.GENE3D); IPR006909 (PFAM); mobidb-lite (MOBIDB_LITE); mobidb-lite (MOBIDB_LITE); mobidb-lite (MOBIDB_LITE); mobidb-lite (MOBIDB_LITE); IPR039781 (PANTHER); PTHR12585:SF29 (PANTHER); IPR036390 (SUPERFAMILY)
EG01ag004215	Chr_N1:4800982-4827881	EG01ag004215.3	sister chromatid cohesion 1 protein 4-like isoform X1	IPR006909 (PFAM); IPR023093 (G3DSA:1.10.10.GENE3D); IPR006910 (PFAM); mobidb-lite (MOBIDB_LITE); mobidb-lite (MOBIDB_LITE); mobidb-lite (MOBIDB_LITE); mobidb-lite (MOBIDB_LITE); PTHR12585:SF29 (PANTHER); IPR039781 (PANTHER); IPR036390 (SUPERFAMILY)
EG01ag004215	Chr_N1:4800982-4827881	EG01ag004215.4	sister chromatid cohesion 1 protein 4-like isoform X2	IPR006909 (PFAM); IPR006910 (PFAM); IPR023093 (G3DSA:1.10.10.GENE3D); mobidb-lite (MOBIDB_LITE); mobidb-lite (MOBIDB_LITE); mobidb-lite (MOBIDB_LITE); mobidb-lite (MOBIDB_LITE); IPR039781 (PANTHER); PTHR12585:SF29 (PANTHER); IPR036390 (SUPERFAMILY)
EG01ag004215	Chr_N1:4800982-4827881	EG01ag004215.5	sister chromatid cohesion 1 protein 4-like isoform X2	IPR023093 (G3DSA:1.10.10.GENE3D); IPR006909 (PFAM); IPR006910 (PFAM); mobidb-lite (MOBIDB_LITE); mobidb-lite (MOBIDB_LITE); mobidb-lite (MOBIDB_LITE); mobidb-lite (MOBIDB_LITE); PTHR12585:SF29 (PANTHER); IPR039781 (PANTHER); IPR036390 (SUPERFAMILY)
EG01ag004216	Chr_N1:4831600-4844634	EG01ag004216.1	acyl-coenzyme A thioesterase 9, mitochondrial	G3DSA:3.10.129.10 (GENE3D); IPR006683 (PFAM); G3DSA:3.10.129.10 (GENE3D); mobidb-lite (MOBIDB_LITE); mobidb-lite (MOBIDB_LITE); mobidb-lite (MOBIDB_LITE); mobidb-lite (MOBIDB_LITE); PTHR12655 (PANTHER); PTHR12655:SF3 (PANTHER); SIGNAL_PEPTIDE_H_REGION (PHOBIUS); SIGNAL_PEPTIDE (PHOBIUS); SIGNAL_PEPTIDE_N_REGION (PHOBIUS); NON_CYTOPLASMIC_DOMAIN (PHOBIUS); SIGNAL_PEPTIDE_C_REGION (PHOBIUS); IPR033…
EG01ag004216	Chr_N1:4831600-4844634	EG01ag004216.2	acyl-coenzyme A thioesterase 9, mitochondrial	G3DSA:3.10.129.10 (GENE3D); G3DSA:3.10.129.10 (GENE3D); IPR006683 (PFAM); mobidb-lite (MOBIDB_LITE); mobidb-lite (MOBIDB_LITE); mobidb-lite (MOBIDB_LITE); mobidb-lite (MOBIDB_LITE); PTHR12655:SF3 (PANTHER); PTHR12655 (PANTHER); SIGNAL_PEPTIDE_H_REGION (PHOBIUS); SIGNAL_PEPTIDE (PHOBIUS); SIGNAL_PEPTIDE_N_REGION (PHOBIUS); SIGNAL_PEPTIDE_C_REGION (PHOBIUS); NON_CYTOPLASMIC_DOMAIN (PHOBIUS); IPR033…
EG01ag004217	Chr_N1:4875101-4897097	EG01ag004217.1	beta-glucosidase 4	IPR001360 (PRINTS); G3DSA:3.20.20.80 (GENE3D); IPR017736 (TIGRFAM); IPR001360 (PFAM); PIRSR617736-1 (PIRSR); IPR001360 (PANTHER); PTHR10353:SF251 (PANTHER); IPR033132 (PROSITE_PATTERNS); IPR017853 (SUPERFAMILY)
EG01ag004217	Chr_N1:4875101-4897097	EG01ag004217.2	beta-glucosidase 4	IPR001360 (PRINTS); G3DSA:3.20.20.80 (GENE3D); IPR001360 (PFAM); G3DSA:3.20.20.80 (GENE3D); PTHR10353:SF251 (PANTHER); PTHR10353:SF251 (PANTHER); IPR001360 (PANTHER); IPR033132 (PROSITE_PATTERNS); IPR017853 (SUPERFAMILY)
EG01ag004217	Chr_N1:4875101-4897097	EG01ag004217.3	beta-glucosidase 4	IPR001360 (PRINTS); G3DSA:3.20.20.80 (GENE3D); IPR001360 (PFAM); PIRSR617736-1 (PIRSR); IPR001360 (PANTHER); PTHR10353:SF251 (PANTHER); IPR033132 (PROSITE_PATTERNS); IPR017853 (SUPERFAMILY)
EG01ag004217	Chr_N1:4875101-4897097	EG01ag004217.4	beta-glucosidase 4	G3DSA:3.20.20.80 (GENE3D); IPR001360 (PFAM); IPR001360 (PANTHER); PTHR10353:SF251 (PANTHER); IPR033132 (PROSITE_PATTERNS); IPR017853 (SUPERFAMILY)
EG01ag004218	Chr_N1:4909096-4918380	EG01ag004218.1	ribonuclease 2	IPR036430 (G3DSA:3.90.730.GENE3D); IPR001568 (PFAM); IPR001568 (PANTHER); PTHR11240:SF66 (PANTHER); IPR018188 (PROSITE_PATTERNS); IPR033130 (PROSITE_PATTERNS); SIGNAL_PEPTIDE_C_REGION (PHOBIUS); NON_CYTOPLASMIC_DOMAIN (PHOBIUS); SIGNAL_PEPTIDE_H_REGION (PHOBIUS); SIGNAL_PEPTIDE (PHOBIUS); SIGNAL_PEPTIDE_N_REGION (PHOBIUS); IPR033697 (CDD); SignalP-noTM (SIGNALP_GRAM_NEGATIVE); SignalP-noTM (SIGNA…
EG01ag004219	Chr_N1:4919397-4922819	EG01ag004219.1	thioredoxin-like fold domain-containing protein MRL7, chloroplastic	G3DSA:3.40.30.10 (GENE3D); mobidb-lite (MOBIDB_LITE); mobidb-lite (MOBIDB_LITE); mobidb-lite (MOBIDB_LITE); IPR044701 (PANTHER); PTHR34669:SF2 (PANTHER); IPR036249 (SUPERFAMILY)
EG01ag004219	Chr_N1:4919397-4922819	EG01ag004219.2	thioredoxin-like fold domain-containing protein MRL7, chloroplastic	G3DSA:3.40.30.10 (GENE3D); mobidb-lite (MOBIDB_LITE); mobidb-lite (MOBIDB_LITE); mobidb-lite (MOBIDB_LITE); PTHR34669:SF2 (PANTHER); IPR044701 (PANTHER); IPR036249 (SUPERFAMILY)
EG01ag004219	Chr_N1:4919397-4922819	EG01ag004219.3	thioredoxin-like fold domain-containing protein MRL7, chloroplastic	G3DSA:3.40.30.10 (GENE3D); mobidb-lite (MOBIDB_LITE); mobidb-lite (MOBIDB_LITE); mobidb-lite (MOBIDB_LITE); IPR044701 (PANTHER); PTHR34669:SF2 (PANTHER); IPR036249 (SUPERFAMILY)
EG01ag004219	Chr_N1:4919397-4922819	EG01ag004219.4	thioredoxin-like fold domain-containing protein MRL7, chloroplastic	mobidb-lite (MOBIDB_LITE); mobidb-lite (MOBIDB_LITE); mobidb-lite (MOBIDB_LITE); PTHR34669:SF2 (PANTHER); IPR044701 (PANTHER)
EG01ag004219	Chr_N1:4919397-4922819	EG01ag004219.5	thioredoxin-like fold domain-containing protein MRL7, chloroplastic	G3DSA:3.40.30.10 (GENE3D); mobidb-lite (MOBIDB_LITE); mobidb-lite (MOBIDB_LITE); mobidb-lite (MOBIDB_LITE); IPR044701 (PANTHER); PTHR34669:SF2 (PANTHER)
EG01ag004219	Chr_N1:4919397-4922819	EG01ag004219.6	thioredoxin-like fold domain-containing protein MRL7, chloroplastic	mobidb-lite (MOBIDB_LITE); mobidb-lite (MOBIDB_LITE); mobidb-lite (MOBIDB_LITE); PTHR34669:SF2 (PANTHER); IPR044701 (PANTHER)
EG01ag004220	Chr_N1:4923488-4935100	EG01ag004220.1	pyridoxal phosphate phosphatase	IPR006357 (PFAM); IPR023214 (G3DSA:3.40.50.GENE3D); IPR023214 (G3DSA:3.40.50.GENE3D); IPR006356 (TIGRFAM); PF13242 (PFAM); PTHR19288 (PANTHER); PTHR19288:SF46 (PANTHER); CYTOPLASMIC_DOMAIN (PHOBIUS); NON_CYTOPLASMIC_DOMAIN (PHOBIUS); CYTOPLASMIC_DOMAIN (PHOBIUS); TRANSMEMBRANE (PHOBIUS); TRANSMEMBRANE (PHOBIUS); IPR036412 (SUPERFAMILY); TMhelix (TMHMM)
EG01ag004220	Chr_N1:4923488-4935100	EG01ag004220.2	pyridoxal phosphate phosphatase	IPR006357 (PFAM); IPR023214 (G3DSA:3.40.50.GENE3D); IPR023214 (G3DSA:3.40.50.GENE3D); IPR006356 (TIGRFAM); PF13242 (PFAM); PTHR19288:SF46 (PANTHER); PTHR19288 (PANTHER); TRANSMEMBRANE (PHOBIUS); TRANSMEMBRANE (PHOBIUS); CYTOPLASMIC_DOMAIN (PHOBIUS); NON_CYTOPLASMIC_DOMAIN (PHOBIUS); CYTOPLASMIC_DOMAIN (PHOBIUS); IPR036412 (SUPERFAMILY); TMhelix (TMHMM)
EG01ag004220	Chr_N1:4923488-4935100	EG01ag004220.3	pyridoxal phosphate phosphatase	IPR006356 (TIGRFAM); IPR023214 (G3DSA:3.40.50.GENE3D); PF13242 (PFAM); IPR023214 (G3DSA:3.40.50.GENE3D); IPR006357 (PFAM); PTHR19288:SF46 (PANTHER); PTHR19288 (PANTHER); CYTOPLASMIC_DOMAIN (PHOBIUS); TRANSMEMBRANE (PHOBIUS); TRANSMEMBRANE (PHOBIUS); NON_CYTOPLASMIC_DOMAIN (PHOBIUS); CYTOPLASMIC_DOMAIN (PHOBIUS); IPR036412 (SUPERFAMILY); TMhelix (TMHMM)
EG01ag004221	Chr_N1:4937260-4939102	EG01ag004221.1	protein FAR1-RELATED SEQUENCE 6-like	mobidb-lite (MOBIDB_LITE); IPR031052 (PANTHER); PTHR31669:SF203 (PANTHER)
EG01ag004222	Chr_N1:4946410-4950591	EG01ag004222.1	adenylate kinase, chloroplastic	IPR000850 (PRINTS); IPR027417 (G3DSA:3.40.50.GENE3D); PF00406 (PFAM); IPR000850 (PANTHER); PTHR23359:SF81 (PANTHER); IPR033690 (PROSITE_PATTERNS); IPR000850 (HAMAP); IPR000850 (CDD); IPR036193 (SUPERFAMILY); IPR027417 (SUPERFAMILY)
EG01ag004222	Chr_N1:4946410-4950591	EG01ag004222.2	adenylate kinase, chloroplastic	IPR000850 (PRINTS); IPR027417 (G3DSA:3.40.50.GENE3D); PF00406 (PFAM); IPR000850 (PANTHER); PTHR23359:SF81 (PANTHER); IPR033690 (PROSITE_PATTERNS); IPR000850 (HAMAP); IPR000850 (CDD); IPR036193 (SUPERFAMILY); IPR027417 (SUPERFAMILY)
EG01ag004222	Chr_N1:4946410-4950591	EG01ag004222.3	adenylate kinase, chloroplastic-like isoform X2	IPR000850 (PRINTS); IPR027417 (G3DSA:3.40.50.GENE3D); PF00406 (PFAM); IPR000850 (PANTHER); PTHR23359:SF81 (PANTHER); IPR033690 (PROSITE_PATTERNS); IPR000850 (HAMAP); IPR000850 (CDD); IPR027417 (SUPERFAMILY); IPR036193 (SUPERFAMILY)
EG01ag004223	Chr_N1:4959079-4965795	EG01ag004223.1	ribosomal lysine N-methyltransferase 3 isoform X1	G3DSA:3.90.1410.10 (GENE3D); IPR011383 (PIRSF); PTHR13271 (PANTHER); PTHR13271:SF34 (PANTHER); SSF82199 (SUPERFAMILY)
EG01ag004223	Chr_N1:4959079-4965795	EG01ag004223.2	ribosomal lysine N-methyltransferase 3 isoform X1	G3DSA:3.90.1410.10 (GENE3D); IPR011383 (PIRSF); PTHR13271 (PANTHER); PTHR13271:SF34 (PANTHER); SSF82199 (SUPERFAMILY)
EG01ag004223	Chr_N1:4959079-4965795	EG01ag004223.3	ribosomal lysine N-methyltransferase 3 isoform X1	G3DSA:3.90.1410.10 (GENE3D); PTHR13271:SF34 (PANTHER); PTHR13271 (PANTHER); SSF82199 (SUPERFAMILY)
EG01ag004223	Chr_N1:4959079-4965795	EG01ag004223.4	ribosomal lysine N-methyltransferase 3 isoform X1	G3DSA:3.90.1410.10 (GENE3D); IPR011383 (PIRSF); PTHR13271 (PANTHER); PTHR13271:SF34 (PANTHER); SSF82199 (SUPERFAMILY)
EG01ag004223	Chr_N1:4959079-4965795	EG01ag004223.5	ribosomal lysine N-methyltransferase 3	IPR011383 (PIRSF); IPR001214 (PFAM); G3DSA:3.90.1410.10 (GENE3D); PIRSR009328-1 (PIRSR); PTHR13271:SF34 (PANTHER); PTHR13271 (PANTHER); TRANSMEMBRANE (PHOBIUS); NON_CYTOPLASMIC_DOMAIN (PHOBIUS); CYTOPLASMIC_DOMAIN (PHOBIUS); IPR001214 (PROSITE_PROFILES); cd10527 (CDD); SSF82199 (SUPERFAMILY)
EG01ag004223	Chr_N1:4959079-4965795	EG01ag004223.6	ribosomal lysine N-methyltransferase 3 isoform X1	G3DSA:3.90.1410.10 (GENE3D); PTHR13271:SF34 (PANTHER); PTHR13271 (PANTHER); SSF82199 (SUPERFAMILY)
EG01ag004224	Chr_N1:4968273-4987627	EG01ag004224.1	DNA-directed RNA polymerases I and III subunit RPAC2-like	IPR009025 (PFAM); IPR036603 (G3DSA:3.30.1360.GENE3D); PTHR13946:SF33 (PANTHER); PTHR13946 (PANTHER); IPR008193 (PROSITE_PATTERNS); IPR033898 (CDD); IPR036603 (SUPERFAMILY)
EG01ag004224	Chr_N1:4968273-4987627	EG01ag004224.2	DNA-directed RNA polymerases I and III subunit RPAC2-like	IPR036603 (G3DSA:3.30.1360.GENE3D); IPR036603 (SUPERFAMILY)
EG01ag004225	Chr_N1:4972953-4973591	EG01ag004225.1	60S ribosomal protein L27a-3-like	G3DSA:3.100.10.10 (GENE3D); PTHR11721 (PANTHER); PTHR11721:SF25 (PANTHER)
EG01ag004226	Chr_N1:4989493-5001185	EG01ag004226.1	protein SPIRAL1-like 1	IPR007512 (PFAM); IPR007512 (PANTHER); PTHR21304:SF0 (PANTHER)
EG01ag004227	Chr_N1:5006352-5007413	EG01ag004227.1	probable leucine-rich repeat receptor-like protein kinase At1g35710	G3DSA:4.10.60.10 (GENE3D); PF14223 (PFAM); PTHR34676:SF12 (PANTHER); PTHR34676 (PANTHER); IPR036875 (SUPERFAMILY)
EG01ag004228	Chr_N1:5009827-5023892	EG01ag004228.1	FAR1 Related Sequences transcription factor family	NON_CYTOPLASMIC_DOMAIN (PHOBIUS); TRANSMEMBRANE (PHOBIUS); CYTOPLASMIC_DOMAIN (PHOBIUS); NON_CYTOPLASMIC_DOMAIN (PHOBIUS); TRANSMEMBRANE (PHOBIUS); TMhelix (TMHMM); TMhelix (TMHMM)
EG01ag004229	Chr_N1:5020983-5024311	EG01ag004229.1	50S ribosomal protein L7/L12	IPR014719 (G3DSA:3.30.1390.GENE3D); IPR013823 (PFAM); IPR000206 (PANTHER); PTHR45987:SF6 (PANTHER); IPR000206 (CDD); IPR014719 (SUPERFAMILY)
EG01ag004229	Chr_N1:5020983-5024311	EG01ag004229.2	50S ribosomal protein L7/L12	IPR014719 (G3DSA:3.30.1390.GENE3D); IPR013823 (PFAM); mobidb-lite (MOBIDB_LITE); PTHR45987:SF6 (PANTHER); IPR000206 (PANTHER); IPR000206 (CDD); IPR014719 (SUPERFAMILY)
EG01ag004229	Chr_N1:5020983-5024311	EG01ag004229.3	50S ribosomal protein L7/L12	IPR014719 (G3DSA:3.30.1390.GENE3D); IPR013823 (PFAM); mobidb-lite (MOBIDB_LITE); PTHR45987:SF6 (PANTHER); IPR000206 (PANTHER); IPR000206 (CDD); IPR014719 (SUPERFAMILY)
EG01ag004229	Chr_N1:5020983-5024311	EG01ag004229.4	50S ribosomal protein L7/L12	IPR014719 (G3DSA:3.30.1390.GENE3D); IPR013823 (PFAM); mobidb-lite (MOBIDB_LITE); PTHR45987:SF6 (PANTHER); IPR000206 (PANTHER); IPR000206 (CDD); IPR014719 (SUPERFAMILY)
EG01ag004229	Chr_N1:5020983-5024311	EG01ag004229.5	50S ribosomal protein L7/L12	IPR014719 (G3DSA:3.30.1390.GENE3D); IPR013823 (PFAM); IPR000206 (PANTHER); PTHR45987:SF6 (PANTHER); IPR000206 (CDD); IPR014719 (SUPERFAMILY)
EG01ag004229	Chr_N1:5020983-5024311	EG01ag004229.6	50S ribosomal protein L7/L12	IPR014719 (G3DSA:3.30.1390.GENE3D); IPR013823 (PFAM); IPR000206 (PANTHER); PTHR45987:SF6 (PANTHER); IPR000206 (CDD); IPR014719 (SUPERFAMILY)
EG01ag004229	Chr_N1:5020983-5024311	EG01ag004229.7	50S ribosomal protein L7/L12	IPR013823 (PFAM); IPR014719 (G3DSA:3.30.1390.GENE3D); IPR000206 (PANTHER); PTHR45987:SF6 (PANTHER); IPR000206 (CDD); IPR014719 (SUPERFAMILY)
EG01ag004230	Chr_N1:5038189-5045348	EG01ag004230.1	ran-binding protein M homolog	Coil (COILS); IPR003877 (PFAM); IPR043136 (G3DSA:2.60.120.GENE3D); mobidb-lite (MOBIDB_LITE); mobidb-lite (MOBIDB_LITE); PTHR12864 (PANTHER); PTHR12864:SF49 (PANTHER); IPR001870 (PROSITE_PROFILES); IPR044736 (CDD); IPR013320 (SUPERFAMILY)
EG01ag004231	Chr_N1:5046269-5048177	EG01ag004231.1	MDIS1-interacting receptor like kinase 2-like	PF14223 (PFAM); NON_CYTOPLASMIC_DOMAIN (PHOBIUS); TRANSMEMBRANE (PHOBIUS); CYTOPLASMIC_DOMAIN (PHOBIUS)
EG01ag004232	Chr_N1:5075858-5077254	EG01ag004232.1	amino acid permease 4-like	IPR013057 (PFAM); PTHR48017:SF173 (PANTHER); PTHR48017 (PANTHER); TRANSMEMBRANE (PHOBIUS); NON_CYTOPLASMIC_DOMAIN (PHOBIUS); TRANSMEMBRANE (PHOBIUS); NON_CYTOPLASMIC_DOMAIN (PHOBIUS); TRANSMEMBRANE (PHOBIUS); CYTOPLASMIC_DOMAIN (PHOBIUS); CYTOPLASMIC_DOMAIN (PHOBIUS); TRANSMEMBRANE (PHOBIUS); NON_CYTOPLASMIC_DOMAIN (PHOBIUS); TMhelix (TMHMM); TMhelix (TMHMM); TMhelix (TMHMM); TMhelix (TMHMM)
EG01ag004233	Chr_N1:5172599-5175944	EG01ag004233.1	auxin-responsive protein IAA25-like	IPR033389 (PFAM); G3DSA:3.10.20.90 (GENE3D); mobidb-lite (MOBIDB_LITE); mobidb-lite (MOBIDB_LITE); PTHR31734:SF120 (PANTHER); IPR003311 (PANTHER); IPR000270 (PROSITE_PROFILES); SSF54277 (SUPERFAMILY)
EG01ag004233	Chr_N1:5172599-5175944	EG01ag004233.2	auxin-responsive protein IAA25-like	IPR033389 (PFAM); G3DSA:3.10.20.90 (GENE3D); mobidb-lite (MOBIDB_LITE); mobidb-lite (MOBIDB_LITE); mobidb-lite (MOBIDB_LITE); mobidb-lite (MOBIDB_LITE); IPR003311 (PANTHER); PTHR31734:SF120 (PANTHER); IPR000270 (PROSITE_PROFILES); SSF54277 (SUPERFAMILY)
EG01ag004234	Chr_N1:5207599-5212612	EG01ag004234.1	adenylate kinase, chloroplastic-like isoform X2	IPR000850 (PRINTS); IPR027417 (G3DSA:3.40.50.GENE3D); IPR006259 (TIGRFAM); PF00406 (PFAM); IPR000850 (PANTHER); PTHR23359:SF81 (PANTHER); IPR033690 (PROSITE_PATTERNS); IPR000850 (HAMAP); IPR000850 (CDD); IPR036193 (SUPERFAMILY); IPR027417 (SUPERFAMILY)
EG01ag004234	Chr_N1:5207599-5212612	EG01ag004234.2	adenylate kinase, chloroplastic-like isoform X2	IPR000850 (PRINTS); IPR006259 (TIGRFAM); IPR027417 (G3DSA:3.40.50.GENE3D); PF00406 (PFAM); IPR000850 (PANTHER); PTHR23359:SF81 (PANTHER); IPR033690 (PROSITE_PATTERNS); IPR000850 (HAMAP); IPR000850 (CDD); IPR036193 (SUPERFAMILY); IPR027417 (SUPERFAMILY)
EG01ag004234	Chr_N1:5207599-5212612	EG01ag004234.3	adenylate kinase, chloroplastic-like isoform X2	IPR000850 (PRINTS); IPR027417 (G3DSA:3.40.50.GENE3D); IPR006259 (TIGRFAM); PF00406 (PFAM); IPR000850 (PANTHER); PTHR23359:SF81 (PANTHER); IPR033690 (PROSITE_PATTERNS); IPR000850 (HAMAP); IPR000850 (CDD); IPR036193 (SUPERFAMILY); IPR027417 (SUPERFAMILY)
EG01ag004234	Chr_N1:5207599-5212612	EG01ag004234.4	adenylate kinase, chloroplastic-like isoform X2	IPR000850 (PRINTS); PF00406 (PFAM); IPR027417 (G3DSA:3.40.50.GENE3D); IPR006259 (TIGRFAM); IPR000850 (PANTHER); PTHR23359:SF81 (PANTHER); IPR033690 (PROSITE_PATTERNS); IPR000850 (HAMAP); IPR000850 (CDD); IPR036193 (SUPERFAMILY); IPR027417 (SUPERFAMILY)
EG01ag004235	Chr_N1:5221131-5227858	EG01ag004235.1	ribosomal lysine N-methyltransferase 3 isoform X1	IPR011383 (PIRSF); G3DSA:3.90.1410.10 (GENE3D); PTHR13271 (PANTHER); PTHR13271:SF34 (PANTHER); SSF82199 (SUPERFAMILY)
EG01ag004235	Chr_N1:5221131-5227858	EG01ag004235.2	ribosomal lysine N-methyltransferase 3 isoform X1	IPR011383 (PIRSF); G3DSA:3.90.1410.10 (GENE3D); PTHR13271 (PANTHER); PTHR13271:SF34 (PANTHER); SSF82199 (SUPERFAMILY)
EG01ag004235	Chr_N1:5221131-5227858	EG01ag004235.3	ribosomal lysine N-methyltransferase 3	G3DSA:3.90.1410.10 (GENE3D); IPR011383 (PIRSF); IPR001214 (PFAM); PIRSR009328-1 (PIRSR); PTHR13271 (PANTHER); PTHR13271:SF34 (PANTHER); TRANSMEMBRANE (PHOBIUS); NON_CYTOPLASMIC_DOMAIN (PHOBIUS); CYTOPLASMIC_DOMAIN (PHOBIUS); IPR001214 (PROSITE_PROFILES); cd10527 (CDD); SSF82199 (SUPERFAMILY)
EG01ag004235	Chr_N1:5221131-5227858	EG01ag004235.4	ribosomal lysine N-methyltransferase 3 isoform X1	G3DSA:3.90.1410.10 (GENE3D); PTHR13271:SF34 (PANTHER); PTHR13271 (PANTHER); SSF82199 (SUPERFAMILY)
EG01ag004236	Chr_N1:5245233-5245797	EG01ag004236.1	disease resistance protein RGA2-like	PF14223 (PFAM)
EG01ag004237	Chr_N1:5249167-5260867	EG01ag004237.1	protein SPIRAL1-like 1	IPR007512 (PFAM); PTHR21304:SF0 (PANTHER); IPR007512 (PANTHER)
EG01ag004238	Chr_N1:5265858-5279914	EG01ag004238.1	FAR1 Related Sequences transcription factor family	NON_CYTOPLASMIC_DOMAIN (PHOBIUS); NON_CYTOPLASMIC_DOMAIN (PHOBIUS); TRANSMEMBRANE (PHOBIUS); CYTOPLASMIC_DOMAIN (PHOBIUS); TRANSMEMBRANE (PHOBIUS); TMhelix (TMHMM); TMhelix (TMHMM)
EG01ag004239	Chr_N1:5276722-5280402	EG01ag004239.1	50S ribosomal protein L7/L12	IPR014719 (G3DSA:3.30.1390.GENE3D); IPR013823 (PFAM); IPR000206 (PANTHER); PTHR45987:SF6 (PANTHER); IPR000206 (CDD); IPR014719 (SUPERFAMILY)
EG01ag004239	Chr_N1:5276722-5280402	EG01ag004239.2	50S ribosomal protein L7/L12	IPR014719 (G3DSA:3.30.1390.GENE3D); IPR013823 (PFAM); IPR000206 (PANTHER); PTHR45987:SF6 (PANTHER); IPR000206 (CDD); IPR014719 (SUPERFAMILY)
EG01ag004239	Chr_N1:5276722-5280402	EG01ag004239.3	50S ribosomal protein L7/L12	IPR014719 (G3DSA:3.30.1390.GENE3D); IPR013823 (PFAM); IPR000206 (PANTHER); PTHR45987:SF6 (PANTHER); IPR000206 (CDD); IPR014719 (SUPERFAMILY)
EG01ag004239	Chr_N1:5276722-5280402	EG01ag004239.4	50S ribosomal protein L7/L12	IPR014719 (G3DSA:3.30.1390.GENE3D); IPR013823 (PFAM); IPR000206 (PANTHER); PTHR45987:SF6 (PANTHER); IPR000206 (CDD); IPR014719 (SUPERFAMILY)
EG01ag004240	Chr_N1:5293900-5336310	EG01ag004240.1	ran-binding protein M homolog isoform X1	IPR006595 (SMART); IPR013144 (SMART); IPR024964 (PFAM); IPR043136 (G3DSA:2.60.120.GENE3D); PTHR12864 (PANTHER); PTHR12864:SF49 (PANTHER); PTHR12864:SF49 (PANTHER); IPR006595 (PROSITE_PROFILES); IPR044736 (CDD); IPR013320 (SUPERFAMILY)
EG01ag004240	Chr_N1:5293900-5336310	EG01ag004240.2	ran-binding protein M homolog	IPR006595 (SMART); IPR013144 (SMART); IPR003877 (SMART); IPR043136 (G3DSA:2.60.120.GENE3D); IPR003877 (PFAM); IPR024964 (PFAM); PTHR12864:SF49 (PANTHER); PTHR12864 (PANTHER); IPR006595 (PROSITE_PROFILES); IPR001870 (PROSITE_PROFILES); IPR044736 (CDD); IPR013320 (SUPERFAMILY)
EG01ag004240	Chr_N1:5293900-5336310	EG01ag004240.3	ran-binding protein M homolog	IPR013144 (SMART); IPR003877 (SMART); IPR024964 (PFAM); IPR003877 (PFAM); IPR043136 (G3DSA:2.60.120.GENE3D); PTHR12864:SF49 (PANTHER); PTHR12864 (PANTHER); PTHR12864 (PANTHER); IPR001870 (PROSITE_PROFILES); IPR006595 (PROSITE_PROFILES); IPR044736 (CDD); IPR013320 (SUPERFAMILY)
EG01ag004240	Chr_N1:5293900-5336310	EG01ag004240.4	ran-binding protein M homolog	IPR006595 (SMART); IPR013144 (SMART); IPR003877 (SMART); IPR043136 (G3DSA:2.60.120.GENE3D); IPR003877 (PFAM); IPR024964 (PFAM); PTHR12864 (PANTHER); PTHR12864:SF49 (PANTHER); IPR006595 (PROSITE_PROFILES); IPR001870 (PROSITE_PROFILES); IPR044736 (CDD); IPR013320 (SUPERFAMILY)
EG01ag004241	Chr_N1:5346884-5355014	EG01ag004241.1	protein piccolo-like	mobidb-lite (MOBIDB_LITE); mobidb-lite (MOBIDB_LITE); mobidb-lite (MOBIDB_LITE); mobidb-lite (MOBIDB_LITE); mobidb-lite (MOBIDB_LITE); mobidb-lite (MOBIDB_LITE); TRANSMEMBRANE (PHOBIUS); CYTOPLASMIC_DOMAIN (PHOBIUS); NON_CYTOPLASMIC_DOMAIN (PHOBIUS)
EG01ag004242	Chr_N1:5419703-5420350	EG01ag004242.1	MDIS1-interacting receptor like kinase 2-like	mobidb-lite (MOBIDB_LITE); mobidb-lite (MOBIDB_LITE)
EG01ag004243	Chr_N1:5420468-5420956	EG01ag004243.1	probable leucine-rich repeat receptor-like protein kinase At1g35710	PF14223 (PFAM)
EG01ag004244	Chr_N1:5426019-5450750	EG01ag004244.1	TOM1-like protein 5	IPR038425 (G3DSA:1.20.58.GENE3D); IPR004152 (PFAM); IPR008942 (G3DSA:1.25.40.GENE3D); mobidb-lite (MOBIDB_LITE); mobidb-lite (MOBIDB_LITE); mobidb-lite (MOBIDB_LITE); PTHR45898:SF3 (PANTHER); IPR044836 (PANTHER); IPR002014 (PROSITE_PROFILES); IPR004152 (PROSITE_PROFILES); IPR008942 (SUPERFAMILY); SSF89009 (SUPERFAMILY)
EG01ag004244	Chr_N1:5426019-5450750	EG01ag004244.2	TOM1-like protein 5	IPR038425 (G3DSA:1.20.58.GENE3D); IPR004152 (PFAM); IPR008942 (G3DSA:1.25.40.GENE3D); mobidb-lite (MOBIDB_LITE); mobidb-lite (MOBIDB_LITE); mobidb-lite (MOBIDB_LITE); PTHR45898:SF3 (PANTHER); IPR044836 (PANTHER); IPR002014 (PROSITE_PROFILES); IPR004152 (PROSITE_PROFILES); IPR008942 (SUPERFAMILY); SSF89009 (SUPERFAMILY)
EG01ag004244	Chr_N1:5426019-5450750	EG01ag004244.3	TOM1-like protein 5	IPR002014 (SMART); IPR038425 (G3DSA:1.20.58.GENE3D); IPR002014 (PFAM); IPR008942 (G3DSA:1.25.40.GENE3D); PTHR45898:SF3 (PANTHER); IPR044836 (PANTHER); IPR002014 (PROSITE_PROFILES); cd03561 (CDD); IPR008942 (SUPERFAMILY); SSF89009 (SUPERFAMILY)
EG01ag004244	Chr_N1:5426019-5450750	EG01ag004244.4	TOM1-like protein 5 isoform X2	IPR008942 (G3DSA:1.25.40.GENE3D); IPR038425 (G3DSA:1.20.58.GENE3D); IPR002014 (PFAM); IPR004152 (PFAM); mobidb-lite (MOBIDB_LITE); mobidb-lite (MOBIDB_LITE); mobidb-lite (MOBIDB_LITE); mobidb-lite (MOBIDB_LITE); mobidb-lite (MOBIDB_LITE); IPR044836 (PANTHER); IPR044836 (PANTHER); PTHR45898:SF3 (PANTHER); IPR004152 (PROSITE_PROFILES); IPR002014 (PROSITE_PROFILES); cd03561 (CDD); IPR008942 (SUPERFA…
EG01ag004244	Chr_N1:5426019-5450750	EG01ag004244.5	TOM1-like protein 5	IPR002014 (SMART); IPR004152 (PFAM); IPR002014 (PFAM); IPR038425 (G3DSA:1.20.58.GENE3D); IPR008942 (G3DSA:1.25.40.GENE3D); mobidb-lite (MOBIDB_LITE); mobidb-lite (MOBIDB_LITE); mobidb-lite (MOBIDB_LITE); PTHR45898:SF3 (PANTHER); IPR044836 (PANTHER); IPR004152 (PROSITE_PROFILES); IPR002014 (PROSITE_PROFILES); cd03561 (CDD); SSF89009 (SUPERFAMILY); IPR008942 (SUPERFAMILY)
EG01ag004244	Chr_N1:5426019-5450750	EG01ag004244.6	TOM1-like protein 5	IPR038425 (G3DSA:1.20.58.GENE3D); IPR004152 (PFAM); IPR008942 (G3DSA:1.25.40.GENE3D); mobidb-lite (MOBIDB_LITE); mobidb-lite (MOBIDB_LITE); mobidb-lite (MOBIDB_LITE); mobidb-lite (MOBIDB_LITE); IPR044836 (PANTHER); PTHR45898:SF3 (PANTHER); IPR004152 (PROSITE_PROFILES); IPR002014 (PROSITE_PROFILES); IPR008942 (SUPERFAMILY); SSF89009 (SUPERFAMILY)
EG01ag004244	Chr_N1:5426019-5450750	EG01ag004244.7	TOM1-like protein 5	IPR002014 (SMART); IPR008942 (G3DSA:1.25.40.GENE3D); IPR004152 (PFAM); IPR002014 (PFAM); IPR038425 (G3DSA:1.20.58.GENE3D); mobidb-lite (MOBIDB_LITE); mobidb-lite (MOBIDB_LITE); mobidb-lite (MOBIDB_LITE); PTHR45898:SF3 (PANTHER); IPR044836 (PANTHER); IPR004152 (PROSITE_PROFILES); IPR002014 (PROSITE_PROFILES); cd03561 (CDD); IPR008942 (SUPERFAMILY); SSF89009 (SUPERFAMILY)
EG01ag004244	Chr_N1:5426019-5450750	EG01ag004244.8	TOM1-like protein 5	IPR002014 (SMART); IPR038425 (G3DSA:1.20.58.GENE3D); IPR004152 (PFAM); IPR002014 (PFAM); IPR008942 (G3DSA:1.25.40.GENE3D); mobidb-lite (MOBIDB_LITE); mobidb-lite (MOBIDB_LITE); mobidb-lite (MOBIDB_LITE); IPR044836 (PANTHER); PTHR45898:SF3 (PANTHER); IPR002014 (PROSITE_PROFILES); IPR004152 (PROSITE_PROFILES); cd03561 (CDD); SSF89009 (SUPERFAMILY); IPR008942 (SUPERFAMILY)
EG01ag004245	Chr_N1:5476068-5479933	EG01ag004245.1	LRR receptor-like serine/threonine-protein kinase RCH1	PR00019 (PRINTS); IPR003591 (SMART); IPR032675 (G3DSA:3.80.10.GENE3D); IPR032675 (G3DSA:3.80.10.GENE3D); IPR032675 (G3DSA:3.80.10.GENE3D); IPR013210 (PFAM); IPR032675 (G3DSA:3.80.10.GENE3D); IPR001611 (PFAM); IPR001611 (PFAM); PTHR27000:SF681 (PANTHER); PTHR27000 (PANTHER); SIGNAL_PEPTIDE_H_REGION (PHOBIUS); SIGNAL_PEPTIDE_N_REGION (PHOBIUS); NON_CYTOPLASMIC_DOMAIN (PHOBIUS); SIGNAL_PEPTIDE_C_REG…
EG01ag004245	Chr_N1:5476068-5479933	EG01ag004245.2	LRR receptor-like serine/threonine-protein kinase RCH1	Coil (COILS); PR00019 (PRINTS); IPR000719 (SMART); IPR003591 (SMART); IPR032675 (G3DSA:3.80.10.GENE3D); IPR032675 (G3DSA:3.80.10.GENE3D); G3DSA:3.30.200.20 (GENE3D); IPR001245 (PFAM); IPR013210 (PFAM); G3DSA:1.10.510.10 (GENE3D); IPR001611 (PFAM); IPR001611 (PFAM); PIRSR630616-1 (PIRSR); PIRSR037568-1 (PIRSR); PIRSR631048-50 (PIRSR); PTHR27000 (PANTHER); PTHR27000:SF681 (PANTHER); IPR008271 (PROS…
EG01ag004246	Chr_N1:5483926-5495302	EG01ag004246.1	Thioredoxin superfamily protein	IPR000866 (PFAM); G3DSA:3.40.30.10 (GENE3D); PTHR43640 (PANTHER); SIGNAL_PEPTIDE (PHOBIUS); SIGNAL_PEPTIDE_H_REGION (PHOBIUS); SIGNAL_PEPTIDE_N_REGION (PHOBIUS); SIGNAL_PEPTIDE_C_REGION (PHOBIUS); NON_CYTOPLASMIC_DOMAIN (PHOBIUS); IPR013766 (PROSITE_PROFILES); cd02969 (CDD); IPR036249 (SUPERFAMILY)
EG01ag004246	Chr_N1:5483926-5495302	EG01ag004246.2	Thioredoxin superfamily protein	IPR000866 (PFAM); G3DSA:3.40.30.10 (GENE3D); PTHR43640 (PANTHER); SIGNAL_PEPTIDE (PHOBIUS); SIGNAL_PEPTIDE_H_REGION (PHOBIUS); NON_CYTOPLASMIC_DOMAIN (PHOBIUS); SIGNAL_PEPTIDE_N_REGION (PHOBIUS); SIGNAL_PEPTIDE_C_REGION (PHOBIUS); IPR013766 (PROSITE_PROFILES); cd02969 (CDD); IPR036249 (SUPERFAMILY)
EG01ag004246	Chr_N1:5483926-5495302	EG01ag004246.3	Thioredoxin superfamily protein	G3DSA:3.40.30.10 (GENE3D); IPR000866 (PFAM); PTHR43640 (PANTHER); SIGNAL_PEPTIDE (PHOBIUS); SIGNAL_PEPTIDE_H_REGION (PHOBIUS); NON_CYTOPLASMIC_DOMAIN (PHOBIUS); SIGNAL_PEPTIDE_N_REGION (PHOBIUS); SIGNAL_PEPTIDE_C_REGION (PHOBIUS); IPR013766 (PROSITE_PROFILES); cd02969 (CDD); IPR036249 (SUPERFAMILY)
EG01ag004246	Chr_N1:5483926-5495302	EG01ag004246.4	Thioredoxin superfamily protein	G3DSA:3.40.30.10 (GENE3D); IPR000866 (PFAM); PTHR43640 (PANTHER); SIGNAL_PEPTIDE (PHOBIUS); SIGNAL_PEPTIDE_H_REGION (PHOBIUS); NON_CYTOPLASMIC_DOMAIN (PHOBIUS); SIGNAL_PEPTIDE_N_REGION (PHOBIUS); SIGNAL_PEPTIDE_C_REGION (PHOBIUS); IPR013766 (PROSITE_PROFILES); cd02969 (CDD); IPR036249 (SUPERFAMILY)
EG01ag004247	Chr_N1:5504570-5522876	EG01ag004247.1	glycolipid transfer protein 3-like	IPR014830 (PFAM); IPR036497 (G3DSA:1.10.3520.GENE3D); PTHR10219 (PANTHER); PTHR10219:SF88 (PANTHER); IPR036497 (SUPERFAMILY)
EG01ag004248	Chr_N1:5520670-5521245	EG01ag004248.1	probable leucine-rich repeat receptor-like protein kinase At1g35710	G3DSA:4.10.60.10 (GENE3D); PF14223 (PFAM); mobidb-lite (MOBIDB_LITE); IPR036875 (SUPERFAMILY)
EG01ag004249	Chr_N1:5526590-5527460	EG01ag004249.1	dirigent protein 22-like	IPR044859 (G3DSA:2.40.480.GENE3D); IPR004265 (PFAM); PTHR21495:SF200 (PANTHER); PTHR21495 (PANTHER); SIGNAL_PEPTIDE (PHOBIUS); SIGNAL_PEPTIDE_N_REGION (PHOBIUS); SIGNAL_PEPTIDE_H_REGION (PHOBIUS); SIGNAL_PEPTIDE_C_REGION (PHOBIUS); NON_CYTOPLASMIC_DOMAIN (PHOBIUS); SignalP-noTM (SIGNALP_EUK); SignalP-noTM (SIGNALP_GRAM_NEGATIVE); SignalP-TM (SIGNALP_GRAM_POSITIVE); TMhelix (TMHMM)
EG01ag004250	Chr_N1:5527660-5532851	EG01ag004250.1	Putative ribonuclease H protein	IPR036397 (G3DSA:3.30.420.GENE3D); IPR002156 (PFAM); PTHR47723:SF3 (PANTHER); PTHR47723 (PANTHER); IPR002156 (PROSITE_PROFILES); IPR044730 (CDD); IPR012337 (SUPERFAMILY)
EG01ag004251	Chr_N1:5555688-5557826	EG01ag004251.1	dirigent protein 22-like	IPR044859 (G3DSA:2.40.480.GENE3D); IPR004265 (PFAM); PTHR21495:SF199 (PANTHER); PTHR21495 (PANTHER); SIGNAL_PEPTIDE_N_REGION (PHOBIUS); SIGNAL_PEPTIDE_H_REGION (PHOBIUS); SIGNAL_PEPTIDE (PHOBIUS); NON_CYTOPLASMIC_DOMAIN (PHOBIUS); SIGNAL_PEPTIDE_C_REGION (PHOBIUS); SignalP-noTM (SIGNALP_EUK); TMhelix (TMHMM)
EG01ag004252	Chr_N1:5581567-5595152	EG01ag004252.1	RNA polymerase II C-terminal domain phosphatase-like 2 isoform X1	PF14223 (PFAM); PTHR35317 (PANTHER); PTHR35317:SF8 (PANTHER)
EG01ag004253	Chr_N1:5620907-5622160	EG01ag004253.1	pentatricopeptide repeat-containing protein At1g77360, mitochondrial	mobidb-lite (MOBIDB_LITE); mobidb-lite (MOBIDB_LITE); mobidb-lite (MOBIDB_LITE)
EG01ag004254	Chr_N1:5634896-5636708	EG01ag004254.1	DNA-directed RNA polymerase subunit beta-beta protein, putative (DUF506)	IPR006502 (PFAM); IPR006502 (TIGRFAM); mobidb-lite (MOBIDB_LITE); PTHR31579:SF34 (PANTHER); IPR006502 (PANTHER)
EG01ag004255	Chr_N1:5714596-5714984	EG01ag004255.1	60S ribosomal protein L23 isoform X2	IPR036853 (G3DSA:2.40.150.GENE3D); IPR019972 (PROSITE_PATTERNS); IPR036853 (SUPERFAMILY)
EG01ag004256	Chr_N1:5728845-5739655	EG01ag004256.1	putative UDP-glucuronate:xylan alpha-glucuronosyltransferase 3 isoform X2	IPR002495 (PFAM); IPR029044 (G3DSA:3.90.550.GENE3D); PTHR11183 (PANTHER); IPR030519 (PTHR11183:PANTHER); cd02537 (CDD); IPR029044 (SUPERFAMILY)
EG01ag004256	Chr_N1:5728845-5739655	EG01ag004256.2	UDP-glucuronate:xylan alpha-glucuronosyltransferase 1-like	IPR029044 (G3DSA:3.90.550.GENE3D); IPR002495 (PFAM); mobidb-lite (MOBIDB_LITE); PTHR11183 (PANTHER); IPR030519 (PTHR11183:PANTHER); CYTOPLASMIC_DOMAIN (PHOBIUS); NON_CYTOPLASMIC_DOMAIN (PHOBIUS); TRANSMEMBRANE (PHOBIUS); cd02537 (CDD); IPR029044 (SUPERFAMILY); TMhelix (TMHMM)
EG01ag004256	Chr_N1:5728845-5739655	EG01ag004256.3	UDP-glucuronate:xylan alpha-glucuronosyltransferase 1-like	IPR002495 (PFAM); IPR029044 (G3DSA:3.90.550.GENE3D); mobidb-lite (MOBIDB_LITE); PTHR11183 (PANTHER); IPR030519 (PTHR11183:PANTHER); CYTOPLASMIC_DOMAIN (PHOBIUS); NON_CYTOPLASMIC_DOMAIN (PHOBIUS); TRANSMEMBRANE (PHOBIUS); cd02537 (CDD); IPR029044 (SUPERFAMILY)
EG01ag004256	Chr_N1:5728845-5739655	EG01ag004256.4	UDP-glucuronate:xylan alpha-glucuronosyltransferase 1-like	IPR029044 (G3DSA:3.90.550.GENE3D); IPR002495 (PFAM); mobidb-lite (MOBIDB_LITE); IPR030519 (PTHR11183:PANTHER); PTHR11183 (PANTHER); CYTOPLASMIC_DOMAIN (PHOBIUS); TRANSMEMBRANE (PHOBIUS); NON_CYTOPLASMIC_DOMAIN (PHOBIUS); cd02537 (CDD); IPR029044 (SUPERFAMILY)
EG01ag004256	Chr_N1:5728845-5739655	EG01ag004256.5	UDP-glucuronate:xylan alpha-glucuronosyltransferase 1-like	IPR002495 (PFAM); IPR029044 (G3DSA:3.90.550.GENE3D); mobidb-lite (MOBIDB_LITE); PTHR11183 (PANTHER); IPR030519 (PTHR11183:PANTHER); CYTOPLASMIC_DOMAIN (PHOBIUS); NON_CYTOPLASMIC_DOMAIN (PHOBIUS); TRANSMEMBRANE (PHOBIUS); cd02537 (CDD); IPR029044 (SUPERFAMILY); TMhelix (TMHMM)
EG01ag004256	Chr_N1:5728845-5739655	EG01ag004256.6	UDP-glucuronate:xylan alpha-glucuronosyltransferase 1-like	IPR002495 (PFAM); IPR029044 (G3DSA:3.90.550.GENE3D); mobidb-lite (MOBIDB_LITE); PTHR11183 (PANTHER); IPR030519 (PTHR11183:PANTHER); CYTOPLASMIC_DOMAIN (PHOBIUS); NON_CYTOPLASMIC_DOMAIN (PHOBIUS); TRANSMEMBRANE (PHOBIUS); cd02537 (CDD); IPR029044 (SUPERFAMILY)
EG01ag004256	Chr_N1:5728845-5739655	EG01ag004256.7	putative UDP-glucuronate:xylan alpha-glucuronosyltransferase 3 isoform X2	IPR002495 (PFAM); IPR029044 (G3DSA:3.90.550.GENE3D); PTHR11183 (PANTHER); IPR030519 (PTHR11183:PANTHER); cd02537 (CDD); IPR029044 (SUPERFAMILY)
EG01ag004256	Chr_N1:5728845-5739655	EG01ag004256.8	UDP-glucuronate:xylan alpha-glucuronosyltransferase 1-like	IPR002495 (PFAM); IPR029044 (G3DSA:3.90.550.GENE3D); mobidb-lite (MOBIDB_LITE); PTHR11183 (PANTHER); IPR030519 (PTHR11183:PANTHER); CYTOPLASMIC_DOMAIN (PHOBIUS); NON_CYTOPLASMIC_DOMAIN (PHOBIUS); TRANSMEMBRANE (PHOBIUS); cd02537 (CDD); IPR029044 (SUPERFAMILY)
EG01ag004257	Chr_N1:5742729-5746876	EG01ag004257.1	probable pectinesterase/pectinesterase inhibitor 51	IPR006501 (SMART); IPR035513 (G3DSA:1.20.140.GENE3D); IPR006501 (TIGRFAM); IPR000070 (PFAM); IPR006501 (PFAM); IPR012334 (G3DSA:2.160.20.GENE3D); PTHR31707:SF271 (PANTHER); PTHR31707 (PANTHER); IPR033131 (PROSITE_PATTERNS); NON_CYTOPLASMIC_DOMAIN (PHOBIUS); SIGNAL_PEPTIDE_C_REGION (PHOBIUS); SIGNAL_PEPTIDE (PHOBIUS); SIGNAL_PEPTIDE_H_REGION (PHOBIUS); SIGNAL_PEPTIDE_N_REGION (PHOBIUS); cd15798 (C…
EG01ag004257	Chr_N1:5742729-5746876	EG01ag004257.2	probable pectinesterase/pectinesterase inhibitor 51	IPR006501 (SMART); IPR035513 (G3DSA:1.20.140.GENE3D); IPR006501 (TIGRFAM); IPR000070 (PFAM); IPR006501 (PFAM); IPR012334 (G3DSA:2.160.20.GENE3D); PTHR31707:SF271 (PANTHER); PTHR31707 (PANTHER); IPR033131 (PROSITE_PATTERNS); NON_CYTOPLASMIC_DOMAIN (PHOBIUS); SIGNAL_PEPTIDE_C_REGION (PHOBIUS); SIGNAL_PEPTIDE (PHOBIUS); SIGNAL_PEPTIDE_H_REGION (PHOBIUS); SIGNAL_PEPTIDE_N_REGION (PHOBIUS); cd15798 (C…
EG01ag004257	Chr_N1:5742729-5746876	EG01ag004257.3	probable pectinesterase/pectinesterase inhibitor 51	IPR006501 (SMART); IPR035513 (G3DSA:1.20.140.GENE3D); IPR012334 (G3DSA:2.160.20.GENE3D); IPR000070 (PFAM); IPR006501 (TIGRFAM); IPR006501 (PFAM); PTHR31707:SF340 (PANTHER); PTHR31707 (PANTHER); SIGNAL_PEPTIDE_C_REGION (PHOBIUS); NON_CYTOPLASMIC_DOMAIN (PHOBIUS); SIGNAL_PEPTIDE (PHOBIUS); SIGNAL_PEPTIDE_H_REGION (PHOBIUS); SIGNAL_PEPTIDE_N_REGION (PHOBIUS); cd15798 (CDD); SignalP-noTM (SIGNALP_EUK…
EG01ag004258	Chr_N1:5811327-5813899	EG01ag004258.1	transcription factor HEC3-like	IPR011598 (SMART); IPR036638 (G3DSA:4.10.280.GENE3D); IPR011598 (PFAM); mobidb-lite (MOBIDB_LITE); mobidb-lite (MOBIDB_LITE); PTHR45914 (PANTHER); PTHR45914:SF36 (PANTHER); IPR011598 (PROSITE_PROFILES); cd11454 (CDD); IPR036638 (SUPERFAMILY)
EG01ag004259	Chr_N1:5833817-5846885	EG01ag004259.1	protein trichome berefringence-like 7 isoform X1	IPR026057 (PFAM); IPR025846 (PFAM); IPR029962 (PANTHER); PTHR32285:SF275 (PANTHER); CYTOPLASMIC_DOMAIN (PHOBIUS); TRANSMEMBRANE (PHOBIUS); NON_CYTOPLASMIC_DOMAIN (PHOBIUS); TMhelix (TMHMM)
EG01ag004259	Chr_N1:5833817-5846885	EG01ag004259.2	protein trichome berefringence-like 7 isoform X1	IPR026057 (PFAM); IPR025846 (PFAM); PTHR32285:SF275 (PANTHER); IPR029962 (PANTHER); CYTOPLASMIC_DOMAIN (PHOBIUS); TRANSMEMBRANE (PHOBIUS); NON_CYTOPLASMIC_DOMAIN (PHOBIUS); TMhelix (TMHMM)
EG01ag004259	Chr_N1:5833817-5846885	EG01ag004259.3	protein trichome berefringence-like 7 isoform X1	IPR026057 (PFAM); IPR025846 (PFAM); IPR029962 (PANTHER); PTHR32285:SF275 (PANTHER); CYTOPLASMIC_DOMAIN (PHOBIUS); TRANSMEMBRANE (PHOBIUS); NON_CYTOPLASMIC_DOMAIN (PHOBIUS); TMhelix (TMHMM)
EG01ag004259	Chr_N1:5833817-5846885	EG01ag004259.4	protein trichome berefringence-like 7 isoform X1	IPR026057 (PFAM); IPR025846 (PFAM); PTHR32285:SF275 (PANTHER); IPR029962 (PANTHER); CYTOPLASMIC_DOMAIN (PHOBIUS); TRANSMEMBRANE (PHOBIUS); NON_CYTOPLASMIC_DOMAIN (PHOBIUS); TMhelix (TMHMM)
EG01ag004259	Chr_N1:5833817-5846885	EG01ag004259.5	protein trichome berefringence-like 7 isoform X1	IPR026057 (PFAM); IPR025846 (PFAM); PTHR32285:SF275 (PANTHER); IPR029962 (PANTHER); CYTOPLASMIC_DOMAIN (PHOBIUS); TRANSMEMBRANE (PHOBIUS); NON_CYTOPLASMIC_DOMAIN (PHOBIUS); TMhelix (TMHMM)
EG01ag004259	Chr_N1:5833817-5846885	EG01ag004259.6	protein trichome berefringence-like 7 isoform X1	IPR026057 (PFAM); IPR025846 (PFAM); IPR029962 (PANTHER); PTHR32285:SF275 (PANTHER); CYTOPLASMIC_DOMAIN (PHOBIUS); TRANSMEMBRANE (PHOBIUS); NON_CYTOPLASMIC_DOMAIN (PHOBIUS); TMhelix (TMHMM)
EG01ag004259	Chr_N1:5833817-5846885	EG01ag004259.7	protein trichome berefringence-like 7 isoform X1	IPR026057 (PFAM); IPR025846 (PFAM); IPR029962 (PANTHER); PTHR32285:SF275 (PANTHER); CYTOPLASMIC_DOMAIN (PHOBIUS); TRANSMEMBRANE (PHOBIUS); NON_CYTOPLASMIC_DOMAIN (PHOBIUS); TMhelix (TMHMM)
EG01ag004259	Chr_N1:5833817-5846885	EG01ag004259.8	protein trichome berefringence-like 7	IPR026057 (PFAM); IPR025846 (PFAM); PTHR32285:SF275 (PANTHER); IPR029962 (PANTHER); IPR029962 (PANTHER); PTHR32285:SF275 (PANTHER); CYTOPLASMIC_DOMAIN (PHOBIUS); TRANSMEMBRANE (PHOBIUS); NON_CYTOPLASMIC_DOMAIN (PHOBIUS); TMhelix (TMHMM)
EG01ag004259	Chr_N1:5833817-5846885	EG01ag004259.9	protein trichome berefringence-like 7 isoform X1	IPR025846 (PFAM); IPR026057 (PFAM); IPR029962 (PANTHER); PTHR32285:SF275 (PANTHER); CYTOPLASMIC_DOMAIN (PHOBIUS); TRANSMEMBRANE (PHOBIUS); NON_CYTOPLASMIC_DOMAIN (PHOBIUS); TMhelix (TMHMM)
EG01ag004260	Chr_N1:5853615-5854643	EG01ag004260.1	proline-rich receptor-like protein kinase PERK2	Coil (COILS); PR01217 (PRINTS); mobidb-lite (MOBIDB_LITE); mobidb-lite (MOBIDB_LITE); PTHR35697:SF1 (PANTHER); IPR044950 (PANTHER); NON_CYTOPLASMIC_DOMAIN (PHOBIUS); CYTOPLASMIC_DOMAIN (PHOBIUS); TRANSMEMBRANE (PHOBIUS); TMhelix (TMHMM)
EG01ag004261	Chr_N1:5862871-5872286	EG01ag004261.1	leucine-rich repeat extensin-like protein 3	PR01217 (PRINTS); mobidb-lite (MOBIDB_LITE); mobidb-lite (MOBIDB_LITE); PTHR35697:SF1 (PANTHER); IPR044950 (PANTHER); TRANSMEMBRANE (PHOBIUS); NON_CYTOPLASMIC_DOMAIN (PHOBIUS); CYTOPLASMIC_DOMAIN (PHOBIUS); TMhelix (TMHMM)
EG01ag004262	Chr_N1:5900754-5903344	EG01ag004262.1	stearoyl-[acyl-carrier-protein] 9-desaturase 1, chloroplastic	IPR012348 (G3DSA:1.10.620.GENE3D); IPR005067 (PIRSF); IPR005067 (PFAM); PIRSR000346-1 (PIRSR); PTHR31155:SF31 (PANTHER); IPR005067 (PANTHER); IPR005803 (PROSITE_PATTERNS); IPR005067 (CDD); IPR009078 (SUPERFAMILY)
EG01ag004263	Chr_N1:5903737-5914963	EG01ag004263.1	chromatin assembly factor 1 subunit FAS2 homolog isoform X2	IPR001680 (SMART); IPR001680 (PFAM); IPR015943 (G3DSA:2.130.10.GENE3D); IPR015943 (G3DSA:2.130.10.GENE3D); mobidb-lite (MOBIDB_LITE); mobidb-lite (MOBIDB_LITE); IPR045145 (PANTHER); PTHR15271:SF4 (PANTHER); IPR019775 (PROSITE_PATTERNS); IPR001680 (PROSITE_PROFILES); IPR001680 (PROSITE_PROFILES); IPR036322 (SUPERFAMILY)
EG01ag004263	Chr_N1:5903737-5914963	EG01ag004263.2	chromatin assembly factor 1 subunit FAS2 isoform X1	IPR001680 (SMART); IPR001680 (PFAM); IPR015943 (G3DSA:2.130.10.GENE3D); mobidb-lite (MOBIDB_LITE); mobidb-lite (MOBIDB_LITE); PTHR15271:SF4 (PANTHER); IPR045145 (PANTHER); IPR019775 (PROSITE_PATTERNS); IPR001680 (PROSITE_PROFILES); PS50294 (PROSITE_PROFILES); IPR001680 (PROSITE_PROFILES); IPR001680 (PROSITE_PROFILES); IPR001680 (PROSITE_PROFILES); PS50294 (PROSITE_PROFILES); IPR036322 (SUPERFAMIL…
EG01ag004263	Chr_N1:5903737-5914963	EG01ag004263.3	chromatin assembly factor 1 subunit FAS2	IPR001680 (SMART); IPR001680 (PFAM); IPR015943 (G3DSA:2.130.10.GENE3D); PTHR15271:SF4 (PANTHER); IPR045145 (PANTHER); IPR019775 (PROSITE_PATTERNS); CYTOPLASMIC_DOMAIN (PHOBIUS); TRANSMEMBRANE (PHOBIUS); NON_CYTOPLASMIC_DOMAIN (PHOBIUS); IPR001680 (PROSITE_PROFILES); PS50294 (PROSITE_PROFILES); IPR001680 (PROSITE_PROFILES); IPR001680 (PROSITE_PROFILES); IPR001680 (PROSITE_PROFILES); PS50294 (PROSI…
EG01ag004263	Chr_N1:5903737-5914963	EG01ag004263.4	chromatin assembly factor 1 subunit FAS2 isoform X1	IPR001680 (SMART); IPR001680 (PFAM); IPR015943 (G3DSA:2.130.10.GENE3D); IPR045145 (PANTHER); PTHR15271:SF4 (PANTHER); IPR019775 (PROSITE_PATTERNS); CYTOPLASMIC_DOMAIN (PHOBIUS); TRANSMEMBRANE (PHOBIUS); NON_CYTOPLASMIC_DOMAIN (PHOBIUS); IPR001680 (PROSITE_PROFILES); PS50294 (PROSITE_PROFILES); IPR001680 (PROSITE_PROFILES); IPR001680 (PROSITE_PROFILES); IPR001680 (PROSITE_PROFILES); PS50294 (PROSI…
EG01ag004263	Chr_N1:5903737-5914963	EG01ag004263.5	chromatin assembly factor 1 subunit FAS2	IPR001680 (SMART); IPR001680 (PFAM); IPR015943 (G3DSA:2.130.10.GENE3D); IPR015943 (G3DSA:2.130.10.GENE3D); mobidb-lite (MOBIDB_LITE); mobidb-lite (MOBIDB_LITE); IPR045145 (PANTHER); PTHR15271:SF4 (PANTHER); IPR019775 (PROSITE_PATTERNS); IPR001680 (PROSITE_PROFILES); PS50294 (PROSITE_PROFILES); IPR001680 (PROSITE_PROFILES); IPR001680 (PROSITE_PROFILES); IPR001680 (PROSITE_PROFILES); PS50294 (PROSI…
EG01ag004263	Chr_N1:5903737-5914963	EG01ag004263.6	chromatin assembly factor 1 subunit FAS2	IPR001680 (SMART); IPR015943 (G3DSA:2.130.10.GENE3D); IPR015943 (G3DSA:2.130.10.GENE3D); IPR001680 (PFAM); mobidb-lite (MOBIDB_LITE); mobidb-lite (MOBIDB_LITE); IPR045145 (PANTHER); PTHR15271:SF4 (PANTHER); IPR019775 (PROSITE_PATTERNS); IPR001680 (PROSITE_PROFILES); IPR001680 (PROSITE_PROFILES); PS50294 (PROSITE_PROFILES); IPR001680 (PROSITE_PROFILES); IPR036322 (SUPERFAMILY)
EG01ag004263	Chr_N1:5903737-5914963	EG01ag004263.7	chromatin assembly factor 1 subunit FAS2	IPR001680 (SMART); IPR015943 (G3DSA:2.130.10.GENE3D); IPR001680 (PFAM); IPR045145 (PANTHER); PTHR15271:SF4 (PANTHER); IPR019775 (PROSITE_PATTERNS); IPR001680 (PROSITE_PROFILES); PS50294 (PROSITE_PROFILES); IPR001680 (PROSITE_PROFILES); IPR001680 (PROSITE_PROFILES); IPR001680 (PROSITE_PROFILES); PS50294 (PROSITE_PROFILES); IPR036322 (SUPERFAMILY)
EG01ag004263	Chr_N1:5903737-5914963	EG01ag004263.8	chromatin assembly factor 1 subunit FAS2	IPR001680 (SMART); IPR001680 (PFAM); IPR015943 (G3DSA:2.130.10.GENE3D); IPR045145 (PANTHER); PTHR15271:SF4 (PANTHER); IPR019775 (PROSITE_PATTERNS); IPR001680 (PROSITE_PROFILES); IPR001680 (PROSITE_PROFILES); PS50294 (PROSITE_PROFILES); IPR001680 (PROSITE_PROFILES); IPR036322 (SUPERFAMILY)
EG01ag004264	Chr_N1:5920524-5921370	EG01ag004264.1	cell wall / vacuolar inhibitor of fructosidase 2-like	IPR006501 (SMART); IPR006501 (TIGRFAM); IPR035513 (G3DSA:1.20.140.GENE3D); IPR006501 (PFAM); PTHR31080 (PANTHER); PTHR31080:SF152 (PANTHER); SIGNAL_PEPTIDE_H_REGION (PHOBIUS); SIGNAL_PEPTIDE_N_REGION (PHOBIUS); NON_CYTOPLASMIC_DOMAIN (PHOBIUS); SIGNAL_PEPTIDE (PHOBIUS); SIGNAL_PEPTIDE_C_REGION (PHOBIUS); cd14859 (CDD); SignalP-noTM (SIGNALP_EUK); SignalP-noTM (SIGNALP_GRAM_NEGATIVE); SignalP-TM (…
EG01ag004265	Chr_N1:5929750-5935913	EG01ag004265.1	auxin efflux carrier component 6	IPR014024 (TIGRFAM); IPR004776 (PFAM); mobidb-lite (MOBIDB_LITE); PTHR31752 (PANTHER); PTHR31752:SF56 (PANTHER); NON_CYTOPLASMIC_DOMAIN (PHOBIUS); NON_CYTOPLASMIC_DOMAIN (PHOBIUS); TRANSMEMBRANE (PHOBIUS); TRANSMEMBRANE (PHOBIUS); TRANSMEMBRANE (PHOBIUS); NON_CYTOPLASMIC_DOMAIN (PHOBIUS); TRANSMEMBRANE (PHOBIUS); TRANSMEMBRANE (PHOBIUS); NON_CYTOPLASMIC_DOMAIN (PHOBIUS); NON_CYTOPLASMIC_DOMAIN (P…
EG01ag004266	Chr_N1:5953385-5957650	EG01ag004266.1	alcohol dehydrogenase 3	IPR013149 (PFAM); G3DSA:3.90.180.10 (GENE3D); IPR013154 (PFAM); G3DSA:3.40.50.720 (GENE3D); PTHR43880 (PANTHER); PTHR43880:SF54 (PANTHER); IPR002328 (PROSITE_PATTERNS); cd08301 (CDD); IPR011032 (SUPERFAMILY); IPR036291 (SUPERFAMILY); IPR011032 (SUPERFAMILY)
EG01ag004266	Chr_N1:5953385-5957650	EG01ag004266.2	alcohol dehydrogenase	G3DSA:3.40.50.720 (GENE3D); IPR013149 (PFAM); G3DSA:3.90.180.10 (GENE3D); IPR013154 (PFAM); G3DSA:3.40.50.720 (GENE3D); PTHR43880:SF53 (PANTHER); PTHR43880 (PANTHER); PTHR43880 (PANTHER); PTHR43880:SF53 (PANTHER); IPR002328 (PROSITE_PATTERNS); cd08301 (CDD); IPR036291 (SUPERFAMILY); IPR011032 (SUPERFAMILY); IPR011032 (SUPERFAMILY)
EG01ag004266	Chr_N1:5953385-5957650	EG01ag004266.3	alcohol dehydrogenase	IPR013154 (PFAM); IPR013149 (PFAM); G3DSA:3.40.50.720 (GENE3D); G3DSA:3.90.180.10 (GENE3D); PTHR43880 (PANTHER); PTHR43880 (PANTHER); PTHR43880:SF54 (PANTHER); PTHR43880:SF54 (PANTHER); IPR002328 (PROSITE_PATTERNS); IPR011032 (SUPERFAMILY); IPR011032 (SUPERFAMILY); IPR036291 (SUPERFAMILY)
EG01ag004267	Chr_N1:5960823-5979200	EG01ag004267.1	glutamic acid-rich protein-like isoform X2	Coil (COILS); Coil (COILS); IPR004252 (PFAM); mobidb-lite (MOBIDB_LITE); mobidb-lite (MOBIDB_LITE); mobidb-lite (MOBIDB_LITE); PTHR33144 (PANTHER); PTHR33144:SF16 (PANTHER)
EG01ag004268	Chr_N1:5985911-5986345	EG01ag004268.1	protein sym-1-like	no IPS match
EG01ag004269	Chr_N1:5990098-6002442	EG01ag004269.1	probable beta-1,4-xylosyltransferase IRX10	IPR040911 (PFAM); PTHR11062:SF281 (PANTHER); IPR004263 (PANTHER)
EG01ag004269	Chr_N1:5990098-6002442	EG01ag004269.2	probable beta-1,4-xylosyltransferase IRX10	IPR040911 (PFAM); IPR004263 (PANTHER); PTHR11062:SF281 (PANTHER); NON_CYTOPLASMIC_DOMAIN (PHOBIUS); TRANSMEMBRANE (PHOBIUS); CYTOPLASMIC_DOMAIN (PHOBIUS)
EG01ag004269	Chr_N1:5990098-6002442	EG01ag004269.3	probable glucuronoxylan glucuronosyltransferase F8H isoform X2	IPR040911 (PFAM); PTHR11062:SF281 (PANTHER); PTHR11062:SF281 (PANTHER); IPR004263 (PANTHER); IPR004263 (PANTHER); NON_CYTOPLASMIC_DOMAIN (PHOBIUS); CYTOPLASMIC_DOMAIN (PHOBIUS); TRANSMEMBRANE (PHOBIUS)
EG01ag004269	Chr_N1:5990098-6002442	EG01ag004269.4	probable beta-1,4-xylosyltransferase IRX10	IPR040911 (PFAM); PTHR11062:SF281 (PANTHER); IPR004263 (PANTHER); NON_CYTOPLASMIC_DOMAIN (PHOBIUS); TRANSMEMBRANE (PHOBIUS); CYTOPLASMIC_DOMAIN (PHOBIUS)
EG01ag004269	Chr_N1:5990098-6002442	EG01ag004269.5	probable glucuronoxylan glucuronosyltransferase F8H isoform X2	IPR040911 (PFAM); IPR004263 (PANTHER); PTHR11062:SF281 (PANTHER); PTHR11062:SF281 (PANTHER); IPR004263 (PANTHER)
EG01ag004269	Chr_N1:5990098-6002442	EG01ag004269.6	probable glucuronoxylan glucuronosyltransferase F8H isoform X2	IPR040911 (PFAM); PTHR11062:SF281 (PANTHER); IPR004263 (PANTHER); PTHR11062:SF281 (PANTHER); IPR004263 (PANTHER); CYTOPLASMIC_DOMAIN (PHOBIUS); NON_CYTOPLASMIC_DOMAIN (PHOBIUS); TRANSMEMBRANE (PHOBIUS)
EG01ag004269	Chr_N1:5990098-6002442	EG01ag004269.7	probable beta-1,4-xylosyltransferase IRX10	IPR040911 (PFAM); PTHR11062:SF281 (PANTHER); IPR004263 (PANTHER)
EG01ag004269	Chr_N1:5990098-6002442	EG01ag004269.8	probable beta-1,4-xylosyltransferase IRX10	IPR040911 (PFAM); PTHR11062:SF281 (PANTHER); IPR004263 (PANTHER)
EG01ag004269	Chr_N1:5990098-6002442	EG01ag004269.9	probable beta-1,4-xylosyltransferase IRX10	IPR040911 (PFAM); PTHR11062:SF281 (PANTHER); IPR004263 (PANTHER)
EG01ag004269	Chr_N1:5990098-6002442	EG01ag004269.10	probable glucuronoxylan glucuronosyltransferase F8H isoform X2	IPR040911 (PFAM); IPR004263 (PANTHER); PTHR11062:SF281 (PANTHER); PTHR11062:SF281 (PANTHER); IPR004263 (PANTHER)
EG01ag004270	Chr_N1:6008208-6011531	EG01ag004270.1	pentatricopeptide repeat-containing protein At3g29230-like	IPR002885 (PFAM); IPR011990 (G3DSA:1.25.40.GENE3D); IPR002885 (TIGRFAM); IPR011990 (G3DSA:1.25.40.GENE3D); IPR002885 (PFAM); IPR011990 (G3DSA:1.25.40.GENE3D); PTHR47925 (PANTHER); PTHR47925:SF18 (PANTHER); IPR002885 (PROSITE_PROFILES); IPR002885 (PROSITE_PROFILES); IPR002885 (PROSITE_PROFILES); IPR002885 (PROSITE_PROFILES); IPR002885 (PROSITE_PROFILES)
EG01ag004270	Chr_N1:6008208-6011531	EG01ag004270.2	pentatricopeptide repeat-containing protein At3g29230-like	IPR011990 (G3DSA:1.25.40.GENE3D); IPR002885 (TIGRFAM); IPR002885 (PFAM); IPR002885 (PFAM); IPR011990 (G3DSA:1.25.40.GENE3D); IPR011990 (G3DSA:1.25.40.GENE3D); PTHR47925 (PANTHER); PTHR47925:SF18 (PANTHER); IPR002885 (PROSITE_PROFILES); IPR002885 (PROSITE_PROFILES); IPR002885 (PROSITE_PROFILES); IPR002885 (PROSITE_PROFILES); IPR002885 (PROSITE_PROFILES)
EG01ag004271	Chr_N1:6012472-6028428	EG01ag004271.1	lysine--tRNA ligase, cytoplasmic-like	Coil (COILS); IPR018149 (PRINTS); G3DSA:3.30.930.10 (GENE3D); IPR034762 (PIRSF); IPR002313 (TIGRFAM); G3DSA:2.40.50.140 (GENE3D); IPR004364 (PFAM); IPR004365 (PFAM); mobidb-lite (MOBIDB_LITE); mobidb-lite (MOBIDB_LITE); PTHR42918:SF14 (PANTHER); PTHR42918 (PANTHER); IPR006195 (PROSITE_PROFILES); IPR002313 (HAMAP); IPR018149 (CDD); IPR044136 (CDD); SSF55681 (SUPERFAMILY); IPR012340 (SUPERFAMILY)
EG01ag004271	Chr_N1:6012472-6028428	EG01ag004271.2	lysine--tRNA ligase, cytoplasmic-like	Coil (COILS); IPR018149 (PRINTS); G3DSA:3.30.930.10 (GENE3D); G3DSA:2.40.50.140 (GENE3D); IPR002313 (TIGRFAM); IPR001223 (PFAM); IPR004365 (PFAM); G3DSA:3.20.20.80 (GENE3D); IPR004364 (PFAM); mobidb-lite (MOBIDB_LITE); mobidb-lite (MOBIDB_LITE); PTHR42918 (PANTHER); PTHR42918:SF14 (PANTHER); IPR001579 (PROSITE_PATTERNS); IPR001223 (PROSITE_PROFILES); IPR006195 (PROSITE_PROFILES); IPR002313 (HAMAP…
EG01ag004271	Chr_N1:6012472-6028428	EG01ag004271.3	lysine--tRNA ligase, cytoplasmic	Coil (COILS); IPR018149 (PRINTS); IPR004365 (PFAM); IPR034762 (PIRSF); G3DSA:2.40.50.140 (GENE3D); G3DSA:3.30.930.10 (GENE3D); IPR004364 (PFAM); mobidb-lite (MOBIDB_LITE); mobidb-lite (MOBIDB_LITE); PTHR42918:SF14 (PANTHER); PTHR42918 (PANTHER); IPR006195 (PROSITE_PROFILES); IPR044136 (CDD); SSF55681 (SUPERFAMILY); IPR012340 (SUPERFAMILY)
EG01ag004271	Chr_N1:6012472-6028428	EG01ag004271.4	chitinase 2-like	IPR000677 (PRINTS); G3DSA:3.20.20.80 (GENE3D); IPR001223 (PFAM); PTHR46476:SF9 (PANTHER); PTHR46476 (PANTHER); IPR001579 (PROSITE_PATTERNS); SIGNAL_PEPTIDE_N_REGION (PHOBIUS); SIGNAL_PEPTIDE_C_REGION (PHOBIUS); NON_CYTOPLASMIC_DOMAIN (PHOBIUS); SIGNAL_PEPTIDE_H_REGION (PHOBIUS); SIGNAL_PEPTIDE (PHOBIUS); IPR001223 (PROSITE_PROFILES); SignalP-noTM (SIGNALP_EUK); IPR017853 (SUPERFAMILY)
EG01ag004272	Chr_N1:6059844-6067431	EG01ag004272.1	NAC domain-containing protein 82-like isoform X1	IPR036093 (G3DSA:2.170.150.GENE3D); IPR003441 (PFAM); PTHR31989 (PANTHER); PTHR31989:SF248 (PANTHER); IPR003441 (PROSITE_PROFILES); IPR036093 (SUPERFAMILY)
EG01ag004272	Chr_N1:6059844-6067431	EG01ag004272.2	NAC domain-containing protein 82-like isoform X1	IPR003441 (PFAM); IPR036093 (G3DSA:2.170.150.GENE3D); PTHR31989:SF248 (PANTHER); PTHR31989 (PANTHER); IPR003441 (PROSITE_PROFILES); IPR036093 (SUPERFAMILY)
EG01ag004272	Chr_N1:6059844-6067431	EG01ag004272.3	NAC domain-containing protein 82-like isoform X1	IPR036093 (G3DSA:2.170.150.GENE3D); IPR003441 (PFAM); PTHR31989 (PANTHER); PTHR31989:SF248 (PANTHER); IPR003441 (PROSITE_PROFILES); IPR036093 (SUPERFAMILY)
EG01ag004273	Chr_N1:6068277-6071942	EG01ag004273.1	putative clathrin assembly protein At1g03050	Coil (COILS); IPR013809 (SMART); IPR008942 (G3DSA:1.25.40.GENE3D); IPR011417 (PFAM); IPR014712 (G3DSA:1.20.58.GENE3D); mobidb-lite (MOBIDB_LITE); PTHR22951 (PANTHER); PTHR22951:SF12 (PANTHER); IPR013809 (PROSITE_PROFILES); cd16987 (CDD); IPR008942 (SUPERFAMILY); SSF89009 (SUPERFAMILY)
EG01ag004274	Chr_N1:6113961-6118807	EG01ag004274.1	bidirectional sugar transporter SWEET1-like	G3DSA:1.20.1280.290 (GENE3D); IPR004316 (PFAM); IPR018180 (PTHR10791:PANTHER); PTHR10791 (PANTHER); NON_CYTOPLASMIC_DOMAIN (PHOBIUS); TRANSMEMBRANE (PHOBIUS); NON_CYTOPLASMIC_DOMAIN (PHOBIUS); TRANSMEMBRANE (PHOBIUS); CYTOPLASMIC_DOMAIN (PHOBIUS); TRANSMEMBRANE (PHOBIUS); CYTOPLASMIC_DOMAIN (PHOBIUS); CYTOPLASMIC_DOMAIN (PHOBIUS); NON_CYTOPLASMIC_DOMAIN (PHOBIUS); TRANSMEMBRANE (PHOBIUS); TRANSME…
EG01ag004274	Chr_N1:6113961-6118807	EG01ag004274.2	bidirectional sugar transporter SWEET1-like	Coil (COILS); G3DSA:1.20.1280.290 (GENE3D); IPR004316 (PFAM); IPR018180 (PTHR10791:PANTHER); PTHR10791 (PANTHER); TRANSMEMBRANE (PHOBIUS); CYTOPLASMIC_DOMAIN (PHOBIUS); TRANSMEMBRANE (PHOBIUS); NON_CYTOPLASMIC_DOMAIN (PHOBIUS); NON_CYTOPLASMIC_DOMAIN (PHOBIUS); TRANSMEMBRANE (PHOBIUS); TRANSMEMBRANE (PHOBIUS); CYTOPLASMIC_DOMAIN (PHOBIUS); CYTOPLASMIC_DOMAIN (PHOBIUS); TMhelix (TMHMM); TMhelix (T…
EG01ag004274	Chr_N1:6113961-6118807	EG01ag004274.3	bidirectional sugar transporter SWEET1-like	Coil (COILS); G3DSA:1.20.1280.290 (GENE3D); IPR004316 (PFAM); IPR018180 (PTHR10791:PANTHER); PTHR10791 (PANTHER); TRANSMEMBRANE (PHOBIUS); CYTOPLASMIC_DOMAIN (PHOBIUS); TRANSMEMBRANE (PHOBIUS); NON_CYTOPLASMIC_DOMAIN (PHOBIUS); NON_CYTOPLASMIC_DOMAIN (PHOBIUS); TRANSMEMBRANE (PHOBIUS); TRANSMEMBRANE (PHOBIUS); CYTOPLASMIC_DOMAIN (PHOBIUS); CYTOPLASMIC_DOMAIN (PHOBIUS); TMhelix (TMHMM); TMhelix (T…
EG01ag004275	Chr_N1:6144117-6151572	EG01ag004275.1	BTB/POZ domain-containing protein At2g13690	mobidb-lite (MOBIDB_LITE); mobidb-lite (MOBIDB_LITE); IPR038920 (PANTHER); PTHR31060:SF33 (PANTHER)
EG01ag004275	Chr_N1:6144117-6151572	EG01ag004275.2	BTB/POZ domain-containing protein At2g13690	mobidb-lite (MOBIDB_LITE); mobidb-lite (MOBIDB_LITE); PTHR31060:SF27 (PANTHER); IPR038920 (PANTHER)
EG01ag004275	Chr_N1:6144117-6151572	EG01ag004275.3	BTB/POZ domain-containing protein At2g13690	IPR038920 (PANTHER); PTHR31060:SF27 (PANTHER)
EG01ag004275	Chr_N1:6144117-6151572	EG01ag004275.4	BTB/POZ domain-containing protein At2g13690	IPR038920 (PANTHER); PTHR31060:SF27 (PANTHER)
EG01ag004275	Chr_N1:6144117-6151572	EG01ag004275.5	BTB/POZ domain-containing protein At2g13690	IPR038920 (PANTHER); PTHR31060:SF27 (PANTHER)
EG01ag004276	Chr_N1:6175756-6205268	EG01ag004276.1	transcriptional corepressor SEUSS-like isoform X1	IPR029005 (PFAM); mobidb-lite (MOBIDB_LITE); mobidb-lite (MOBIDB_LITE); mobidb-lite (MOBIDB_LITE); mobidb-lite (MOBIDB_LITE); mobidb-lite (MOBIDB_LITE); IPR029005 (PANTHER); PTHR10378:SF32 (PANTHER); CYTOPLASMIC_DOMAIN (PHOBIUS); TRANSMEMBRANE (PHOBIUS); NON_CYTOPLASMIC_DOMAIN (PHOBIUS); TMhelix (TMHMM)
EG01ag004276	Chr_N1:6175756-6205268	EG01ag004276.2	transcriptional corepressor SEUSS-like isoform X1	IPR029005 (PFAM); mobidb-lite (MOBIDB_LITE); mobidb-lite (MOBIDB_LITE); mobidb-lite (MOBIDB_LITE); mobidb-lite (MOBIDB_LITE); mobidb-lite (MOBIDB_LITE); mobidb-lite (MOBIDB_LITE); mobidb-lite (MOBIDB_LITE); mobidb-lite (MOBIDB_LITE); mobidb-lite (MOBIDB_LITE); IPR029005 (PANTHER); PTHR10378:SF32 (PANTHER)
EG01ag004277	Chr_N1:6255073-6275084	EG01ag004277.1	short-chain dehydrogenase reductase 3b-like	IPR002347 (PRINTS); IPR002347 (PRINTS); G3DSA:3.40.50.720 (GENE3D); PF13561 (PFAM); PIRSR000095-1 (PIRSR); PIRSR000094-3 (PIRSR); PIRSR629511-2 (PIRSR); PTHR42820:SF16 (PANTHER); PTHR42820 (PANTHER); IPR036291 (SUPERFAMILY)
EG01ag004278	Chr_N1:6285759-6293361	EG01ag004278.1	5' exonuclease Apollo-like	IPR036866 (G3DSA:3.60.15.GENE3D); IPR011084 (PFAM); IPR001279 (PFAM); G3DSA:3.40.50.12650 (GENE3D); PTHR23240:SF31 (PANTHER); PTHR23240 (PANTHER); IPR036866 (SUPERFAMILY)
EG01ag004278	Chr_N1:6285759-6293361	EG01ag004278.2	5' exonuclease Apollo isoform X1	IPR036866 (G3DSA:3.60.15.GENE3D); IPR001279 (PFAM); PTHR23240 (PANTHER); PTHR23240:SF31 (PANTHER); IPR036866 (SUPERFAMILY)
EG01ag004278	Chr_N1:6285759-6293361	EG01ag004278.3	5' exonuclease Apollo-like	IPR001279 (PFAM); G3DSA:3.40.50.12650 (GENE3D); IPR036866 (G3DSA:3.60.15.GENE3D); IPR011084 (PFAM); PTHR23240:SF31 (PANTHER); PTHR23240 (PANTHER); IPR036866 (SUPERFAMILY)
EG01ag004278	Chr_N1:6285759-6293361	EG01ag004278.4	5' exonuclease Apollo-like	IPR036866 (G3DSA:3.60.15.GENE3D); IPR011084 (PFAM); IPR001279 (PFAM); G3DSA:3.40.50.12650 (GENE3D); PTHR23240:SF31 (PANTHER); PTHR23240 (PANTHER); IPR036866 (SUPERFAMILY)
EG01ag004278	Chr_N1:6285759-6293361	EG01ag004278.5	5' exonuclease Apollo isoform X1	IPR036866 (G3DSA:3.60.15.GENE3D); IPR001279 (PFAM); PTHR23240 (PANTHER); PTHR23240:SF31 (PANTHER); IPR036866 (SUPERFAMILY)
EG01ag004278	Chr_N1:6285759-6293361	EG01ag004278.6	5' exonuclease Apollo-like	IPR011084 (PFAM); PTHR23240 (PANTHER); PTHR23240:SF31 (PANTHER)
EG01ag004278	Chr_N1:6285759-6293361	EG01ag004278.7	5' exonuclease Apollo-like	IPR011084 (PFAM); PTHR23240 (PANTHER); PTHR23240:SF31 (PANTHER)
EG01ag004278	Chr_N1:6285759-6293361	EG01ag004278.8	5' exonuclease Apollo-like	IPR011084 (PFAM); PTHR23240:SF31 (PANTHER); PTHR23240 (PANTHER)
EG01ag004279	Chr_N1:6300907-6314772	EG01ag004279.1	GDP-mannose transporter GONST1 isoform X1	IPR004853 (PFAM); PTHR11132 (PANTHER); IPR038736 (PTHR11132:PANTHER); CYTOPLASMIC_DOMAIN (PHOBIUS); TRANSMEMBRANE (PHOBIUS); TRANSMEMBRANE (PHOBIUS); NON_CYTOPLASMIC_DOMAIN (PHOBIUS); NON_CYTOPLASMIC_DOMAIN (PHOBIUS); CYTOPLASMIC_DOMAIN (PHOBIUS); NON_CYTOPLASMIC_DOMAIN (PHOBIUS); TRANSMEMBRANE (PHOBIUS); CYTOPLASMIC_DOMAIN (PHOBIUS); TRANSMEMBRANE (PHOBIUS); TRANSMEMBRANE (PHOBIUS); TRANSMEMBRAN…
EG01ag004279	Chr_N1:6300907-6314772	EG01ag004279.2	GDP-mannose transporter GONST1 isoform X1	IPR004853 (PFAM); PTHR11132 (PANTHER); IPR038736 (PTHR11132:PANTHER); CYTOPLASMIC_DOMAIN (PHOBIUS); TRANSMEMBRANE (PHOBIUS); TRANSMEMBRANE (PHOBIUS); NON_CYTOPLASMIC_DOMAIN (PHOBIUS); NON_CYTOPLASMIC_DOMAIN (PHOBIUS); CYTOPLASMIC_DOMAIN (PHOBIUS); NON_CYTOPLASMIC_DOMAIN (PHOBIUS); TRANSMEMBRANE (PHOBIUS); CYTOPLASMIC_DOMAIN (PHOBIUS); TRANSMEMBRANE (PHOBIUS); TRANSMEMBRANE (PHOBIUS); TRANSMEMBRAN…
EG01ag004279	Chr_N1:6300907-6314772	EG01ag004279.3	GDP-mannose transporter GONST1	IPR004853 (PFAM); PTHR11132:SF388 (PANTHER); PTHR11132 (PANTHER); TRANSMEMBRANE (PHOBIUS); TRANSMEMBRANE (PHOBIUS); TRANSMEMBRANE (PHOBIUS); NON_CYTOPLASMIC_DOMAIN (PHOBIUS); CYTOPLASMIC_DOMAIN (PHOBIUS); TRANSMEMBRANE (PHOBIUS); NON_CYTOPLASMIC_DOMAIN (PHOBIUS); TRANSMEMBRANE (PHOBIUS); TRANSMEMBRANE (PHOBIUS); CYTOPLASMIC_DOMAIN (PHOBIUS); NON_CYTOPLASMIC_DOMAIN (PHOBIUS); NON_CYTOPLASMIC_DOMAI…
EG01ag004280	Chr_N1:6337553-6339238	EG01ag004280.1	protein piccolo-like	mobidb-lite (MOBIDB_LITE); mobidb-lite (MOBIDB_LITE); mobidb-lite (MOBIDB_LITE); mobidb-lite (MOBIDB_LITE); mobidb-lite (MOBIDB_LITE); mobidb-lite (MOBIDB_LITE)
EG01ag004281	Chr_N1:6371876-6373684	EG01ag004281.1	transcription factor MYB54-like	no IPS match
EG01ag004281	Chr_N1:6371876-6373684	EG01ag004281.2	trichome differentiation protein GL1-like	IPR001005 (SMART); G3DSA:1.10.10.60 (GENE3D); G3DSA:1.10.10.60 (GENE3D); PF13921 (PFAM); mobidb-lite (MOBIDB_LITE); mobidb-lite (MOBIDB_LITE); PTHR45614:SF176 (PANTHER); PTHR45614 (PANTHER); IPR017930 (PROSITE_PROFILES); IPR017930 (PROSITE_PROFILES); IPR001005 (PROSITE_PROFILES); IPR001005 (PROSITE_PROFILES); IPR001005 (CDD); IPR001005 (CDD); IPR009057 (SUPERFAMILY)
EG01ag004281	Chr_N1:6371876-6373684	EG01ag004281.3	transcription factor MYB54-like	no IPS match
EG01ag004281	Chr_N1:6371876-6373684	EG01ag004281.4	trichome differentiation protein GL1-like	IPR001005 (SMART); G3DSA:1.10.10.60 (GENE3D); G3DSA:1.10.10.60 (GENE3D); PF13921 (PFAM); mobidb-lite (MOBIDB_LITE); mobidb-lite (MOBIDB_LITE); PTHR45614:SF176 (PANTHER); PTHR45614 (PANTHER); IPR017930 (PROSITE_PROFILES); IPR017930 (PROSITE_PROFILES); IPR001005 (PROSITE_PROFILES); IPR001005 (PROSITE_PROFILES); IPR001005 (CDD); IPR001005 (CDD); IPR009057 (SUPERFAMILY)
EG01ag004281	Chr_N1:6371876-6373684	EG01ag004281.5	transcription factor MYB54-like	no IPS match
EG01ag004281	Chr_N1:6371876-6373684	EG01ag004281.6	transcription factor MYB54-like	no IPS match
EG01ag004281	Chr_N1:6371876-6373684	EG01ag004281.7	transcription factor MYB54-like	no IPS match
EG01ag004282	Chr_N1:6376275-6381143	EG01ag004282.1	probable polygalacturonase	IPR006626 (SMART); IPR012334 (G3DSA:2.160.20.GENE3D); IPR000743 (PFAM); PTHR31339 (PANTHER); PTHR31339:SF4 (PANTHER); IPR011050 (SUPERFAMILY)
EG01ag004282	Chr_N1:6376275-6381143	EG01ag004282.2	probable polygalacturonase	IPR006626 (SMART); IPR000743 (PFAM); IPR012334 (G3DSA:2.160.20.GENE3D); PTHR31339 (PANTHER); PTHR31339:SF4 (PANTHER); IPR011050 (SUPERFAMILY)
EG01ag004282	Chr_N1:6376275-6381143	EG01ag004282.3	probable polygalacturonase	IPR006626 (SMART); IPR000743 (PFAM); IPR012334 (G3DSA:2.160.20.GENE3D); PTHR31339 (PANTHER); PTHR31339:SF4 (PANTHER); IPR011050 (SUPERFAMILY)
EG01ag004282	Chr_N1:6376275-6381143	EG01ag004282.4	probable polygalacturonase	IPR006626 (SMART); IPR012334 (G3DSA:2.160.20.GENE3D); IPR000743 (PFAM); PTHR31339 (PANTHER); PTHR31339:SF4 (PANTHER); NON_CYTOPLASMIC_DOMAIN (PHOBIUS); CYTOPLASMIC_DOMAIN (PHOBIUS); TRANSMEMBRANE (PHOBIUS); IPR011050 (SUPERFAMILY); TMhelix (TMHMM)
EG01ag004282	Chr_N1:6376275-6381143	EG01ag004282.5	probable polygalacturonase	IPR006626 (SMART); IPR012334 (G3DSA:2.160.20.GENE3D); IPR012334 (G3DSA:2.160.20.GENE3D); IPR000743 (PFAM); PTHR31339 (PANTHER); PTHR31339:SF4 (PANTHER); PTHR31339 (PANTHER); NON_CYTOPLASMIC_DOMAIN (PHOBIUS); TRANSMEMBRANE (PHOBIUS); CYTOPLASMIC_DOMAIN (PHOBIUS); IPR011050 (SUPERFAMILY); TMhelix (TMHMM)
EG01ag004283	Chr_N1:6403407-6432298	EG01ag004283.1	ras-related protein RABC1	PR00449 (PRINTS); SM00175 (SMART); SM00173 (SMART); IPR001806 (SMART); IPR001806 (PFAM); IPR027417 (G3DSA:3.40.50.GENE3D); IPR027417 (G3DSA:3.40.50.GENE3D); PTHR24073:SF1124 (PANTHER); PTHR24073 (PANTHER); PS51419 (PROSITE_PROFILES); IPR001806 (PROSITE_PROFILES); IPR027417 (SUPERFAMILY)
EG01ag004283	Chr_N1:6403407-6432298	EG01ag004283.2	ras-related protein RABC1	PR00449 (PRINTS); SM00173 (SMART); SM00175 (SMART); IPR001806 (SMART); IPR027417 (G3DSA:3.40.50.GENE3D); IPR001806 (PFAM); IPR005225 (TIGRFAM); PTHR24073:SF1124 (PANTHER); PTHR24073 (PANTHER); IPR001806 (PROSITE_PROFILES); PS51420 (PROSITE_PROFILES); PS51419 (PROSITE_PROFILES); cd01863 (CDD); IPR027417 (SUPERFAMILY)
EG01ag004283	Chr_N1:6403407-6432298	EG01ag004283.3	ras-related protein RABC1	PR00449 (PRINTS); SM00173 (SMART); SM00177 (SMART); SM00175 (SMART); SM00176 (SMART); IPR001806 (SMART); IPR001806 (PFAM); IPR005225 (TIGRFAM); IPR027417 (G3DSA:3.40.50.GENE3D); PTHR24073:SF1124 (PANTHER); PTHR24073 (PANTHER); PS51419 (PROSITE_PROFILES); PS51420 (PROSITE_PROFILES); IPR001806 (PROSITE_PROFILES); cd01863 (CDD); IPR027417 (SUPERFAMILY)
EG01ag004283	Chr_N1:6403407-6432298	EG01ag004283.4	ras-related protein RABC1	PR00449 (PRINTS); SM00173 (SMART); SM00177 (SMART); SM00175 (SMART); SM00176 (SMART); IPR001806 (SMART); IPR001806 (PFAM); IPR005225 (TIGRFAM); IPR027417 (G3DSA:3.40.50.GENE3D); PTHR24073:SF1124 (PANTHER); PTHR24073 (PANTHER); PS51419 (PROSITE_PROFILES); PS51420 (PROSITE_PROFILES); IPR001806 (PROSITE_PROFILES); cd01863 (CDD); IPR027417 (SUPERFAMILY)
EG01ag004283	Chr_N1:6403407-6432298	EG01ag004283.5	ras-related protein RABC1	PR00449 (PRINTS); SM00173 (SMART); SM00177 (SMART); SM00175 (SMART); SM00176 (SMART); IPR001806 (SMART); IPR001806 (PFAM); IPR005225 (TIGRFAM); IPR027417 (G3DSA:3.40.50.GENE3D); PTHR24073:SF1124 (PANTHER); PTHR24073 (PANTHER); PS51419 (PROSITE_PROFILES); PS51420 (PROSITE_PROFILES); IPR001806 (PROSITE_PROFILES); cd01863 (CDD); IPR027417 (SUPERFAMILY)
EG01ag004283	Chr_N1:6403407-6432298	EG01ag004283.6	ras-related protein RABC1	PR00449 (PRINTS); SM00173 (SMART); SM00177 (SMART); SM00175 (SMART); SM00176 (SMART); IPR001806 (SMART); IPR001806 (PFAM); IPR005225 (TIGRFAM); IPR027417 (G3DSA:3.40.50.GENE3D); PTHR24073:SF1124 (PANTHER); PTHR24073 (PANTHER); PS51419 (PROSITE_PROFILES); PS51420 (PROSITE_PROFILES); IPR001806 (PROSITE_PROFILES); cd01863 (CDD); IPR027417 (SUPERFAMILY)
EG01ag004283	Chr_N1:6403407-6432298	EG01ag004283.7	ras-related protein RABC1	PR00449 (PRINTS); SM00173 (SMART); SM00177 (SMART); SM00175 (SMART); SM00176 (SMART); IPR001806 (SMART); IPR001806 (PFAM); IPR005225 (TIGRFAM); IPR027417 (G3DSA:3.40.50.GENE3D); PTHR24073:SF1124 (PANTHER); PTHR24073 (PANTHER); PS51419 (PROSITE_PROFILES); PS51420 (PROSITE_PROFILES); IPR001806 (PROSITE_PROFILES); cd01863 (CDD); IPR027417 (SUPERFAMILY)
EG01ag004283	Chr_N1:6403407-6432298	EG01ag004283.8	ras-related protein RABC1	PR00449 (PRINTS); SM00173 (SMART); SM00177 (SMART); SM00175 (SMART); SM00176 (SMART); IPR001806 (SMART); IPR001806 (PFAM); IPR005225 (TIGRFAM); IPR027417 (G3DSA:3.40.50.GENE3D); PTHR24073:SF1124 (PANTHER); PTHR24073 (PANTHER); PS51419 (PROSITE_PROFILES); PS51420 (PROSITE_PROFILES); IPR001806 (PROSITE_PROFILES); cd01863 (CDD); IPR027417 (SUPERFAMILY)
EG01ag004284	Chr_N1:6435379-6437678	EG01ag004284.1	U-box domain-containing protein 26-like	IPR003613 (SMART); IPR011989 (G3DSA:1.25.10.GENE3D); IPR003613 (PFAM); IPR013083 (G3DSA:3.30.40.GENE3D); PTHR22849:SF103 (PANTHER); PTHR22849 (PANTHER); IPR003613 (PROSITE_PROFILES); cd16664 (CDD); IPR016024 (SUPERFAMILY); SSF57850 (SUPERFAMILY)
EG01ag004285	Chr_N1:6449106-6458308	EG01ag004285.1	F-box protein SKP2A-like	Coil (COILS); IPR006553 (SMART); IPR001611 (PFAM); IPR032675 (G3DSA:3.80.10.GENE3D); mobidb-lite (MOBIDB_LITE); mobidb-lite (MOBIDB_LITE); PTHR13318 (PANTHER); PTHR13318:SF183 (PANTHER); SSF52047 (SUPERFAMILY)
EG01ag004285	Chr_N1:6449106-6458308	EG01ag004285.2	F-box protein SKP2A-like	IPR006553 (SMART); IPR001810 (PFAM); IPR001611 (PFAM); IPR032675 (G3DSA:3.80.10.GENE3D); PTHR13318 (PANTHER); PTHR13318:SF183 (PANTHER); IPR036047 (SUPERFAMILY); SSF52047 (SUPERFAMILY)
EG01ag004285	Chr_N1:6449106-6458308	EG01ag004285.3	F-box protein SKP2A-like	IPR006553 (SMART); IPR032675 (G3DSA:3.80.10.GENE3D); IPR001611 (PFAM); PTHR13318 (PANTHER); PTHR13318:SF183 (PANTHER); SSF52047 (SUPERFAMILY)
EG01ag004285	Chr_N1:6449106-6458308	EG01ag004285.4	F-box protein SKP2A-like	IPR006553 (SMART); IPR032675 (G3DSA:3.80.10.GENE3D); IPR001611 (PFAM); PTHR13318 (PANTHER); PTHR13318:SF183 (PANTHER); SSF52047 (SUPERFAMILY)
EG01ag004285	Chr_N1:6449106-6458308	EG01ag004285.5	F-box protein SKP2A-like	IPR006553 (SMART); G3DSA:1.20.1280.50 (GENE3D); IPR001611 (PFAM); IPR001810 (PFAM); IPR032675 (G3DSA:3.80.10.GENE3D); PTHR13318:SF183 (PANTHER); PTHR13318 (PANTHER); IPR036047 (SUPERFAMILY); SSF52047 (SUPERFAMILY)
EG01ag004286	Chr_N1:6511914-6531554	EG01ag004286.1	probable serine/threonine-protein kinase PBL16	IPR020635 (SMART); G3DSA:3.30.200.20 (GENE3D); G3DSA:1.10.510.10 (GENE3D); IPR000719 (PFAM); PIRSR037568-2 (PIRSR); PTHR27001 (PANTHER); PTHR27001:SF231 (PANTHER); IPR017441 (PROSITE_PATTERNS); IPR008266 (PROSITE_PATTERNS); IPR000719 (PROSITE_PROFILES); IPR011009 (SUPERFAMILY)
EG01ag004286	Chr_N1:6511914-6531554	EG01ag004286.2	PTI1-like tyrosine-protein kinase 1 isoform X1	IPR020635 (SMART); G3DSA:1.10.510.10 (GENE3D); G3DSA:3.30.200.20 (GENE3D); IPR001245 (PFAM); PTHR27001 (PANTHER); PTHR27001:SF231 (PANTHER); IPR017441 (PROSITE_PATTERNS); IPR008266 (PROSITE_PATTERNS); IPR000719 (PROSITE_PROFILES); IPR011009 (SUPERFAMILY)
EG01ag004286	Chr_N1:6511914-6531554	EG01ag004286.3	probable serine/threonine-protein kinase PBL16	IPR020635 (SMART); G3DSA:3.30.200.20 (GENE3D); IPR000719 (PFAM); G3DSA:1.10.510.10 (GENE3D); PIRSR037568-2 (PIRSR); PTHR27001 (PANTHER); PTHR27001:SF231 (PANTHER); IPR008266 (PROSITE_PATTERNS); IPR017441 (PROSITE_PATTERNS); IPR000719 (PROSITE_PROFILES); IPR011009 (SUPERFAMILY)
EG01ag004286	Chr_N1:6511914-6531554	EG01ag004286.4	probable serine/threonine-protein kinase PBL16	IPR020635 (SMART); G3DSA:1.10.510.10 (GENE3D); G3DSA:3.30.200.20 (GENE3D); IPR000719 (PFAM); PIRSR037568-2 (PIRSR); PTHR27001:SF231 (PANTHER); PTHR27001 (PANTHER); IPR017441 (PROSITE_PATTERNS); IPR008266 (PROSITE_PATTERNS); IPR000719 (PROSITE_PROFILES); IPR011009 (SUPERFAMILY)
EG01ag004287	Chr_N1:6568081-6569094	EG01ag004287.1	NAC domain-containing protein 104-like	IPR003441 (PFAM); IPR036093 (G3DSA:2.170.150.GENE3D); PTHR31719 (PANTHER); PTHR31719:SF134 (PANTHER); IPR003441 (PROSITE_PROFILES); IPR036093 (SUPERFAMILY)
EG01ag004288	Chr_N1:6611596-6613849	EG01ag004288.1	translation initiation factor IF-2-like	IPR025836 (PFAM)
EG01ag004289	Chr_N1:6614889-6616401	EG01ag004289.1	pentatricopeptide repeat-containing protein At1g43980, mitochondrial	IPR002885 (PFAM); IPR002885 (PFAM); IPR011990 (G3DSA:1.25.40.GENE3D); IPR002885 (TIGRFAM); PTHR24015 (PANTHER); PTHR24015:SF1740 (PANTHER); IPR002885 (PROSITE_PROFILES); IPR002885 (PROSITE_PROFILES)
EG01ag004290	Chr_N1:6633427-6634929	EG01ag004290.1	probable serine/threonine-protein kinase ndrD	mobidb-lite (MOBIDB_LITE); mobidb-lite (MOBIDB_LITE); PTHR34193 (PANTHER); PTHR34193:SF1 (PANTHER)
EG01ag004291	Chr_N1:6633647-6649047	EG01ag004291.1	U2 small nuclear ribonucleoprotein auxiliary factor-like protein	mobidb-lite (MOBIDB_LITE); PTHR35770 (PANTHER)
EG01ag004292	Chr_N1:6675637-6676470	EG01ag004292.1	Bromodomain adjacent to zinc finger domain 1A	PTHR31099 (PANTHER); PTHR31099:SF18 (PANTHER); PTHR31099:SF18 (PANTHER)
EG01ag004293	Chr_N1:6692099-6711298	EG01ag004293.1	valine--tRNA ligase, mitochondrial 1-like	Coil (COILS); Coil (COILS); IPR002303 (PRINTS); IPR037118 (G3DSA:1.10.287.GENE3D); IPR013155 (PFAM); IPR014729 (G3DSA:3.40.50.GENE3D); IPR002303 (TIGRFAM); IPR002300 (PFAM); G3DSA:1.10.730.10 (GENE3D); IPR014729 (G3DSA:3.40.50.GENE3D); IPR009008 (G3DSA:3.90.740.GENE3D); mobidb-lite (MOBIDB_LITE); mobidb-lite (MOBIDB_LITE); mobidb-lite (MOBIDB_LITE); IPR002303 (PANTHER); PTHR11946:SF94 (PANTHER); …
EG01ag004293	Chr_N1:6692099-6711298	EG01ag004293.2	valine--tRNA ligase, mitochondrial 1-like	Coil (COILS); Coil (COILS); IPR002303 (PRINTS); G3DSA:1.10.730.10 (GENE3D); IPR013155 (PFAM); IPR002303 (TIGRFAM); IPR009008 (G3DSA:3.90.740.GENE3D); IPR002300 (PFAM); IPR014729 (G3DSA:3.40.50.GENE3D); IPR037118 (G3DSA:1.10.287.GENE3D); IPR014729 (G3DSA:3.40.50.GENE3D); mobidb-lite (MOBIDB_LITE); mobidb-lite (MOBIDB_LITE); PTHR11946:SF94 (PANTHER); IPR002303 (PANTHER); IPR001412 (PROSITE_PATTERNS…
EG01ag004293	Chr_N1:6692099-6711298	EG01ag004293.3	valine--tRNA ligase, mitochondrial 1-like	Coil (COILS); Coil (COILS); IPR002303 (PRINTS); IPR037118 (G3DSA:1.10.287.GENE3D); IPR013155 (PFAM); IPR014729 (G3DSA:3.40.50.GENE3D); IPR002303 (TIGRFAM); IPR002300 (PFAM); G3DSA:1.10.730.10 (GENE3D); IPR014729 (G3DSA:3.40.50.GENE3D); IPR009008 (G3DSA:3.90.740.GENE3D); mobidb-lite (MOBIDB_LITE); mobidb-lite (MOBIDB_LITE); mobidb-lite (MOBIDB_LITE); IPR002303 (PANTHER); PTHR11946:SF94 (PANTHER); …
EG01ag004293	Chr_N1:6692099-6711298	EG01ag004293.4	valine--tRNA ligase, mitochondrial 1-like	Coil (COILS); Coil (COILS); Coil (COILS); IPR002303 (PRINTS); IPR037118 (G3DSA:1.10.287.GENE3D); IPR014729 (G3DSA:3.40.50.GENE3D); IPR009008 (G3DSA:3.90.740.GENE3D); IPR002300 (PFAM); IPR002303 (TIGRFAM); G3DSA:1.10.730.10 (GENE3D); IPR013155 (PFAM); IPR014729 (G3DSA:3.40.50.GENE3D); mobidb-lite (MOBIDB_LITE); mobidb-lite (MOBIDB_LITE); mobidb-lite (MOBIDB_LITE); PTHR11946:SF94 (PANTHER); IPR0023…
EG01ag004293	Chr_N1:6692099-6711298	EG01ag004293.5	valine--tRNA ligase, mitochondrial 1-like	Coil (COILS); Coil (COILS); IPR002303 (PRINTS); IPR013155 (PFAM); IPR014729 (G3DSA:3.40.50.GENE3D); IPR002300 (PFAM); G3DSA:1.10.730.10 (GENE3D); IPR009008 (G3DSA:3.90.740.GENE3D); IPR002303 (TIGRFAM); IPR037118 (G3DSA:1.10.287.GENE3D); IPR014729 (G3DSA:3.40.50.GENE3D); mobidb-lite (MOBIDB_LITE); mobidb-lite (MOBIDB_LITE); mobidb-lite (MOBIDB_LITE); PTHR11946:SF94 (PANTHER); PTHR11946:SF94 (PANTH…
EG01ag004293	Chr_N1:6692099-6711298	EG01ag004293.6	valine--tRNA ligase, mitochondrial 1-like	Coil (COILS); Coil (COILS); Coil (COILS); IPR002303 (PRINTS); IPR037118 (G3DSA:1.10.287.GENE3D); IPR014729 (G3DSA:3.40.50.GENE3D); IPR009008 (G3DSA:3.90.740.GENE3D); IPR002300 (PFAM); IPR002303 (TIGRFAM); G3DSA:1.10.730.10 (GENE3D); IPR013155 (PFAM); IPR014729 (G3DSA:3.40.50.GENE3D); mobidb-lite (MOBIDB_LITE); mobidb-lite (MOBIDB_LITE); mobidb-lite (MOBIDB_LITE); PTHR11946:SF94 (PANTHER); IPR0023…
EG01ag004293	Chr_N1:6692099-6711298	EG01ag004293.7	valine--tRNA ligase, mitochondrial 1-like	Coil (COILS); Coil (COILS); Coil (COILS); IPR002303 (PRINTS); IPR037118 (G3DSA:1.10.287.GENE3D); IPR014729 (G3DSA:3.40.50.GENE3D); IPR009008 (G3DSA:3.90.740.GENE3D); IPR002300 (PFAM); IPR002303 (TIGRFAM); G3DSA:1.10.730.10 (GENE3D); IPR013155 (PFAM); IPR014729 (G3DSA:3.40.50.GENE3D); mobidb-lite (MOBIDB_LITE); mobidb-lite (MOBIDB_LITE); mobidb-lite (MOBIDB_LITE); PTHR11946:SF94 (PANTHER); IPR0023…
EG01ag004293	Chr_N1:6692099-6711298	EG01ag004293.8	valine--tRNA ligase, mitochondrial 1-like	Coil (COILS); Coil (COILS); Coil (COILS); IPR002303 (PRINTS); IPR037118 (G3DSA:1.10.287.GENE3D); IPR014729 (G3DSA:3.40.50.GENE3D); IPR009008 (G3DSA:3.90.740.GENE3D); IPR002300 (PFAM); IPR002303 (TIGRFAM); G3DSA:1.10.730.10 (GENE3D); IPR013155 (PFAM); IPR014729 (G3DSA:3.40.50.GENE3D); mobidb-lite (MOBIDB_LITE); mobidb-lite (MOBIDB_LITE); mobidb-lite (MOBIDB_LITE); PTHR11946:SF94 (PANTHER); IPR0023…
EG01ag004293	Chr_N1:6692099-6711298	EG01ag004293.9	valine--tRNA ligase, mitochondrial 1-like	Coil (COILS); Coil (COILS); IPR002303 (PRINTS); G3DSA:1.10.730.10 (GENE3D); IPR013155 (PFAM); IPR002303 (TIGRFAM); IPR009008 (G3DSA:3.90.740.GENE3D); IPR002300 (PFAM); IPR014729 (G3DSA:3.40.50.GENE3D); IPR037118 (G3DSA:1.10.287.GENE3D); IPR014729 (G3DSA:3.40.50.GENE3D); mobidb-lite (MOBIDB_LITE); mobidb-lite (MOBIDB_LITE); PTHR11946:SF94 (PANTHER); IPR002303 (PANTHER); IPR001412 (PROSITE_PATTERNS…
EG01ag004293	Chr_N1:6692099-6711298	EG01ag004293.10	valine--tRNA ligase, mitochondrial 1-like	Coil (COILS); Coil (COILS); IPR002303 (PRINTS); IPR037118 (G3DSA:1.10.287.GENE3D); IPR013155 (PFAM); IPR014729 (G3DSA:3.40.50.GENE3D); IPR002303 (TIGRFAM); IPR002300 (PFAM); G3DSA:1.10.730.10 (GENE3D); IPR014729 (G3DSA:3.40.50.GENE3D); IPR009008 (G3DSA:3.90.740.GENE3D); mobidb-lite (MOBIDB_LITE); mobidb-lite (MOBIDB_LITE); mobidb-lite (MOBIDB_LITE); IPR002303 (PANTHER); PTHR11946:SF94 (PANTHER); …
EG01ag004294	Chr_N1:6726528-6739624	EG01ag004294.1	nitrate regulatory gene2 protein	IPR006867 (PFAM); IPR006868 (PFAM); mobidb-lite (MOBIDB_LITE); mobidb-lite (MOBIDB_LITE); mobidb-lite (MOBIDB_LITE); mobidb-lite (MOBIDB_LITE); mobidb-lite (MOBIDB_LITE); mobidb-lite (MOBIDB_LITE); mobidb-lite (MOBIDB_LITE); mobidb-lite (MOBIDB_LITE); PTHR21450:SF31 (PANTHER); PTHR21450 (PANTHER)
EG01ag004294	Chr_N1:6726528-6739624	EG01ag004294.2	protein ALTERED PHOSPHATE STARVATION RESPONSE 1-like	Coil (COILS); IPR006867 (PFAM); IPR006868 (PFAM); mobidb-lite (MOBIDB_LITE); mobidb-lite (MOBIDB_LITE); mobidb-lite (MOBIDB_LITE); mobidb-lite (MOBIDB_LITE); mobidb-lite (MOBIDB_LITE); mobidb-lite (MOBIDB_LITE); mobidb-lite (MOBIDB_LITE); mobidb-lite (MOBIDB_LITE); PTHR21450:SF31 (PANTHER); PTHR21450 (PANTHER)
EG01ag004295	Chr_N1:6744118-6750707	EG01ag004295.1	probable hexosyltransferase MUCI70	IPR006852 (PFAM); IPR006852 (PANTHER); PTHR12956:SF24 (PANTHER)
EG01ag004295	Chr_N1:6744118-6750707	EG01ag004295.2	probable hexosyltransferase MUCI70	IPR006852 (PFAM); IPR006852 (PANTHER); PTHR12956:SF24 (PANTHER)
EG01ag004295	Chr_N1:6744118-6750707	EG01ag004295.3	probable hexosyltransferase MUCI70 isoform X1	IPR006852 (PFAM); mobidb-lite (MOBIDB_LITE); mobidb-lite (MOBIDB_LITE); mobidb-lite (MOBIDB_LITE); IPR006852 (PANTHER); PTHR12956:SF24 (PANTHER); CYTOPLASMIC_DOMAIN (PHOBIUS); NON_CYTOPLASMIC_DOMAIN (PHOBIUS); TRANSMEMBRANE (PHOBIUS); TMhelix (TMHMM)
EG01ag004296	Chr_N1:6772528-6780250	EG01ag004296.1	gag/pol protein	mobidb-lite (MOBIDB_LITE); mobidb-lite (MOBIDB_LITE); PTHR35317 (PANTHER); PTHR35317:SF8 (PANTHER)
EG01ag004297	Chr_N1:6803097-6816117	EG01ag004297.1	probable magnesium transporter NIPA4	IPR008521 (PFAM); PTHR12570:SF54 (PANTHER); IPR008521 (PANTHER); NON_CYTOPLASMIC_DOMAIN (PHOBIUS); TRANSMEMBRANE (PHOBIUS); TRANSMEMBRANE (PHOBIUS); TRANSMEMBRANE (PHOBIUS); CYTOPLASMIC_DOMAIN (PHOBIUS); NON_CYTOPLASMIC_DOMAIN (PHOBIUS); NON_CYTOPLASMIC_DOMAIN (PHOBIUS); TRANSMEMBRANE (PHOBIUS); CYTOPLASMIC_DOMAIN (PHOBIUS); TRANSMEMBRANE (PHOBIUS); TRANSMEMBRANE (PHOBIUS); CYTOPLASMIC_DOMAIN (PH…
EG01ag004297	Chr_N1:6803097-6816117	EG01ag004297.2	probable magnesium transporter NIPA4	IPR008521 (PFAM); PTHR12570:SF54 (PANTHER); IPR008521 (PANTHER); SIGNAL_PEPTIDE (PHOBIUS); SIGNAL_PEPTIDE_C_REGION (PHOBIUS); TRANSMEMBRANE (PHOBIUS); TRANSMEMBRANE (PHOBIUS); SIGNAL_PEPTIDE_H_REGION (PHOBIUS); CYTOPLASMIC_DOMAIN (PHOBIUS); TRANSMEMBRANE (PHOBIUS); NON_CYTOPLASMIC_DOMAIN (PHOBIUS); NON_CYTOPLASMIC_DOMAIN (PHOBIUS); CYTOPLASMIC_DOMAIN (PHOBIUS); SIGNAL_PEPTIDE_N_REGION (PHOBIUS); …
EG01ag004297	Chr_N1:6803097-6816117	EG01ag004297.3	probable magnesium transporter NIPA4	IPR008521 (PFAM); IPR008521 (PANTHER); PTHR12570:SF54 (PANTHER); TRANSMEMBRANE (PHOBIUS); TRANSMEMBRANE (PHOBIUS); TRANSMEMBRANE (PHOBIUS); TRANSMEMBRANE (PHOBIUS); CYTOPLASMIC_DOMAIN (PHOBIUS); NON_CYTOPLASMIC_DOMAIN (PHOBIUS); TRANSMEMBRANE (PHOBIUS); CYTOPLASMIC_DOMAIN (PHOBIUS); NON_CYTOPLASMIC_DOMAIN (PHOBIUS); CYTOPLASMIC_DOMAIN (PHOBIUS); NON_CYTOPLASMIC_DOMAIN (PHOBIUS); NON_CYTOPLASMIC_D…
EG01ag004297	Chr_N1:6803097-6816117	EG01ag004297.4	probable magnesium transporter NIPA4	IPR008521 (PFAM); PTHR12570:SF54 (PANTHER); IPR008521 (PANTHER); TRANSMEMBRANE (PHOBIUS); TRANSMEMBRANE (PHOBIUS); CYTOPLASMIC_DOMAIN (PHOBIUS); TRANSMEMBRANE (PHOBIUS); TRANSMEMBRANE (PHOBIUS); CYTOPLASMIC_DOMAIN (PHOBIUS); CYTOPLASMIC_DOMAIN (PHOBIUS); NON_CYTOPLASMIC_DOMAIN (PHOBIUS); TRANSMEMBRANE (PHOBIUS); CYTOPLASMIC_DOMAIN (PHOBIUS); TRANSMEMBRANE (PHOBIUS); NON_CYTOPLASMIC_DOMAIN (PHOBIU…
EG01ag004298	Chr_N1:6817314-6817949	EG01ag004298.1	protein DMP2-like	IPR007770 (PFAM); PTHR31621:SF37 (PANTHER); IPR007770 (PANTHER); TRANSMEMBRANE (PHOBIUS); NON_CYTOPLASMIC_DOMAIN (PHOBIUS); NON_CYTOPLASMIC_DOMAIN (PHOBIUS); TRANSMEMBRANE (PHOBIUS); TRANSMEMBRANE (PHOBIUS); CYTOPLASMIC_DOMAIN (PHOBIUS); TRANSMEMBRANE (PHOBIUS); NON_CYTOPLASMIC_DOMAIN (PHOBIUS); CYTOPLASMIC_DOMAIN (PHOBIUS); TMhelix (TMHMM); TMhelix (TMHMM); TMhelix (TMHMM); TMhelix (TMHMM)
EG01ag004299	Chr_N1:6819778-6820482	EG01ag004299.1	protein DMP3-like	IPR007770 (PFAM); mobidb-lite (MOBIDB_LITE); mobidb-lite (MOBIDB_LITE); IPR007770 (PANTHER); PTHR31621:SF52 (PANTHER); NON_CYTOPLASMIC_DOMAIN (PHOBIUS); CYTOPLASMIC_DOMAIN (PHOBIUS); TRANSMEMBRANE (PHOBIUS); NON_CYTOPLASMIC_DOMAIN (PHOBIUS); CYTOPLASMIC_DOMAIN (PHOBIUS); TRANSMEMBRANE (PHOBIUS); CYTOPLASMIC_DOMAIN (PHOBIUS); TRANSMEMBRANE (PHOBIUS); TRANSMEMBRANE (PHOBIUS); TMhelix (TMHMM); TMhel…
EG01ag004300	Chr_N1:6820721-6827139	EG01ag004300.1	G-type lectin S-receptor-like serine/threonine-protein kinase RKS1	IPR001878 (SMART); IPR001878 (PFAM); PF14223 (PFAM); G3DSA:4.10.60.10 (GENE3D); mobidb-lite (MOBIDB_LITE); mobidb-lite (MOBIDB_LITE); mobidb-lite (MOBIDB_LITE); IPR001878 (PROSITE_PROFILES); IPR036875 (SUPERFAMILY)
EG01ag004301	Chr_N1:6857354-6860967	EG01ag004301.1	cytochrome P450 71A1-like	IPR001128 (PRINTS); IPR002401 (PRINTS); IPR001128 (PFAM); IPR036396 (G3DSA:1.10.630.GENE3D); PIRSR000047-1 (PIRSR); PTHR47956 (PANTHER); PTHR47956:SF90 (PANTHER); IPR017972 (PROSITE_PATTERNS); SIGNAL_PEPTIDE_N_REGION (PHOBIUS); NON_CYTOPLASMIC_DOMAIN (PHOBIUS); SIGNAL_PEPTIDE_H_REGION (PHOBIUS); SIGNAL_PEPTIDE_C_REGION (PHOBIUS); SIGNAL_PEPTIDE (PHOBIUS); IPR036396 (SUPERFAMILY); TMhelix (TMHMM)
EG01ag004302	Chr_N1:6864529-6869939	EG01ag004302.1	CACTA en-spm transposon protein	no IPS match
EG01ag004303	Chr_N1:6877229-6883897	EG01ag004303.1	basic-leucine zipper transcription factor A-like isoform X6	IPR029480 (PFAM); mobidb-lite (MOBIDB_LITE); PTHR10775 (PANTHER); PTHR10775:SF147 (PANTHER)
EG01ag004304	Chr_N1:6923833-6927587	EG01ag004304.1	cytochrome P450 71A1-like	Coil (COILS); IPR001128 (PRINTS); IPR002401 (PRINTS); IPR001128 (PFAM); IPR036396 (G3DSA:1.10.630.GENE3D); PTHR47956 (PANTHER); PTHR47956:SF90 (PANTHER); IPR017972 (PROSITE_PATTERNS); SIGNAL_PEPTIDE_N_REGION (PHOBIUS); NON_CYTOPLASMIC_DOMAIN (PHOBIUS); SIGNAL_PEPTIDE_H_REGION (PHOBIUS); SIGNAL_PEPTIDE_C_REGION (PHOBIUS); SIGNAL_PEPTIDE (PHOBIUS); IPR036396 (SUPERFAMILY); TMhelix (TMHMM)
EG01ag004305	Chr_N1:6956543-6965341	EG01ag004305.1	---NA---	IPR002156 (PFAM); IPR036397 (G3DSA:3.30.420.GENE3D)
EG01ag004306	Chr_N1:6965930-6969129	EG01ag004306.1	cytochrome P450 71A1-like	Coil (COILS); IPR002401 (PRINTS); IPR001128 (PRINTS); IPR036396 (G3DSA:1.10.630.GENE3D); IPR001128 (PFAM); PTHR47956:SF90 (PANTHER); PTHR47956 (PANTHER); IPR017972 (PROSITE_PATTERNS); SIGNAL_PEPTIDE_N_REGION (PHOBIUS); NON_CYTOPLASMIC_DOMAIN (PHOBIUS); SIGNAL_PEPTIDE_H_REGION (PHOBIUS); SIGNAL_PEPTIDE_C_REGION (PHOBIUS); SIGNAL_PEPTIDE (PHOBIUS); IPR036396 (SUPERFAMILY); TMhelix (TMHMM)
EG01ag004306	Chr_N1:6965930-6969129	EG01ag004306.2	cytochrome P450 71A1-like	Coil (COILS); IPR002401 (PRINTS); IPR001128 (PRINTS); IPR036396 (G3DSA:1.10.630.GENE3D); IPR001128 (PFAM); PTHR47956:SF90 (PANTHER); PTHR47956 (PANTHER); PTHR47956 (PANTHER); PTHR47956:SF90 (PANTHER); IPR017972 (PROSITE_PATTERNS); SIGNAL_PEPTIDE_N_REGION (PHOBIUS); SIGNAL_PEPTIDE_H_REGION (PHOBIUS); SIGNAL_PEPTIDE_C_REGION (PHOBIUS); NON_CYTOPLASMIC_DOMAIN (PHOBIUS); SIGNAL_PEPTIDE (PHOBIUS); IPR…
EG01ag004306	Chr_N1:6965930-6969129	EG01ag004306.3	cytochrome P450 71A1-like	IPR036396 (G3DSA:1.10.630.GENE3D); IPR001128 (PFAM); PTHR47956 (PANTHER); PTHR47956:SF36 (PANTHER); SIGNAL_PEPTIDE_N_REGION (PHOBIUS); SIGNAL_PEPTIDE_H_REGION (PHOBIUS); NON_CYTOPLASMIC_DOMAIN (PHOBIUS); SIGNAL_PEPTIDE_C_REGION (PHOBIUS); SIGNAL_PEPTIDE (PHOBIUS); IPR036396 (SUPERFAMILY); TMhelix (TMHMM)
EG01ag004307	Chr_N1:6973199-6988611	EG01ag004307.1	pre-mRNA-splicing factor CWC25 homolog	mobidb-lite (MOBIDB_LITE); mobidb-lite (MOBIDB_LITE); mobidb-lite (MOBIDB_LITE); mobidb-lite (MOBIDB_LITE)
EG01ag004308	Chr_N1:7011549-7012217	EG01ag004308.1	Polynucleotidyl transferase, ribonuclease H-like superfamily protein	IPR002156 (PFAM); IPR036397 (G3DSA:3.30.420.GENE3D); PTHR47723:SF3 (PANTHER); PTHR47723 (PANTHER); IPR044730 (CDD); IPR012337 (SUPERFAMILY)
EG01ag004309	Chr_N1:7037855-7041583	EG01ag004309.1	cytochrome P450 71A1-like	IPR001128 (PRINTS); IPR002401 (PRINTS); IPR036396 (G3DSA:1.10.630.GENE3D); IPR001128 (PFAM); PIRSR000047-1 (PIRSR); PTHR47956:SF90 (PANTHER); PTHR47956 (PANTHER); IPR017972 (PROSITE_PATTERNS); SIGNAL_PEPTIDE_N_REGION (PHOBIUS); NON_CYTOPLASMIC_DOMAIN (PHOBIUS); SIGNAL_PEPTIDE_H_REGION (PHOBIUS); SIGNAL_PEPTIDE_C_REGION (PHOBIUS); SIGNAL_PEPTIDE (PHOBIUS); IPR036396 (SUPERFAMILY); TMhelix (TMHMM)
EG01ag004310	Chr_N1:7051312-7058342	EG01ag004310.1	CACTA en-spm transposon protein	mobidb-lite (MOBIDB_LITE); mobidb-lite (MOBIDB_LITE); mobidb-lite (MOBIDB_LITE)
EG01ag004311	Chr_N1:7059058-7065514	EG01ag004311.1	cytochrome P450 71A1-like	IPR036396 (G3DSA:1.10.630.GENE3D); PTHR47956 (PANTHER); PTHR47956:SF90 (PANTHER); IPR036396 (SUPERFAMILY)
EG01ag004312	Chr_N1:7072040-7083248	EG01ag004312.1	cytochrome P450 71A1-like	IPR002403 (PRINTS); IPR001128 (PRINTS); IPR001128 (PFAM); IPR036396 (G3DSA:1.10.630.GENE3D); PTHR47956:SF90 (PANTHER); PTHR47956 (PANTHER); IPR017972 (PROSITE_PATTERNS); IPR036396 (SUPERFAMILY)
EG01ag004313	Chr_N1:7089325-7089756	EG01ag004313.1	cytochrome P450 71A1-like	IPR036396 (G3DSA:1.10.630.GENE3D); PTHR24298 (PANTHER); PTHR24298:SF833 (PANTHER); IPR036396 (SUPERFAMILY)
EG01ag004314	Chr_N1:7102807-7103154	EG01ag004314.1	cytochrome P450 71A1-like	IPR002401 (PRINTS); IPR036396 (G3DSA:1.10.630.GENE3D); IPR001128 (PFAM); PTHR47956:SF90 (PANTHER); PTHR47956 (PANTHER); IPR017972 (PROSITE_PATTERNS); IPR036396 (SUPERFAMILY)
EG01ag004315	Chr_N1:7103604-7124559	EG01ag004315.1	cytochrome P450 71A1-like	IPR002401 (PRINTS); IPR001128 (PRINTS); IPR001128 (PFAM); IPR036396 (G3DSA:1.10.630.GENE3D); PIRSR000047-1 (PIRSR); PTHR47956:SF90 (PANTHER); PTHR47956 (PANTHER); IPR017972 (PROSITE_PATTERNS); SIGNAL_PEPTIDE (PHOBIUS); SIGNAL_PEPTIDE_H_REGION (PHOBIUS); NON_CYTOPLASMIC_DOMAIN (PHOBIUS); SIGNAL_PEPTIDE_C_REGION (PHOBIUS); SIGNAL_PEPTIDE_N_REGION (PHOBIUS); IPR036396 (SUPERFAMILY); TMhelix (TMHMM)
EG01ag004315	Chr_N1:7103604-7124559	EG01ag004315.2	cytochrome P450 71A1-like	IPR002401 (PRINTS); IPR001128 (PRINTS); IPR001128 (PFAM); IPR036396 (G3DSA:1.10.630.GENE3D); PTHR47956:SF90 (PANTHER); PTHR47956 (PANTHER); IPR017972 (PROSITE_PATTERNS); IPR036396 (SUPERFAMILY)
EG01ag004316	Chr_N1:7144729-7174412	EG01ag004316.1	ribulose-bisphosphate carboxylase large chain	mobidb-lite (MOBIDB_LITE); mobidb-lite (MOBIDB_LITE); mobidb-lite (MOBIDB_LITE)
EG01ag004317	Chr_N1:7177018-7183208	EG01ag004317.1	cytochrome P450 71A1-like	IPR002401 (PRINTS); IPR036396 (G3DSA:1.10.630.GENE3D); IPR001128 (PFAM); PTHR47956:SF36 (PANTHER); PTHR47956 (PANTHER); SIGNAL_PEPTIDE_N_REGION (PHOBIUS); NON_CYTOPLASMIC_DOMAIN (PHOBIUS); SIGNAL_PEPTIDE_H_REGION (PHOBIUS); SIGNAL_PEPTIDE_C_REGION (PHOBIUS); SIGNAL_PEPTIDE (PHOBIUS); SignalP-noTM (SIGNALP_EUK); IPR036396 (SUPERFAMILY); TMhelix (TMHMM)
EG01ag004317	Chr_N1:7177018-7183208	EG01ag004317.2	cytochrome P450 71A1-like	IPR001128 (PRINTS); IPR002401 (PRINTS); IPR001128 (PFAM); IPR036396 (G3DSA:1.10.630.GENE3D); PIRSR000047-1 (PIRSR); PTHR47956 (PANTHER); PTHR47956:SF90 (PANTHER); IPR017972 (PROSITE_PATTERNS); SIGNAL_PEPTIDE_N_REGION (PHOBIUS); NON_CYTOPLASMIC_DOMAIN (PHOBIUS); SIGNAL_PEPTIDE_H_REGION (PHOBIUS); SIGNAL_PEPTIDE_C_REGION (PHOBIUS); SIGNAL_PEPTIDE (PHOBIUS); SignalP-noTM (SIGNALP_EUK); IPR036396 (SU…
EG01ag004318	Chr_N1:7194087-7199982	EG01ag004318.1	serine/arginine repetitive matrix protein 1-like	Coil (COILS); IPR005162 (PFAM); mobidb-lite (MOBIDB_LITE); mobidb-lite (MOBIDB_LITE); mobidb-lite (MOBIDB_LITE); mobidb-lite (MOBIDB_LITE); mobidb-lite (MOBIDB_LITE); mobidb-lite (MOBIDB_LITE); mobidb-lite (MOBIDB_LITE); mobidb-lite (MOBIDB_LITE); PTHR37213:SF1 (PANTHER); PTHR37213 (PANTHER)
EG01ag004319	Chr_N1:7204554-7224209	EG01ag004319.1	cytochrome P450 71A1-like	Coil (COILS); IPR002401 (PRINTS); IPR001128 (PRINTS); IPR036396 (G3DSA:1.10.630.GENE3D); IPR036396 (G3DSA:1.10.630.GENE3D); IPR001128 (PFAM); PTHR47956:SF90 (PANTHER); PTHR47956:SF90 (PANTHER); PTHR47956 (PANTHER); IPR017972 (PROSITE_PATTERNS); SIGNAL_PEPTIDE (PHOBIUS); NON_CYTOPLASMIC_DOMAIN (PHOBIUS); SIGNAL_PEPTIDE_C_REGION (PHOBIUS); SIGNAL_PEPTIDE_N_REGION (PHOBIUS); SIGNAL_PEPTIDE_H_REGION …
EG01ag004319	Chr_N1:7204554-7224209	EG01ag004319.2	cytochrome P450 71A1-like	IPR001128 (PRINTS); IPR002401 (PRINTS); IPR001128 (PFAM); IPR036396 (G3DSA:1.10.630.GENE3D); PTHR47956:SF90 (PANTHER); PTHR47956 (PANTHER); IPR017972 (PROSITE_PATTERNS); IPR036396 (SUPERFAMILY)
EG01ag004319	Chr_N1:7204554-7224209	EG01ag004319.3	cytochrome P450 71A1-like	IPR002401 (PRINTS); IPR001128 (PRINTS); IPR001128 (PFAM); IPR036396 (G3DSA:1.10.630.GENE3D); PTHR47956 (PANTHER); PTHR47956:SF90 (PANTHER); IPR017972 (PROSITE_PATTERNS); SIGNAL_PEPTIDE (PHOBIUS); NON_CYTOPLASMIC_DOMAIN (PHOBIUS); SIGNAL_PEPTIDE_C_REGION (PHOBIUS); SIGNAL_PEPTIDE_N_REGION (PHOBIUS); SIGNAL_PEPTIDE_H_REGION (PHOBIUS); IPR036396 (SUPERFAMILY)
EG01ag004319	Chr_N1:7204554-7224209	EG01ag004319.4	cytochrome P450 71A1-like	IPR001128 (PRINTS); IPR002401 (PRINTS); IPR001128 (PFAM); IPR036396 (G3DSA:1.10.630.GENE3D); PTHR47956:SF90 (PANTHER); PTHR47956 (PANTHER); IPR017972 (PROSITE_PATTERNS); IPR036396 (SUPERFAMILY)
EG01ag004319	Chr_N1:7204554-7224209	EG01ag004319.5	cytochrome P450 71A1-like	IPR002401 (PRINTS); IPR001128 (PRINTS); IPR036396 (G3DSA:1.10.630.GENE3D); IPR001128 (PFAM); IPR036396 (G3DSA:1.10.630.GENE3D); PTHR47956:SF90 (PANTHER); PTHR47956:SF90 (PANTHER); PTHR47956 (PANTHER); PTHR47956 (PANTHER); IPR017972 (PROSITE_PATTERNS); SIGNAL_PEPTIDE (PHOBIUS); NON_CYTOPLASMIC_DOMAIN (PHOBIUS); SIGNAL_PEPTIDE_C_REGION (PHOBIUS); SIGNAL_PEPTIDE_N_REGION (PHOBIUS); SIGNAL_PEPTIDE_H_…
EG01ag004319	Chr_N1:7204554-7224209	EG01ag004319.6	cytochrome P450 71A1-like	IPR001128 (PRINTS); IPR002401 (PRINTS); IPR036396 (G3DSA:1.10.630.GENE3D); IPR001128 (PFAM); PTHR47956:SF90 (PANTHER); PTHR47956 (PANTHER); IPR017972 (PROSITE_PATTERNS); SIGNAL_PEPTIDE (PHOBIUS); NON_CYTOPLASMIC_DOMAIN (PHOBIUS); SIGNAL_PEPTIDE_C_REGION (PHOBIUS); SIGNAL_PEPTIDE_N_REGION (PHOBIUS); SIGNAL_PEPTIDE_H_REGION (PHOBIUS); IPR036396 (SUPERFAMILY)
EG01ag004319	Chr_N1:7204554-7224209	EG01ag004319.7	cytochrome P450 71A1-like	Coil (COILS); IPR001128 (PRINTS); IPR002401 (PRINTS); IPR001128 (PFAM); IPR036396 (G3DSA:1.10.630.GENE3D); IPR036396 (G3DSA:1.10.630.GENE3D); PTHR47956 (PANTHER); PTHR47956 (PANTHER); PTHR47956:SF90 (PANTHER); PTHR47956:SF90 (PANTHER); IPR017972 (PROSITE_PATTERNS); IPR036396 (SUPERFAMILY)
EG01ag004319	Chr_N1:7204554-7224209	EG01ag004319.8	cytochrome P450 71A1-like	IPR002401 (PRINTS); IPR001128 (PRINTS); IPR001128 (PFAM); IPR036396 (G3DSA:1.10.630.GENE3D); PTHR47956 (PANTHER); PTHR47956:SF90 (PANTHER); IPR017972 (PROSITE_PATTERNS); IPR036396 (SUPERFAMILY)
EG01ag004319	Chr_N1:7204554-7224209	EG01ag004319.9	cytochrome P450 71A1-like	IPR001128 (PRINTS); IPR002401 (PRINTS); IPR001128 (PFAM); IPR036396 (G3DSA:1.10.630.GENE3D); IPR036396 (G3DSA:1.10.630.GENE3D); PTHR47956:SF90 (PANTHER); PTHR47956 (PANTHER); IPR017972 (PROSITE_PATTERNS); IPR036396 (SUPERFAMILY); IPR036396 (SUPERFAMILY)
EG01ag004319	Chr_N1:7204554-7224209	EG01ag004319.10	cytochrome P450 71A1-like	IPR001128 (PRINTS); IPR002401 (PRINTS); IPR036396 (G3DSA:1.10.630.GENE3D); IPR001128 (PFAM); PTHR47956 (PANTHER); PTHR47956:SF90 (PANTHER); IPR017972 (PROSITE_PATTERNS); IPR036396 (SUPERFAMILY)
EG01ag004320	Chr_N1:7231216-7234513	EG01ag004320.1	cytochrome P450 71A1-like	IPR001128 (PRINTS); IPR002401 (PRINTS); IPR036396 (G3DSA:1.10.630.GENE3D); IPR001128 (PFAM); PTHR47956:SF90 (PANTHER); PTHR47956 (PANTHER); IPR017972 (PROSITE_PATTERNS); IPR036396 (SUPERFAMILY)
EG01ag004320	Chr_N1:7231216-7234513	EG01ag004320.2	cytochrome P450 71A1-like	IPR002401 (PRINTS); IPR001128 (PRINTS); IPR001128 (PFAM); IPR036396 (G3DSA:1.10.630.GENE3D); PTHR47956:SF90 (PANTHER); PTHR47956 (PANTHER); IPR017972 (PROSITE_PATTERNS); IPR036396 (SUPERFAMILY)
EG01ag004320	Chr_N1:7231216-7234513	EG01ag004320.3	cytochrome P450 71A1-like	IPR001128 (PRINTS); IPR002401 (PRINTS); IPR036396 (G3DSA:1.10.630.GENE3D); IPR001128 (PFAM); PIRSR000047-1 (PIRSR); PTHR47956:SF90 (PANTHER); PTHR47956 (PANTHER); IPR017972 (PROSITE_PATTERNS); CYTOPLASMIC_DOMAIN (PHOBIUS); TRANSMEMBRANE (PHOBIUS); NON_CYTOPLASMIC_DOMAIN (PHOBIUS); IPR036396 (SUPERFAMILY); TMhelix (TMHMM)
EG01ag004320	Chr_N1:7231216-7234513	EG01ag004320.4	cytochrome P450 71A1-like	IPR002401 (PRINTS); IPR001128 (PRINTS); IPR001128 (PFAM); IPR036396 (G3DSA:1.10.630.GENE3D); PTHR47956:SF90 (PANTHER); PTHR47956 (PANTHER); IPR017972 (PROSITE_PATTERNS); IPR036396 (SUPERFAMILY)
EG01ag004320	Chr_N1:7231216-7234513	EG01ag004320.5	cytochrome P450 71A1-like	IPR001128 (PRINTS); IPR002401 (PRINTS); IPR036396 (G3DSA:1.10.630.GENE3D); IPR001128 (PFAM); PTHR47956 (PANTHER); PTHR47956:SF90 (PANTHER); IPR017972 (PROSITE_PATTERNS); IPR036396 (SUPERFAMILY)
EG01ag004321	Chr_N1:7258771-7265392	EG01ag004321.1	tol-Pal system protein TolB-like	IPR011659 (PFAM); IPR011042 (G3DSA:2.120.10.GENE3D); IPR011042 (G3DSA:2.120.10.GENE3D); PTHR32161:SF8 (PANTHER); PTHR32161 (PANTHER); SIGNAL_PEPTIDE (PHOBIUS); SIGNAL_PEPTIDE_N_REGION (PHOBIUS); SIGNAL_PEPTIDE_H_REGION (PHOBIUS); NON_CYTOPLASMIC_DOMAIN (PHOBIUS); SIGNAL_PEPTIDE_C_REGION (PHOBIUS); SignalP-noTM (SIGNALP_GRAM_NEGATIVE); SignalP-noTM (SIGNALP_EUK); SSF69304 (SUPERFAMILY); SSF69304 (…
EG01ag004321	Chr_N1:7258771-7265392	EG01ag004321.2	tol-Pal system protein TolB-like	IPR011042 (G3DSA:2.120.10.GENE3D); IPR011042 (G3DSA:2.120.10.GENE3D); IPR011042 (G3DSA:2.120.10.GENE3D); IPR011659 (PFAM); PTHR32161 (PANTHER); PTHR32161:SF8 (PANTHER); SIGNAL_PEPTIDE (PHOBIUS); SIGNAL_PEPTIDE_N_REGION (PHOBIUS); SIGNAL_PEPTIDE_H_REGION (PHOBIUS); SIGNAL_PEPTIDE_C_REGION (PHOBIUS); NON_CYTOPLASMIC_DOMAIN (PHOBIUS); SignalP-noTM (SIGNALP_GRAM_NEGATIVE); SignalP-noTM (SIGNALP_EUK);…
EG01ag004321	Chr_N1:7258771-7265392	EG01ag004321.3	tol-Pal system protein TolB-like	IPR011042 (G3DSA:2.120.10.GENE3D); IPR011659 (PFAM); IPR011042 (G3DSA:2.120.10.GENE3D); IPR011042 (G3DSA:2.120.10.GENE3D); PTHR32161:SF8 (PANTHER); PTHR32161 (PANTHER); SIGNAL_PEPTIDE (PHOBIUS); SIGNAL_PEPTIDE_N_REGION (PHOBIUS); SIGNAL_PEPTIDE_H_REGION (PHOBIUS); NON_CYTOPLASMIC_DOMAIN (PHOBIUS); SIGNAL_PEPTIDE_C_REGION (PHOBIUS); SignalP-noTM (SIGNALP_GRAM_NEGATIVE); SignalP-noTM (SIGNALP_EUK);…
EG01ag004321	Chr_N1:7258771-7265392	EG01ag004321.4	tol-Pal system protein TolB-like	IPR011042 (G3DSA:2.120.10.GENE3D); IPR011042 (G3DSA:2.120.10.GENE3D); IPR011042 (G3DSA:2.120.10.GENE3D); IPR011659 (PFAM); PTHR32161 (PANTHER); PTHR32161:SF8 (PANTHER); SIGNAL_PEPTIDE (PHOBIUS); SIGNAL_PEPTIDE_N_REGION (PHOBIUS); SIGNAL_PEPTIDE_H_REGION (PHOBIUS); SIGNAL_PEPTIDE_C_REGION (PHOBIUS); NON_CYTOPLASMIC_DOMAIN (PHOBIUS); SignalP-noTM (SIGNALP_GRAM_NEGATIVE); SignalP-noTM (SIGNALP_EUK);…
EG01ag004322	Chr_N1:7328336-7349649	EG01ag004322.1	homologous recombination OB-fold protein	IPR028045 (PFAM); IPR028045 (PANTHER); SIGNAL_PEPTIDE_N_REGION (PHOBIUS); SIGNAL_PEPTIDE (PHOBIUS); NON_CYTOPLASMIC_DOMAIN (PHOBIUS); TRANSMEMBRANE (PHOBIUS); SIGNAL_PEPTIDE_C_REGION (PHOBIUS); SIGNAL_PEPTIDE_H_REGION (PHOBIUS); CYTOPLASMIC_DOMAIN (PHOBIUS)
EG01ag004322	Chr_N1:7328336-7349649	EG01ag004322.2	homologous recombination OB-fold protein	IPR028045 (PFAM); IPR028045 (PANTHER); SIGNAL_PEPTIDE_N_REGION (PHOBIUS); SIGNAL_PEPTIDE_H_REGION (PHOBIUS); NON_CYTOPLASMIC_DOMAIN (PHOBIUS); SIGNAL_PEPTIDE (PHOBIUS); SIGNAL_PEPTIDE_C_REGION (PHOBIUS)
EG01ag004322	Chr_N1:7328336-7349649	EG01ag004322.3	homologous recombination OB-fold protein	IPR028045 (PFAM); IPR028045 (PANTHER); SIGNAL_PEPTIDE_N_REGION (PHOBIUS); SIGNAL_PEPTIDE (PHOBIUS); NON_CYTOPLASMIC_DOMAIN (PHOBIUS); TRANSMEMBRANE (PHOBIUS); SIGNAL_PEPTIDE_C_REGION (PHOBIUS); SIGNAL_PEPTIDE_H_REGION (PHOBIUS); CYTOPLASMIC_DOMAIN (PHOBIUS)
EG01ag004322	Chr_N1:7328336-7349649	EG01ag004322.4	homologous recombination OB-fold protein	IPR028045 (PFAM); IPR028045 (PANTHER); SIGNAL_PEPTIDE_N_REGION (PHOBIUS); SIGNAL_PEPTIDE_H_REGION (PHOBIUS); NON_CYTOPLASMIC_DOMAIN (PHOBIUS); SIGNAL_PEPTIDE (PHOBIUS); SIGNAL_PEPTIDE_C_REGION (PHOBIUS)
EG01ag004323	Chr_N1:7361109-7364144	EG01ag004323.1	amino acid permease 3-like	IPR013057 (PFAM); PTHR48017 (PANTHER); PTHR48017:SF94 (PANTHER); CYTOPLASMIC_DOMAIN (PHOBIUS); TRANSMEMBRANE (PHOBIUS); CYTOPLASMIC_DOMAIN (PHOBIUS); TRANSMEMBRANE (PHOBIUS); NON_CYTOPLASMIC_DOMAIN (PHOBIUS); NON_CYTOPLASMIC_DOMAIN (PHOBIUS); TRANSMEMBRANE (PHOBIUS); NON_CYTOPLASMIC_DOMAIN (PHOBIUS); TRANSMEMBRANE (PHOBIUS); NON_CYTOPLASMIC_DOMAIN (PHOBIUS); TRANSMEMBRANE (PHOBIUS); NON_CYTOPLASM…
EG01ag004323	Chr_N1:7361109-7364144	EG01ag004323.2	amino acid permease 3-like	IPR013057 (PFAM); PTHR48017 (PANTHER); PTHR48017:SF94 (PANTHER); NON_CYTOPLASMIC_DOMAIN (PHOBIUS); TRANSMEMBRANE (PHOBIUS); CYTOPLASMIC_DOMAIN (PHOBIUS); TRANSMEMBRANE (PHOBIUS); CYTOPLASMIC_DOMAIN (PHOBIUS); TRANSMEMBRANE (PHOBIUS); TRANSMEMBRANE (PHOBIUS); NON_CYTOPLASMIC_DOMAIN (PHOBIUS); CYTOPLASMIC_DOMAIN (PHOBIUS); TRANSMEMBRANE (PHOBIUS); TRANSMEMBRANE (PHOBIUS); TRANSMEMBRANE (PHOBIUS); N…
EG01ag004323	Chr_N1:7361109-7364144	EG01ag004323.3	amino acid permease 3-like	IPR013057 (PFAM); PTHR48017 (PANTHER); PTHR48017:SF94 (PANTHER); CYTOPLASMIC_DOMAIN (PHOBIUS); CYTOPLASMIC_DOMAIN (PHOBIUS); NON_CYTOPLASMIC_DOMAIN (PHOBIUS); CYTOPLASMIC_DOMAIN (PHOBIUS); TRANSMEMBRANE (PHOBIUS); TRANSMEMBRANE (PHOBIUS); TRANSMEMBRANE (PHOBIUS); NON_CYTOPLASMIC_DOMAIN (PHOBIUS); TRANSMEMBRANE (PHOBIUS); TRANSMEMBRANE (PHOBIUS); TRANSMEMBRANE (PHOBIUS); NON_CYTOPLASMIC_DOMAIN (PH…
EG01ag004324	Chr_N1:7385033-7386859	EG01ag004324.1	probable receptor-like protein kinase At1g11050	IPR000719 (SMART); G3DSA:3.30.200.20 (GENE3D); IPR043891 (PFAM); IPR000719 (PFAM); G3DSA:1.10.510.10 (GENE3D); PIRSR000620-1 (PIRSR); PIRSR037921-2 (PIRSR); PIRSR037281-2 (PIRSR); PIRSR038172-1 (PIRSR); PIRSR037921-1 (PIRSR); PIRSR000620-2 (PIRSR); PTHR27001 (PANTHER); PTHR27001:SF581 (PANTHER); IPR017441 (PROSITE_PATTERNS); IPR008271 (PROSITE_PATTERNS); NON_CYTOPLASMIC_DOMAIN (PHOBIUS); TRANSMEM…
EG01ag004325	Chr_N1:7442982-7445565	EG01ag004325.1	probable receptor-like protein kinase At1g11050	IPR000719 (SMART); G3DSA:3.30.200.20 (GENE3D); G3DSA:1.10.510.10 (GENE3D); IPR043891 (PFAM); IPR000719 (PFAM); PIRSR037921-1 (PIRSR); PIRSR038172-1 (PIRSR); PIRSR037014-1 (PIRSR); mobidb-lite (MOBIDB_LITE); mobidb-lite (MOBIDB_LITE); PTHR27001 (PANTHER); PTHR27001:SF581 (PANTHER); PTHR27001:SF581 (PANTHER); IPR008271 (PROSITE_PATTERNS); IPR017441 (PROSITE_PATTERNS); TRANSMEMBRANE (PHOBIUS); NON_C…
EG01ag004326	Chr_N1:7461695-7465136	EG01ag004326.1	probable receptor-like protein kinase At1g11050	IPR000719 (SMART); G3DSA:1.10.510.10 (GENE3D); IPR043891 (PFAM); G3DSA:3.30.200.20 (GENE3D); IPR000719 (PFAM); PIRSR000620-1 (PIRSR); PIRSR037281-2 (PIRSR); PIRSR038172-1 (PIRSR); PIRSR037921-2 (PIRSR); PIRSR000620-2 (PIRSR); PIRSR037921-1 (PIRSR); PIRSR000606-51 (PIRSR); PTHR27001:SF581 (PANTHER); PTHR27001 (PANTHER); IPR008271 (PROSITE_PATTERNS); IPR017441 (PROSITE_PATTERNS); NON_CYTOPLASMIC_DO…
EG01ag004327	Chr_N1:7525442-7527485	EG01ag004327.1	probable receptor-like protein kinase At1g11050	IPR043891 (PFAM); G3DSA:3.30.200.20 (GENE3D); mobidb-lite (MOBIDB_LITE); PTHR27001 (PANTHER); PTHR27001:SF581 (PANTHER); IPR017441 (PROSITE_PATTERNS); CYTOPLASMIC_DOMAIN (PHOBIUS); SIGNAL_PEPTIDE_H_REGION (PHOBIUS); TRANSMEMBRANE (PHOBIUS); SIGNAL_PEPTIDE_N_REGION (PHOBIUS); TRANSMEMBRANE (PHOBIUS); NON_CYTOPLASMIC_DOMAIN (PHOBIUS); NON_CYTOPLASMIC_DOMAIN (PHOBIUS); SIGNAL_PEPTIDE (PHOBIUS); SIGN…
EG01ag004328	Chr_N1:7531820-7534565	EG01ag004328.1	probable receptor-like protein kinase At1g11050	IPR000719 (SMART); G3DSA:1.10.510.10 (GENE3D); G3DSA:3.30.200.20 (GENE3D); IPR000719 (PFAM); IPR043891 (PFAM); PIRSR000620-1 (PIRSR); PIRSR037921-1 (PIRSR); PIRSR037921-2 (PIRSR); PIRSR038172-1 (PIRSR); PIRSR000620-2 (PIRSR); PTHR27001 (PANTHER); PTHR27001:SF581 (PANTHER); IPR008271 (PROSITE_PATTERNS); IPR017441 (PROSITE_PATTERNS); TRANSMEMBRANE (PHOBIUS); NON_CYTOPLASMIC_DOMAIN (PHOBIUS); NON_CY…
EG01ag004329	Chr_N1:7569977-7572262	EG01ag004329.1	probable receptor-like protein kinase At1g11050	IPR000719 (SMART); IPR000719 (PFAM); IPR043891 (PFAM); G3DSA:3.30.200.20 (GENE3D); G3DSA:1.10.510.10 (GENE3D); PIRSR038172-1 (PIRSR); PIRSR037014-1 (PIRSR); PIRSR037921-1 (PIRSR); mobidb-lite (MOBIDB_LITE); mobidb-lite (MOBIDB_LITE); PTHR27001:SF581 (PANTHER); PTHR27001 (PANTHER); IPR017441 (PROSITE_PATTERNS); IPR008271 (PROSITE_PATTERNS); TRANSMEMBRANE (PHOBIUS); TRANSMEMBRANE (PHOBIUS); NON_CYT…
EG01ag004330	Chr_N1:7574247-7578543	EG01ag004330.1	MADS-box transcription factor 2-like	Coil (COILS); Coil (COILS); IPR002100 (PRINTS); IPR002100 (SMART); IPR002100 (PFAM); IPR036879 (G3DSA:3.40.1810.GENE3D); IPR002487 (PFAM); PTHR48019 (PANTHER); PTHR48019:SF76 (PANTHER); IPR002100 (PROSITE_PATTERNS); IPR002487 (PROSITE_PROFILES); IPR002100 (PROSITE_PROFILES); IPR033896 (CDD); IPR036879 (SUPERFAMILY)
EG01ag004331	Chr_N1:7597877-7601655	EG01ag004331.1	probable receptor-like serine/threonine-protein kinase At5g57670	IPR000719 (SMART); IPR006016 (PFAM); G3DSA:3.30.200.20 (GENE3D); IPR014729 (G3DSA:3.40.50.GENE3D); G3DSA:1.10.510.10 (GENE3D); IPR000719 (PFAM); PIRSR038172-1 (PIRSR); mobidb-lite (MOBIDB_LITE); PTHR47987:SF5 (PANTHER); PTHR47987 (PANTHER); IPR008271 (PROSITE_PATTERNS); IPR000719 (PROSITE_PROFILES); SSF52402 (SUPERFAMILY); IPR011009 (SUPERFAMILY)
EG01ag004332	Chr_N1:7603412-7609527	EG01ag004332.1	reverse transcriptase	IPR002156 (PFAM); IPR036397 (G3DSA:3.30.420.GENE3D)
EG01ag004333	Chr_N1:7610694-7637405	EG01ag004333.1	ubinuclein-1-like isoform X1	IPR014840 (PFAM); mobidb-lite (MOBIDB_LITE); mobidb-lite (MOBIDB_LITE); mobidb-lite (MOBIDB_LITE); mobidb-lite (MOBIDB_LITE); mobidb-lite (MOBIDB_LITE); mobidb-lite (MOBIDB_LITE); mobidb-lite (MOBIDB_LITE); PTHR21669 (PANTHER); PTHR21669:SF26 (PANTHER)
EG01ag004333	Chr_N1:7610694-7637405	EG01ag004333.2	ubinuclein-1-like isoform X1	IPR014840 (PFAM); mobidb-lite (MOBIDB_LITE); mobidb-lite (MOBIDB_LITE); mobidb-lite (MOBIDB_LITE); mobidb-lite (MOBIDB_LITE); mobidb-lite (MOBIDB_LITE); mobidb-lite (MOBIDB_LITE); mobidb-lite (MOBIDB_LITE); PTHR21669:SF26 (PANTHER); PTHR21669 (PANTHER)
EG01ag004333	Chr_N1:7610694-7637405	EG01ag004333.3	ubinuclein-1-like isoform X1	mobidb-lite (MOBIDB_LITE); mobidb-lite (MOBIDB_LITE); mobidb-lite (MOBIDB_LITE); mobidb-lite (MOBIDB_LITE); mobidb-lite (MOBIDB_LITE); PTHR21669 (PANTHER); PTHR21669:SF26 (PANTHER); SIGNAL_PEPTIDE_H_REGION (PHOBIUS); SIGNAL_PEPTIDE_N_REGION (PHOBIUS); SIGNAL_PEPTIDE_C_REGION (PHOBIUS); SIGNAL_PEPTIDE (PHOBIUS); NON_CYTOPLASMIC_DOMAIN (PHOBIUS)
EG01ag004333	Chr_N1:7610694-7637405	EG01ag004333.4	ubinuclein-1-like isoform X1	IPR014840 (PFAM); mobidb-lite (MOBIDB_LITE); mobidb-lite (MOBIDB_LITE); mobidb-lite (MOBIDB_LITE); mobidb-lite (MOBIDB_LITE); mobidb-lite (MOBIDB_LITE); mobidb-lite (MOBIDB_LITE); mobidb-lite (MOBIDB_LITE); mobidb-lite (MOBIDB_LITE); mobidb-lite (MOBIDB_LITE); PTHR21669:SF26 (PANTHER); PTHR21669 (PANTHER)
EG01ag004333	Chr_N1:7610694-7637405	EG01ag004333.5	ubinuclein-1-like isoform X2	mobidb-lite (MOBIDB_LITE); mobidb-lite (MOBIDB_LITE); mobidb-lite (MOBIDB_LITE); mobidb-lite (MOBIDB_LITE); PTHR21669:SF26 (PANTHER); PTHR21669 (PANTHER)
EG01ag004333	Chr_N1:7610694-7637405	EG01ag004333.6	ubinuclein-1-like isoform X1	mobidb-lite (MOBIDB_LITE); mobidb-lite (MOBIDB_LITE); mobidb-lite (MOBIDB_LITE); mobidb-lite (MOBIDB_LITE); mobidb-lite (MOBIDB_LITE); PTHR21669 (PANTHER); PTHR21669:SF26 (PANTHER); SIGNAL_PEPTIDE_H_REGION (PHOBIUS); SIGNAL_PEPTIDE_N_REGION (PHOBIUS); SIGNAL_PEPTIDE_C_REGION (PHOBIUS); SIGNAL_PEPTIDE (PHOBIUS); NON_CYTOPLASMIC_DOMAIN (PHOBIUS)
EG01ag004333	Chr_N1:7610694-7637405	EG01ag004333.7	ubinuclein-1-like isoform X1	mobidb-lite (MOBIDB_LITE); mobidb-lite (MOBIDB_LITE); mobidb-lite (MOBIDB_LITE); mobidb-lite (MOBIDB_LITE); mobidb-lite (MOBIDB_LITE); PTHR21669 (PANTHER); PTHR21669:SF26 (PANTHER); SIGNAL_PEPTIDE_H_REGION (PHOBIUS); SIGNAL_PEPTIDE_N_REGION (PHOBIUS); SIGNAL_PEPTIDE_C_REGION (PHOBIUS); SIGNAL_PEPTIDE (PHOBIUS); NON_CYTOPLASMIC_DOMAIN (PHOBIUS)
EG01ag004333	Chr_N1:7610694-7637405	EG01ag004333.8	ubinuclein-1-like isoform X2	mobidb-lite (MOBIDB_LITE); mobidb-lite (MOBIDB_LITE); mobidb-lite (MOBIDB_LITE); mobidb-lite (MOBIDB_LITE); PTHR21669:SF26 (PANTHER); PTHR21669 (PANTHER)
EG01ag004334	Chr_N1:7646575-7650858	EG01ag004334.1	farnesylcysteine lyase-like	PF13450 (PFAM); IPR010795 (PFAM); IPR036188 (G3DSA:3.50.50.GENE3D); PTHR15944:SF0 (PANTHER); IPR017046 (PANTHER); NON_CYTOPLASMIC_DOMAIN (PHOBIUS); SIGNAL_PEPTIDE (PHOBIUS); SIGNAL_PEPTIDE_C_REGION (PHOBIUS); SIGNAL_PEPTIDE_N_REGION (PHOBIUS); SIGNAL_PEPTIDE_H_REGION (PHOBIUS); SignalP-noTM (SIGNALP_GRAM_NEGATIVE); SignalP-noTM (SIGNALP_EUK); IPR036188 (SUPERFAMILY)
EG01ag004334	Chr_N1:7646575-7650858	EG01ag004334.2	farnesylcysteine lyase-like	PF13450 (PFAM); IPR010795 (PFAM); IPR036188 (G3DSA:3.50.50.GENE3D); PTHR15944:SF0 (PANTHER); IPR017046 (PANTHER); NON_CYTOPLASMIC_DOMAIN (PHOBIUS); SIGNAL_PEPTIDE (PHOBIUS); SIGNAL_PEPTIDE_C_REGION (PHOBIUS); SIGNAL_PEPTIDE_N_REGION (PHOBIUS); SIGNAL_PEPTIDE_H_REGION (PHOBIUS); SignalP-noTM (SIGNALP_GRAM_NEGATIVE); SignalP-noTM (SIGNALP_EUK); IPR036188 (SUPERFAMILY)
EG01ag004334	Chr_N1:7646575-7650858	EG01ag004334.3	farnesylcysteine lyase-like	IPR010795 (PFAM); IPR036188 (G3DSA:3.50.50.GENE3D); PF13450 (PFAM); IPR017046 (PANTHER); PTHR15944:SF0 (PANTHER); SIGNAL_PEPTIDE (PHOBIUS); SIGNAL_PEPTIDE_C_REGION (PHOBIUS); SIGNAL_PEPTIDE_N_REGION (PHOBIUS); NON_CYTOPLASMIC_DOMAIN (PHOBIUS); SIGNAL_PEPTIDE_H_REGION (PHOBIUS); SignalP-noTM (SIGNALP_GRAM_NEGATIVE); SignalP-noTM (SIGNALP_EUK); IPR036188 (SUPERFAMILY)
EG01ag004335	Chr_N1:7672736-7683885	EG01ag004335.1	protein translocase subunit SECA2, chloroplastic isoform X2	IPR020472 (PRINTS); IPR001841 (SMART); IPR000719 (SMART); IPR001680 (SMART); IPR027370 (PFAM); IPR001680 (PFAM); IPR015943 (G3DSA:2.130.10.GENE3D); G3DSA:1.10.510.10 (GENE3D); IPR015943 (G3DSA:2.130.10.GENE3D); IPR013083 (G3DSA:3.30.40.GENE3D); mobidb-lite (MOBIDB_LITE); mobidb-lite (MOBIDB_LITE); mobidb-lite (MOBIDB_LITE); IPR044715 (PANTHER); PTHR44489:SF11 (PANTHER); SIGNAL_PEPTIDE_H_REGION (P…
EG01ag004335	Chr_N1:7672736-7683885	EG01ag004335.2	protein translocase subunit SECA2, chloroplastic isoform X2	IPR020472 (PRINTS); IPR001841 (SMART); IPR000719 (SMART); IPR001680 (SMART); IPR001680 (PFAM); IPR015943 (G3DSA:2.130.10.GENE3D); IPR015943 (G3DSA:2.130.10.GENE3D); IPR027370 (PFAM); G3DSA:1.10.510.10 (GENE3D); IPR013083 (G3DSA:3.30.40.GENE3D); mobidb-lite (MOBIDB_LITE); mobidb-lite (MOBIDB_LITE); mobidb-lite (MOBIDB_LITE); PTHR44489:SF11 (PANTHER); IPR044715 (PANTHER); SIGNAL_PEPTIDE_H_REGION (P…
EG01ag004335	Chr_N1:7672736-7683885	EG01ag004335.3	protein translocase subunit SECA2, chloroplastic isoform X3	IPR001841 (SMART); IPR000719 (SMART); IPR013083 (G3DSA:3.30.40.GENE3D); G3DSA:1.10.510.10 (GENE3D); IPR027370 (PFAM); mobidb-lite (MOBIDB_LITE); mobidb-lite (MOBIDB_LITE); mobidb-lite (MOBIDB_LITE); IPR044715 (PANTHER); PTHR44489:SF11 (PANTHER); SIGNAL_PEPTIDE_H_REGION (PHOBIUS); SIGNAL_PEPTIDE_N_REGION (PHOBIUS); SIGNAL_PEPTIDE (PHOBIUS); SIGNAL_PEPTIDE_C_REGION (PHOBIUS); NON_CYTOPLASMIC_DOMAIN…
EG01ag004335	Chr_N1:7672736-7683885	EG01ag004335.4	protein translocase subunit SECA2, chloroplastic isoform X2	IPR001680 (SMART); IPR001680 (PFAM); IPR015943 (G3DSA:2.130.10.GENE3D); PTHR44489:SF11 (PANTHER); IPR044715 (PANTHER); PS50294 (PROSITE_PROFILES); IPR001680 (PROSITE_PROFILES); IPR036322 (SUPERFAMILY)
EG01ag004336	Chr_N1:7703503-7711016	EG01ag004336.1	F-box protein At5g39450-like	IPR001810 (SMART); IPR001810 (PFAM); G3DSA:1.20.1280.50 (GENE3D); mobidb-lite (MOBIDB_LITE); IPR040275 (PANTHER); PTHR31370:SF2 (PANTHER); IPR001810 (PROSITE_PROFILES); IPR036047 (SUPERFAMILY)
EG01ag004337	Chr_N1:7751937-7787908	EG01ag004337.1	protein CHROMATIN REMODELING 24	IPR014001 (SMART); IPR001650 (SMART); IPR027417 (G3DSA:3.40.50.GENE3D); IPR000330 (PFAM); IPR038718 (G3DSA:3.40.50.GENE3D); IPR001650 (PFAM); mobidb-lite (MOBIDB_LITE); mobidb-lite (MOBIDB_LITE); mobidb-lite (MOBIDB_LITE); mobidb-lite (MOBIDB_LITE); PTHR45629 (PANTHER); PTHR45629:SF11 (PANTHER); IPR014001 (PROSITE_PROFILES); IPR001650 (PROSITE_PROFILES); cd18793 (CDD); IPR027417 (SUPERFAMILY); IP…
EG01ag004337	Chr_N1:7751937-7787908	EG01ag004337.2	protein CHROMATIN REMODELING 24	IPR014001 (SMART); IPR001650 (SMART); IPR027417 (G3DSA:3.40.50.GENE3D); IPR000330 (PFAM); IPR038718 (G3DSA:3.40.50.GENE3D); IPR001650 (PFAM); mobidb-lite (MOBIDB_LITE); mobidb-lite (MOBIDB_LITE); mobidb-lite (MOBIDB_LITE); mobidb-lite (MOBIDB_LITE); PTHR45629 (PANTHER); PTHR45629:SF11 (PANTHER); IPR014001 (PROSITE_PROFILES); IPR001650 (PROSITE_PROFILES); cd18793 (CDD); IPR027417 (SUPERFAMILY); IP…
EG01ag004337	Chr_N1:7751937-7787908	EG01ag004337.3	protein CHROMATIN REMODELING 24	IPR014001 (SMART); IPR001650 (SMART); IPR027417 (G3DSA:3.40.50.GENE3D); IPR000330 (PFAM); IPR038718 (G3DSA:3.40.50.GENE3D); IPR001650 (PFAM); mobidb-lite (MOBIDB_LITE); mobidb-lite (MOBIDB_LITE); mobidb-lite (MOBIDB_LITE); mobidb-lite (MOBIDB_LITE); PTHR45629 (PANTHER); PTHR45629:SF11 (PANTHER); IPR014001 (PROSITE_PROFILES); IPR001650 (PROSITE_PROFILES); cd18793 (CDD); IPR027417 (SUPERFAMILY); IP…
EG01ag004337	Chr_N1:7751937-7787908	EG01ag004337.4	protein CHROMATIN REMODELING 24	IPR001650 (SMART); IPR014001 (SMART); IPR001650 (PFAM); IPR027417 (G3DSA:3.40.50.GENE3D); IPR000330 (PFAM); IPR038718 (G3DSA:3.40.50.GENE3D); mobidb-lite (MOBIDB_LITE); mobidb-lite (MOBIDB_LITE); mobidb-lite (MOBIDB_LITE); mobidb-lite (MOBIDB_LITE); PTHR45629:SF11 (PANTHER); PTHR45629 (PANTHER); PTHR45629 (PANTHER); IPR001650 (PROSITE_PROFILES); IPR014001 (PROSITE_PROFILES); cd18793 (CDD); IPR027…
EG01ag004337	Chr_N1:7751937-7787908	EG01ag004337.5	protein CHROMATIN REMODELING 24	IPR014001 (SMART); IPR001650 (SMART); IPR000330 (PFAM); IPR001650 (PFAM); IPR027417 (G3DSA:3.40.50.GENE3D); IPR038718 (G3DSA:3.40.50.GENE3D); mobidb-lite (MOBIDB_LITE); mobidb-lite (MOBIDB_LITE); mobidb-lite (MOBIDB_LITE); mobidb-lite (MOBIDB_LITE); PTHR45629 (PANTHER); PTHR45629:SF11 (PANTHER); IPR014001 (PROSITE_PROFILES); IPR001650 (PROSITE_PROFILES); cd18793 (CDD); IPR027417 (SUPERFAMILY); IP…
EG01ag004337	Chr_N1:7751937-7787908	EG01ag004337.6	protein CHROMATIN REMODELING 24	IPR001650 (SMART); IPR014001 (SMART); IPR001650 (PFAM); IPR027417 (G3DSA:3.40.50.GENE3D); IPR000330 (PFAM); IPR038718 (G3DSA:3.40.50.GENE3D); mobidb-lite (MOBIDB_LITE); mobidb-lite (MOBIDB_LITE); mobidb-lite (MOBIDB_LITE); PTHR45629 (PANTHER); PTHR45629:SF11 (PANTHER); IPR001650 (PROSITE_PROFILES); IPR014001 (PROSITE_PROFILES); cd18793 (CDD); IPR027417 (SUPERFAMILY); IPR027417 (SUPERFAMILY)
EG01ag004337	Chr_N1:7751937-7787908	EG01ag004337.7	protein CHROMATIN REMODELING 24	IPR001650 (SMART); IPR014001 (SMART); IPR027417 (G3DSA:3.40.50.GENE3D); IPR000330 (PFAM); IPR001650 (PFAM); IPR038718 (G3DSA:3.40.50.GENE3D); mobidb-lite (MOBIDB_LITE); mobidb-lite (MOBIDB_LITE); mobidb-lite (MOBIDB_LITE); mobidb-lite (MOBIDB_LITE); PTHR45629 (PANTHER); PTHR45629:SF11 (PANTHER); IPR014001 (PROSITE_PROFILES); IPR001650 (PROSITE_PROFILES); cd18793 (CDD); IPR027417 (SUPERFAMILY); IP…
EG01ag004337	Chr_N1:7751937-7787908	EG01ag004337.8	protein CHROMATIN REMODELING 24	IPR001650 (SMART); IPR014001 (SMART); IPR038718 (G3DSA:3.40.50.GENE3D); IPR001650 (PFAM); IPR027417 (G3DSA:3.40.50.GENE3D); IPR000330 (PFAM); mobidb-lite (MOBIDB_LITE); mobidb-lite (MOBIDB_LITE); mobidb-lite (MOBIDB_LITE); mobidb-lite (MOBIDB_LITE); PTHR45629:SF11 (PANTHER); PTHR45629 (PANTHER); IPR014001 (PROSITE_PROFILES); IPR001650 (PROSITE_PROFILES); cd18793 (CDD); IPR027417 (SUPERFAMILY); IP…
EG01ag004337	Chr_N1:7751937-7787908	EG01ag004337.9	protein CHROMATIN REMODELING 24	IPR001650 (SMART); IPR027417 (G3DSA:3.40.50.GENE3D); IPR038718 (G3DSA:3.40.50.GENE3D); IPR000330 (PFAM); IPR001650 (PFAM); PTHR45629:SF11 (PANTHER); PTHR45629 (PANTHER); SIGNAL_PEPTIDE_N_REGION (PHOBIUS); SIGNAL_PEPTIDE (PHOBIUS); SIGNAL_PEPTIDE_H_REGION (PHOBIUS); NON_CYTOPLASMIC_DOMAIN (PHOBIUS); SIGNAL_PEPTIDE_C_REGION (PHOBIUS); IPR014001 (PROSITE_PROFILES); IPR001650 (PROSITE_PROFILES); cd18…
EG01ag004338	Chr_N1:7790056-7800786	EG01ag004338.1	BTB/POZ domain-containing protein At4g08455	Coil (COILS); IPR000210 (SMART); IPR011333 (G3DSA:3.30.710.GENE3D); G3DSA:1.25.40.420 (GENE3D); IPR000210 (PFAM); PTHR24413 (PANTHER); PTHR24413:SF229 (PANTHER); IPR000210 (PROSITE_PROFILES); cd14733 (CDD); cd18186 (CDD); IPR011333 (SUPERFAMILY)
EG01ag004338	Chr_N1:7790056-7800786	EG01ag004338.2	BTB/POZ domain-containing protein At4g08455	IPR011333 (G3DSA:3.30.710.GENE3D); G3DSA:1.25.40.420 (GENE3D); IPR000210 (PFAM); PTHR24413 (PANTHER); IPR000210 (PROSITE_PROFILES); cd14733 (CDD); IPR011333 (SUPERFAMILY)
EG01ag004338	Chr_N1:7790056-7800786	EG01ag004338.3	BTB/POZ domain-containing protein At4g08455	IPR011333 (G3DSA:3.30.710.GENE3D); G3DSA:1.25.40.420 (GENE3D); IPR000210 (PFAM); PTHR24413 (PANTHER); IPR000210 (PROSITE_PROFILES); cd14733 (CDD); IPR011333 (SUPERFAMILY)
EG01ag004339	Chr_N1:7806300-7826135	EG01ag004339.1	PHD finger protein EHD3-like isoform X1	Coil (COILS); IPR001965 (SMART); IPR013083 (G3DSA:3.30.40.GENE3D); IPR019787 (PFAM); IPR013083 (G3DSA:3.30.40.GENE3D); G3DSA:2.30.30.1150 (GENE3D); mobidb-lite (MOBIDB_LITE); PTHR10615 (PANTHER); PTHR10615:SF189 (PANTHER); IPR019786 (PROSITE_PATTERNS); IPR019786 (PROSITE_PATTERNS); IPR019787 (PROSITE_PROFILES); IPR019787 (PROSITE_PROFILES); IPR011011 (SUPERFAMILY); IPR011011 (SUPERFAMILY); IPR011…
EG01ag004339	Chr_N1:7806300-7826135	EG01ag004339.2	PHD finger protein EHD3-like isoform X1	Coil (COILS); IPR001965 (SMART); IPR013083 (G3DSA:3.30.40.GENE3D); G3DSA:2.30.30.1150 (GENE3D); IPR019787 (PFAM); IPR013083 (G3DSA:3.30.40.GENE3D); mobidb-lite (MOBIDB_LITE); mobidb-lite (MOBIDB_LITE); mobidb-lite (MOBIDB_LITE); PTHR10615:SF189 (PANTHER); PTHR10615 (PANTHER); IPR019786 (PROSITE_PATTERNS); IPR019786 (PROSITE_PATTERNS); IPR003656 (PROSITE_PROFILES); IPR019787 (PROSITE_PROFILES); IP…
EG01ag004339	Chr_N1:7806300-7826135	EG01ag004339.3	PHD finger protein EHD3-like isoform X1	mobidb-lite (MOBIDB_LITE); mobidb-lite (MOBIDB_LITE); PTHR10615 (PANTHER); PTHR10615:SF189 (PANTHER); IPR003656 (PROSITE_PROFILES)
EG01ag004339	Chr_N1:7806300-7826135	EG01ag004339.4	PHD finger protein EHD3-like isoform X1	Coil (COILS); IPR001965 (SMART); IPR013083 (G3DSA:3.30.40.GENE3D); IPR019787 (PFAM); IPR013083 (G3DSA:3.30.40.GENE3D); G3DSA:2.30.30.1150 (GENE3D); mobidb-lite (MOBIDB_LITE); PTHR10615 (PANTHER); PTHR10615:SF189 (PANTHER); IPR019786 (PROSITE_PATTERNS); IPR019786 (PROSITE_PATTERNS); IPR019787 (PROSITE_PROFILES); IPR019787 (PROSITE_PROFILES); IPR011011 (SUPERFAMILY); IPR011011 (SUPERFAMILY); IPR011…
EG01ag004339	Chr_N1:7806300-7826135	EG01ag004339.5	PHD finger protein EHD3-like isoform X1	Coil (COILS); IPR001965 (SMART); IPR013083 (G3DSA:3.30.40.GENE3D); IPR013083 (G3DSA:3.30.40.GENE3D); G3DSA:2.30.30.1150 (GENE3D); IPR019787 (PFAM); mobidb-lite (MOBIDB_LITE); mobidb-lite (MOBIDB_LITE); mobidb-lite (MOBIDB_LITE); mobidb-lite (MOBIDB_LITE); PTHR10615:SF189 (PANTHER); PTHR10615 (PANTHER); IPR019786 (PROSITE_PATTERNS); IPR019786 (PROSITE_PATTERNS); IPR019787 (PROSITE_PROFILES); IPR01…
EG01ag004339	Chr_N1:7806300-7826135	EG01ag004339.6	PHD finger protein EHD3-like isoform X1	Coil (COILS); IPR001965 (SMART); G3DSA:2.30.30.1150 (GENE3D); IPR013083 (G3DSA:3.30.40.GENE3D); IPR019787 (PFAM); IPR013083 (G3DSA:3.30.40.GENE3D); mobidb-lite (MOBIDB_LITE); PTHR10615:SF189 (PANTHER); PTHR10615 (PANTHER); IPR019786 (PROSITE_PATTERNS); IPR019786 (PROSITE_PATTERNS); IPR019787 (PROSITE_PROFILES); IPR019787 (PROSITE_PROFILES); IPR011011 (SUPERFAMILY); IPR011011 (SUPERFAMILY); IPR011…
EG01ag004339	Chr_N1:7806300-7826135	EG01ag004339.7	PHD finger protein EHD3-like isoform X1	Coil (COILS); IPR001965 (SMART); G3DSA:2.30.30.1150 (GENE3D); IPR013083 (G3DSA:3.30.40.GENE3D); IPR019787 (PFAM); IPR013083 (G3DSA:3.30.40.GENE3D); mobidb-lite (MOBIDB_LITE); PTHR10615:SF189 (PANTHER); PTHR10615 (PANTHER); IPR019786 (PROSITE_PATTERNS); IPR019786 (PROSITE_PATTERNS); IPR019787 (PROSITE_PROFILES); IPR019787 (PROSITE_PROFILES); IPR011011 (SUPERFAMILY); IPR011011 (SUPERFAMILY); IPR011…
EG01ag004339	Chr_N1:7806300-7826135	EG01ag004339.8	PHD finger protein EHD3-like isoform X1	Coil (COILS); IPR001965 (SMART); IPR013083 (G3DSA:3.30.40.GENE3D); IPR019787 (PFAM); IPR013083 (G3DSA:3.30.40.GENE3D); G3DSA:2.30.30.1150 (GENE3D); mobidb-lite (MOBIDB_LITE); PTHR10615:SF189 (PANTHER); PTHR10615 (PANTHER); IPR019786 (PROSITE_PATTERNS); IPR019786 (PROSITE_PATTERNS); IPR003656 (PROSITE_PROFILES); IPR019787 (PROSITE_PROFILES); IPR019787 (PROSITE_PROFILES); IPR011011 (SUPERFAMILY); I…
EG01ag004339	Chr_N1:7806300-7826135	EG01ag004339.9	PHD finger protein EHD3-like isoform X1	Coil (COILS); IPR001965 (SMART); IPR013083 (G3DSA:3.30.40.GENE3D); IPR019787 (PFAM); IPR013083 (G3DSA:3.30.40.GENE3D); G3DSA:2.30.30.1150 (GENE3D); mobidb-lite (MOBIDB_LITE); PTHR10615 (PANTHER); PTHR10615:SF189 (PANTHER); IPR019786 (PROSITE_PATTERNS); IPR019786 (PROSITE_PATTERNS); IPR019787 (PROSITE_PROFILES); IPR019787 (PROSITE_PROFILES); IPR011011 (SUPERFAMILY); IPR011011 (SUPERFAMILY); IPR011…
EG01ag004339	Chr_N1:7806300-7826135	EG01ag004339.10	PHD finger protein EHD3-like isoform X1	Coil (COILS); IPR001965 (SMART); IPR013083 (G3DSA:3.30.40.GENE3D); IPR019787 (PFAM); IPR013083 (G3DSA:3.30.40.GENE3D); G3DSA:2.30.30.1150 (GENE3D); mobidb-lite (MOBIDB_LITE); PTHR10615 (PANTHER); PTHR10615:SF189 (PANTHER); IPR019786 (PROSITE_PATTERNS); IPR019786 (PROSITE_PATTERNS); IPR019787 (PROSITE_PROFILES); IPR019787 (PROSITE_PROFILES); IPR011011 (SUPERFAMILY); IPR011011 (SUPERFAMILY); IPR011…
EG01ag004340	Chr_N1:7846157-7847581	EG01ag004340.1	probable leucine-rich repeat receptor-like protein kinase At1g35710	IPR001878 (SMART); IPR001878 (PFAM); PF14223 (PFAM); G3DSA:4.10.60.10 (GENE3D); mobidb-lite (MOBIDB_LITE); mobidb-lite (MOBIDB_LITE); mobidb-lite (MOBIDB_LITE); PTHR34676:SF12 (PANTHER); PTHR34676 (PANTHER); IPR001878 (PROSITE_PROFILES); IPR036875 (SUPERFAMILY)
EG01ag004341	Chr_N1:7848834-7864102	EG01ag004341.1	beta-galactosidase 10	no IPS match
EG01ag004342	Chr_N1:7870094-7873010	EG01ag004342.1	protein HAPLESS 2	PTHR35278 (PANTHER); PTHR35278:SF1 (PANTHER); TRANSMEMBRANE (PHOBIUS); NON_CYTOPLASMIC_DOMAIN (PHOBIUS); CYTOPLASMIC_DOMAIN (PHOBIUS); CYTOPLASMIC_DOMAIN (PHOBIUS); TRANSMEMBRANE (PHOBIUS); TMhelix (TMHMM); TMhelix (TMHMM)
EG01ag004343	Chr_N1:7878339-7882102	EG01ag004343.1	dnaJ protein homolog 1-like	IPR001623 (PRINTS); IPR001623 (SMART); IPR036869 (G3DSA:1.10.287.GENE3D); G3DSA:2.60.260.20 (GENE3D); IPR002939 (PFAM); IPR001623 (PFAM); G3DSA:2.60.260.20 (GENE3D); mobidb-lite (MOBIDB_LITE); PTHR24078 (PANTHER); PTHR24078:SF522 (PANTHER); IPR001623 (PROSITE_PROFILES); IPR001623 (CDD); cd10747 (CDD); IPR008971 (SUPERFAMILY); IPR008971 (SUPERFAMILY); IPR036869 (SUPERFAMILY)
EG01ag004343	Chr_N1:7878339-7882102	EG01ag004343.2	dnaJ protein homolog 1-like	G3DSA:2.60.260.20 (GENE3D); G3DSA:2.60.260.20 (GENE3D); IPR002939 (PFAM); PTHR24078:SF522 (PANTHER); PTHR24078 (PANTHER); cd10747 (CDD); IPR008971 (SUPERFAMILY); IPR008971 (SUPERFAMILY)
EG01ag004343	Chr_N1:7878339-7882102	EG01ag004343.3	dnaJ protein homolog 1-like	G3DSA:2.60.260.20 (GENE3D); G3DSA:2.60.260.20 (GENE3D); IPR002939 (PFAM); PTHR24078:SF522 (PANTHER); PTHR24078 (PANTHER); cd10747 (CDD); IPR008971 (SUPERFAMILY); IPR008971 (SUPERFAMILY)
EG01ag004344	Chr_N1:7899810-7901855	EG01ag004344.1	NAC domain-containing protein 48-like	IPR003441 (PFAM); IPR036093 (G3DSA:2.170.150.GENE3D); PTHR31719 (PANTHER); PTHR31719:SF174 (PANTHER); IPR003441 (PROSITE_PROFILES); IPR036093 (SUPERFAMILY)
EG01ag004345	Chr_N1:7902744-7910809	EG01ag004345.1	RING/FYVE/PHD zinc finger superfamily protein	IPR011016 (SMART); IPR013083 (G3DSA:3.30.40.GENE3D); IPR011016 (PFAM); PTHR46214 (PANTHER); PTHR46214:SF12 (PANTHER); TRANSMEMBRANE (PHOBIUS); CYTOPLASMIC_DOMAIN (PHOBIUS); NON_CYTOPLASMIC_DOMAIN (PHOBIUS); TRANSMEMBRANE (PHOBIUS); NON_CYTOPLASMIC_DOMAIN (PHOBIUS); IPR011016 (PROSITE_PROFILES); SSF57850 (SUPERFAMILY); TMhelix (TMHMM); TMhelix (TMHMM)
EG01ag004346	Chr_N1:7917730-7927312	EG01ag004346.1	probable methyltransferase PMT26	Coil (COILS); G3DSA:3.40.50.150 (GENE3D); IPR004159 (PFAM); mobidb-lite (MOBIDB_LITE); mobidb-lite (MOBIDB_LITE); mobidb-lite (MOBIDB_LITE); mobidb-lite (MOBIDB_LITE); mobidb-lite (MOBIDB_LITE); mobidb-lite (MOBIDB_LITE); IPR004159 (PANTHER); PTHR10108:SF1095 (PANTHER); CYTOPLASMIC_DOMAIN (PHOBIUS); TRANSMEMBRANE (PHOBIUS); NON_CYTOPLASMIC_DOMAIN (PHOBIUS); IPR029063 (SUPERFAMILY); IPR029063 (SUP…
EG01ag004346	Chr_N1:7917730-7927312	EG01ag004346.2	probable methyltransferase PMT26	Coil (COILS); G3DSA:3.40.50.150 (GENE3D); IPR004159 (PFAM); mobidb-lite (MOBIDB_LITE); mobidb-lite (MOBIDB_LITE); mobidb-lite (MOBIDB_LITE); mobidb-lite (MOBIDB_LITE); mobidb-lite (MOBIDB_LITE); mobidb-lite (MOBIDB_LITE); IPR004159 (PANTHER); PTHR10108:SF1095 (PANTHER); CYTOPLASMIC_DOMAIN (PHOBIUS); TRANSMEMBRANE (PHOBIUS); NON_CYTOPLASMIC_DOMAIN (PHOBIUS); IPR029063 (SUPERFAMILY); IPR029063 (SUP…
EG01ag004346	Chr_N1:7917730-7927312	EG01ag004346.3	probable methyltransferase PMT26	Coil (COILS); IPR004159 (PFAM); G3DSA:3.40.50.150 (GENE3D); mobidb-lite (MOBIDB_LITE); mobidb-lite (MOBIDB_LITE); mobidb-lite (MOBIDB_LITE); mobidb-lite (MOBIDB_LITE); mobidb-lite (MOBIDB_LITE); mobidb-lite (MOBIDB_LITE); IPR004159 (PANTHER); PTHR10108:SF1095 (PANTHER); PTHR10108:SF1095 (PANTHER); CYTOPLASMIC_DOMAIN (PHOBIUS); NON_CYTOPLASMIC_DOMAIN (PHOBIUS); TRANSMEMBRANE (PHOBIUS); IPR029063 (…
EG01ag004346	Chr_N1:7917730-7927312	EG01ag004346.4	probable methyltransferase PMT26	Coil (COILS); G3DSA:3.40.50.150 (GENE3D); IPR004159 (PFAM); mobidb-lite (MOBIDB_LITE); mobidb-lite (MOBIDB_LITE); mobidb-lite (MOBIDB_LITE); mobidb-lite (MOBIDB_LITE); mobidb-lite (MOBIDB_LITE); mobidb-lite (MOBIDB_LITE); IPR004159 (PANTHER); PTHR10108:SF1095 (PANTHER); CYTOPLASMIC_DOMAIN (PHOBIUS); TRANSMEMBRANE (PHOBIUS); NON_CYTOPLASMIC_DOMAIN (PHOBIUS); IPR029063 (SUPERFAMILY); IPR029063 (SUP…
EG01ag004346	Chr_N1:7917730-7927312	EG01ag004346.5	probable methyltransferase PMT26	Coil (COILS); IPR004159 (PFAM); G3DSA:3.40.50.150 (GENE3D); mobidb-lite (MOBIDB_LITE); mobidb-lite (MOBIDB_LITE); mobidb-lite (MOBIDB_LITE); mobidb-lite (MOBIDB_LITE); mobidb-lite (MOBIDB_LITE); mobidb-lite (MOBIDB_LITE); PTHR10108:SF1095 (PANTHER); PTHR10108:SF1095 (PANTHER); IPR004159 (PANTHER); SIGNAL_PEPTIDE_C_REGION (PHOBIUS); SIGNAL_PEPTIDE_H_REGION (PHOBIUS); NON_CYTOPLASMIC_DOMAIN (PHOBIU…
EG01ag004346	Chr_N1:7917730-7927312	EG01ag004346.6	probable methyltransferase PMT26	Coil (COILS); G3DSA:3.40.50.150 (GENE3D); IPR004159 (PFAM); mobidb-lite (MOBIDB_LITE); mobidb-lite (MOBIDB_LITE); mobidb-lite (MOBIDB_LITE); mobidb-lite (MOBIDB_LITE); mobidb-lite (MOBIDB_LITE); mobidb-lite (MOBIDB_LITE); IPR004159 (PANTHER); PTHR10108:SF1095 (PANTHER); CYTOPLASMIC_DOMAIN (PHOBIUS); TRANSMEMBRANE (PHOBIUS); NON_CYTOPLASMIC_DOMAIN (PHOBIUS); IPR029063 (SUPERFAMILY); IPR029063 (SUP…
EG01ag004346	Chr_N1:7917730-7927312	EG01ag004346.7	probable methyltransferase PMT26	Coil (COILS); G3DSA:3.40.50.150 (GENE3D); IPR004159 (PFAM); mobidb-lite (MOBIDB_LITE); mobidb-lite (MOBIDB_LITE); mobidb-lite (MOBIDB_LITE); mobidb-lite (MOBIDB_LITE); mobidb-lite (MOBIDB_LITE); mobidb-lite (MOBIDB_LITE); IPR004159 (PANTHER); PTHR10108:SF1095 (PANTHER); CYTOPLASMIC_DOMAIN (PHOBIUS); TRANSMEMBRANE (PHOBIUS); NON_CYTOPLASMIC_DOMAIN (PHOBIUS); IPR029063 (SUPERFAMILY); IPR029063 (SUP…
EG01ag004346	Chr_N1:7917730-7927312	EG01ag004346.8	probable methyltransferase PMT26	Coil (COILS); G3DSA:3.40.50.150 (GENE3D); IPR004159 (PFAM); mobidb-lite (MOBIDB_LITE); mobidb-lite (MOBIDB_LITE); mobidb-lite (MOBIDB_LITE); mobidb-lite (MOBIDB_LITE); mobidb-lite (MOBIDB_LITE); mobidb-lite (MOBIDB_LITE); IPR004159 (PANTHER); PTHR10108:SF1095 (PANTHER); CYTOPLASMIC_DOMAIN (PHOBIUS); TRANSMEMBRANE (PHOBIUS); NON_CYTOPLASMIC_DOMAIN (PHOBIUS); IPR029063 (SUPERFAMILY); IPR029063 (SUP…
EG01ag004346	Chr_N1:7917730-7927312	EG01ag004346.9	probable methyltransferase PMT26	Coil (COILS); G3DSA:3.40.50.150 (GENE3D); IPR004159 (PFAM); mobidb-lite (MOBIDB_LITE); mobidb-lite (MOBIDB_LITE); mobidb-lite (MOBIDB_LITE); mobidb-lite (MOBIDB_LITE); mobidb-lite (MOBIDB_LITE); mobidb-lite (MOBIDB_LITE); IPR004159 (PANTHER); PTHR10108:SF1095 (PANTHER); CYTOPLASMIC_DOMAIN (PHOBIUS); TRANSMEMBRANE (PHOBIUS); NON_CYTOPLASMIC_DOMAIN (PHOBIUS); IPR029063 (SUPERFAMILY); IPR029063 (SUP…
EG01ag004347	Chr_N1:7929123-7946685	EG01ag004347.1	proteinaceous RNase P 1, chloroplastic/mitochondrial-like	G3DSA:3.40.50.11980 (GENE3D); IPR031595 (PFAM); IPR033443 (PFAM); IPR011990 (G3DSA:1.25.40.GENE3D); mobidb-lite (MOBIDB_LITE); PTHR13547 (PANTHER); cd18671 (CDD)
EG01ag004347	Chr_N1:7929123-7946685	EG01ag004347.2	proteinaceous RNase P 1, chloroplastic/mitochondrial-like	IPR011990 (G3DSA:1.25.40.GENE3D); G3DSA:3.40.50.11980 (GENE3D); IPR031595 (PFAM); IPR033443 (PFAM); mobidb-lite (MOBIDB_LITE); PTHR13547 (PANTHER)
EG01ag004347	Chr_N1:7929123-7946685	EG01ag004347.3	proteinaceous RNase P 1, chloroplastic/mitochondrial-like	IPR031595 (PFAM); IPR011990 (G3DSA:1.25.40.GENE3D); G3DSA:3.40.50.11980 (GENE3D); IPR033443 (PFAM); mobidb-lite (MOBIDB_LITE); PTHR13547 (PANTHER)
EG01ag004347	Chr_N1:7929123-7946685	EG01ag004347.4	proteinaceous RNase P 1, chloroplastic/mitochondrial-like	IPR031595 (PFAM); IPR033443 (PFAM); IPR011990 (G3DSA:1.25.40.GENE3D); G3DSA:3.40.50.11980 (GENE3D); mobidb-lite (MOBIDB_LITE); PTHR13547 (PANTHER)
EG01ag004347	Chr_N1:7929123-7946685	EG01ag004347.5	proteinaceous RNase P 1, chloroplastic/mitochondrial-like	IPR031595 (PFAM); IPR033443 (PFAM); G3DSA:3.40.50.11980 (GENE3D); IPR011990 (G3DSA:1.25.40.GENE3D); mobidb-lite (MOBIDB_LITE); PTHR13547 (PANTHER); cd18671 (CDD)
EG01ag004347	Chr_N1:7929123-7946685	EG01ag004347.6	proteinaceous RNase P 1, chloroplastic/mitochondrial-like	G3DSA:3.40.50.11980 (GENE3D); IPR031595 (PFAM); IPR011990 (G3DSA:1.25.40.GENE3D); IPR033443 (PFAM); mobidb-lite (MOBIDB_LITE); PTHR13547 (PANTHER)
EG01ag004347	Chr_N1:7929123-7946685	EG01ag004347.7	proteinaceous RNase P 1, chloroplastic/mitochondrial	IPR011990 (G3DSA:1.25.40.GENE3D); IPR011990 (G3DSA:1.25.40.GENE3D); IPR033443 (PFAM); IPR031595 (PFAM); mobidb-lite (MOBIDB_LITE); PTHR13547 (PANTHER)
EG01ag004347	Chr_N1:7929123-7946685	EG01ag004347.8	proteinaceous RNase P 1, chloroplastic/mitochondrial-like	G3DSA:3.40.50.11980 (GENE3D); IPR031595 (PFAM); IPR033443 (PFAM); IPR011990 (G3DSA:1.25.40.GENE3D); mobidb-lite (MOBIDB_LITE); PTHR13547 (PANTHER); cd18671 (CDD)
EG01ag004348	Chr_N1:8002901-8005068	EG01ag004348.1	Retrovirus-related Pol polyprotein from transposon TNT 1-94	PF14223 (PFAM); mobidb-lite (MOBIDB_LITE); mobidb-lite (MOBIDB_LITE)
EG01ag004349	Chr_N1:8046568-8053015	EG01ag004349.1	probable serine/threonine-protein kinase dyrk2	mobidb-lite (MOBIDB_LITE); mobidb-lite (MOBIDB_LITE); mobidb-lite (MOBIDB_LITE); mobidb-lite (MOBIDB_LITE); mobidb-lite (MOBIDB_LITE); mobidb-lite (MOBIDB_LITE); PTHR33871 (PANTHER); PTHR33871:SF18 (PANTHER); CYTOPLASMIC_DOMAIN (PHOBIUS); TRANSMEMBRANE (PHOBIUS); NON_CYTOPLASMIC_DOMAIN (PHOBIUS)
EG01ag004350	Chr_N1:8053123-8059447	EG01ag004350.1	small integral membrane protein 8	no IPS match
EG01ag004351	Chr_N1:8055896-8065718	EG01ag004351.1	GATA transcription factor 4-like	IPR000679 (SMART); IPR013088 (G3DSA:3.30.50.GENE3D); IPR000679 (PFAM); PTHR45658:SF42 (PANTHER); PTHR45658 (PANTHER); IPR000679 (PROSITE_PATTERNS); IPR000679 (PROSITE_PROFILES); IPR000679 (CDD); SSF57716 (SUPERFAMILY)
EG01ag004352	Chr_N1:8067102-8079797	EG01ag004352.1	beta-galactosidase 7-like	IPR001944 (PRINTS); IPR031330 (PFAM); G3DSA:2.60.120.260 (GENE3D); IPR000922 (PFAM); G3DSA:3.20.20.80 (GENE3D); IPR041392 (PFAM); IPR043159 (G3DSA:2.60.120.GENE3D); IPR001944 (PANTHER); PTHR23421:SF131 (PANTHER); IPR019801 (PROSITE_PATTERNS); IPR000922 (PROSITE_PROFILES); IPR008979 (SUPERFAMILY); IPR017853 (SUPERFAMILY); IPR008979 (SUPERFAMILY)
EG01ag004352	Chr_N1:8067102-8079797	EG01ag004352.2	beta-galactosidase 7-like	IPR001944 (PRINTS); IPR041392 (PFAM); IPR031330 (PFAM); G3DSA:3.20.20.80 (GENE3D); PTHR23421:SF131 (PANTHER); IPR001944 (PANTHER); IPR019801 (PROSITE_PATTERNS); IPR017853 (SUPERFAMILY); IPR008979 (SUPERFAMILY)
EG01ag004352	Chr_N1:8067102-8079797	EG01ag004352.3	beta-galactosidase 7-like	IPR001944 (PRINTS); G3DSA:3.20.20.80 (GENE3D); IPR041392 (PFAM); IPR031330 (PFAM); PTHR23421:SF131 (PANTHER); IPR001944 (PANTHER); IPR019801 (PROSITE_PATTERNS); IPR008979 (SUPERFAMILY); IPR017853 (SUPERFAMILY)
EG01ag004352	Chr_N1:8067102-8079797	EG01ag004352.4	beta-galactosidase 7-like	IPR001944 (PRINTS); IPR043159 (G3DSA:2.60.120.GENE3D); G3DSA:2.60.120.260 (GENE3D); G3DSA:3.20.20.80 (GENE3D); IPR041392 (PFAM); IPR031330 (PFAM); IPR000922 (PFAM); PTHR23421:SF131 (PANTHER); IPR001944 (PANTHER); IPR019801 (PROSITE_PATTERNS); SIGNAL_PEPTIDE_N_REGION (PHOBIUS); SIGNAL_PEPTIDE (PHOBIUS); SIGNAL_PEPTIDE_C_REGION (PHOBIUS); NON_CYTOPLASMIC_DOMAIN (PHOBIUS); SIGNAL_PEPTIDE_H_REGION (P…
EG01ag004352	Chr_N1:8067102-8079797	EG01ag004352.5	beta-galactosidase 7-like	IPR001944 (PRINTS); IPR031330 (PFAM); G3DSA:3.20.20.80 (GENE3D); IPR041392 (PFAM); PTHR23421:SF131 (PANTHER); IPR001944 (PANTHER); IPR019801 (PROSITE_PATTERNS); SIGNAL_PEPTIDE_N_REGION (PHOBIUS); NON_CYTOPLASMIC_DOMAIN (PHOBIUS); SIGNAL_PEPTIDE (PHOBIUS); SIGNAL_PEPTIDE_C_REGION (PHOBIUS); SIGNAL_PEPTIDE_H_REGION (PHOBIUS); SignalP-noTM (SIGNALP_GRAM_NEGATIVE); SignalP-noTM (SIGNALP_EUK); SignalP…
EG01ag004352	Chr_N1:8067102-8079797	EG01ag004352.6	beta-galactosidase 7-like	IPR001944 (PRINTS); G3DSA:3.20.20.80 (GENE3D); IPR031330 (PFAM); IPR000922 (PFAM); G3DSA:2.60.120.260 (GENE3D); IPR043159 (G3DSA:2.60.120.GENE3D); IPR041392 (PFAM); IPR001944 (PANTHER); PTHR23421:SF131 (PANTHER); IPR000922 (PROSITE_PROFILES); IPR017853 (SUPERFAMILY); IPR008979 (SUPERFAMILY); IPR008979 (SUPERFAMILY)
EG01ag004353	Chr_N1:8090084-8090944	EG01ag004353.1	probable methyltransferase At1g29790	PTHR44067:SF3 (PANTHER); PTHR44067 (PANTHER)
EG01ag004354	Chr_N1:8100334-8107758	EG01ag004354.1	la-related protein 1C-like	IPR006630 (SMART); IPR006630 (PFAM); IPR036388 (G3DSA:1.10.10.GENE3D); mobidb-lite (MOBIDB_LITE); mobidb-lite (MOBIDB_LITE); PTHR22792 (PANTHER); PTHR22792:SF132 (PANTHER); SIGNAL_PEPTIDE_C_REGION (PHOBIUS); SIGNAL_PEPTIDE (PHOBIUS); SIGNAL_PEPTIDE_N_REGION (PHOBIUS); NON_CYTOPLASMIC_DOMAIN (PHOBIUS); SIGNAL_PEPTIDE_H_REGION (PHOBIUS); IPR006630 (PROSITE_PROFILES); cd07323 (CDD); SignalP-TM (SIGN…
EG01ag004355	Chr_N1:8120910-8125394	EG01ag004355.1	GATA transcription factor 4-like	IPR000679 (SMART); IPR000679 (PFAM); IPR013088 (G3DSA:3.30.50.GENE3D); PTHR45658 (PANTHER); PTHR45658:SF42 (PANTHER); IPR000679 (PROSITE_PATTERNS); IPR000679 (PROSITE_PROFILES); IPR000679 (CDD); SSF57716 (SUPERFAMILY)
EG01ag004356	Chr_N1:8122108-8128182	EG01ag004356.1	small integral membrane protein 8	no IPS match
EG01ag004357	Chr_N1:8186107-8197344	EG01ag004357.1	G-type lectin S-receptor-like serine/threonine-protein kinase RKS1	PF14223 (PFAM); mobidb-lite (MOBIDB_LITE); mobidb-lite (MOBIDB_LITE)
EG01ag004358	Chr_N1:8199006-8202144	EG01ag004358.1	ATP-dependent Clp protease ATP-binding subunit	mobidb-lite (MOBIDB_LITE); PTHR35320 (PANTHER)
EG01ag004358	Chr_N1:8199006-8202144	EG01ag004358.2	ATP-dependent Clp protease ATP-binding subunit	mobidb-lite (MOBIDB_LITE); PTHR35320 (PANTHER)
EG01ag004359	Chr_N1:8216293-8222664	EG01ag004359.1	pentatricopeptide repeat-containing protein At4g38010	IPR011990 (G3DSA:1.25.40.GENE3D); mobidb-lite (MOBIDB_LITE); mobidb-lite (MOBIDB_LITE); mobidb-lite (MOBIDB_LITE); PTHR47926 (PANTHER); PTHR47926:SF48 (PANTHER); IPR003656 (PROSITE_PROFILES)
EG01ag004360	Chr_N1:8244266-8254263	EG01ag004360.1	protein NYNRIN-like	mobidb-lite (MOBIDB_LITE); mobidb-lite (MOBIDB_LITE); SIGNAL_PEPTIDE_H_REGION (PHOBIUS); NON_CYTOPLASMIC_DOMAIN (PHOBIUS); SIGNAL_PEPTIDE_N_REGION (PHOBIUS); SIGNAL_PEPTIDE_C_REGION (PHOBIUS); SIGNAL_PEPTIDE (PHOBIUS)
EG01ag004361	Chr_N1:8255592-8256215	EG01ag004361.1	nascent polypeptide-associated complex subunit alpha, muscle-specific form	mobidb-lite (MOBIDB_LITE); mobidb-lite (MOBIDB_LITE)
EG01ag004362	Chr_N1:8258899-8260420	EG01ag004362.1	probable leucine-rich repeat receptor-like protein kinase At1g35710	IPR001878 (SMART); IPR001878 (PFAM); PF14223 (PFAM); G3DSA:4.10.60.10 (GENE3D); mobidb-lite (MOBIDB_LITE); PTHR34676 (PANTHER); PTHR34676:SF1 (PANTHER); IPR001878 (PROSITE_PROFILES); IPR036875 (SUPERFAMILY)
EG01ag004363	Chr_N1:8295353-8301899	EG01ag004363.1	ABC transporter D family member 1	IPR011527 (PFAM); PTHR11384 (PANTHER); CYTOPLASMIC_DOMAIN (PHOBIUS); CYTOPLASMIC_DOMAIN (PHOBIUS); NON_CYTOPLASMIC_DOMAIN (PHOBIUS); TRANSMEMBRANE (PHOBIUS); TRANSMEMBRANE (PHOBIUS)
EG01ag004364	Chr_N1:8307542-8325270	EG01ag004364.1	ABC transporter D family member 1 isoform X1	IPR011527 (PFAM); IPR003439 (PFAM); IPR027417 (G3DSA:3.40.50.GENE3D); PTHR11384 (PANTHER); PTHR11384 (PANTHER); PTHR11384:SF56 (PANTHER); IPR017871 (PROSITE_PATTERNS); IPR003439 (PROSITE_PROFILES); cd03223 (CDD); IPR027417 (SUPERFAMILY)
EG01ag004364	Chr_N1:8307542-8325270	EG01ag004364.2	ABC transporter D family member 1 isoform X1	IPR027417 (G3DSA:3.40.50.GENE3D); IPR003439 (PFAM); PTHR11384:SF56 (PANTHER); PTHR11384 (PANTHER); IPR017871 (PROSITE_PATTERNS); IPR003439 (PROSITE_PROFILES); cd03223 (CDD); IPR027417 (SUPERFAMILY)
EG01ag004364	Chr_N1:8307542-8325270	EG01ag004364.3	ABC transporter D family member 1 isoform X1	IPR011527 (PFAM); IPR003439 (PFAM); IPR027417 (G3DSA:3.40.50.GENE3D); PTHR11384 (PANTHER); PTHR11384:SF56 (PANTHER); IPR017871 (PROSITE_PATTERNS); IPR003439 (PROSITE_PROFILES); cd03223 (CDD); IPR027417 (SUPERFAMILY)
EG01ag004364	Chr_N1:8307542-8325270	EG01ag004364.4	ABC transporter D family member 1	IPR003439 (PFAM); IPR011527 (PFAM); IPR027417 (G3DSA:3.40.50.GENE3D); PTHR11384 (PANTHER); PTHR11384:SF56 (PANTHER); IPR017871 (PROSITE_PATTERNS); IPR003439 (PROSITE_PROFILES); cd03223 (CDD); IPR027417 (SUPERFAMILY)
EG01ag004364	Chr_N1:8307542-8325270	EG01ag004364.5	ABC transporter D family member 1 isoform X1	IPR027417 (G3DSA:3.40.50.GENE3D); IPR011527 (PFAM); IPR003439 (PFAM); PTHR11384 (PANTHER); PTHR11384:SF56 (PANTHER); IPR017871 (PROSITE_PATTERNS); IPR003439 (PROSITE_PROFILES); cd03223 (CDD); IPR027417 (SUPERFAMILY)
EG01ag004365	Chr_N1:8310130-8312354	EG01ag004365.1	PHD finger protein EHD3-like isoform X1	mobidb-lite (MOBIDB_LITE); mobidb-lite (MOBIDB_LITE); PTHR32166:SF88 (PANTHER); PTHR32166 (PANTHER); IPR003656 (PROSITE_PROFILES)
EG01ag004366	Chr_N1:8314982-8315317	EG01ag004366.1	pentatricopeptide repeat-containing protein At4g38010	IPR011990 (G3DSA:1.25.40.GENE3D); IPR002885 (PFAM); PTHR47926 (PANTHER); PTHR47926:SF48 (PANTHER); IPR002885 (PROSITE_PROFILES)
EG01ag004367	Chr_N1:8360960-8370609	EG01ag004367.1	ubiquitin-like domain-containing CTD phosphatase	IPR004274 (SMART); IPR000626 (SMART); IPR011943 (TIGRFAM); IPR004274 (PFAM); IPR000626 (PFAM); IPR023214 (G3DSA:3.40.50.GENE3D); G3DSA:3.10.20.90 (GENE3D); mobidb-lite (MOBIDB_LITE); PTHR32054 (PANTHER); PTHR32054:SF0 (PANTHER); IPR000626 (PROSITE_PROFILES); IPR004274 (PROSITE_PROFILES); cd01813 (CDD); IPR029071 (SUPERFAMILY); IPR036412 (SUPERFAMILY)
EG01ag004367	Chr_N1:8360960-8370609	EG01ag004367.2	ubiquitin-like domain-containing CTD phosphatase	IPR000626 (SMART); IPR004274 (SMART); IPR000626 (PFAM); IPR023214 (G3DSA:3.40.50.GENE3D); IPR011943 (TIGRFAM); IPR004274 (PFAM); G3DSA:3.10.20.90 (GENE3D); PTHR32054:SF0 (PANTHER); PTHR32054 (PANTHER); IPR000626 (PROSITE_PROFILES); IPR004274 (PROSITE_PROFILES); cd01813 (CDD); IPR036412 (SUPERFAMILY); IPR029071 (SUPERFAMILY)
EG01ag004368	Chr_N1:8385658-8387963	EG01ag004368.1	protein DETOXIFICATION 54	IPR002528 (PFAM); IPR002528 (TIGRFAM); PTHR11206:SF379 (PANTHER); PTHR11206 (PANTHER); TRANSMEMBRANE (PHOBIUS); NON_CYTOPLASMIC_DOMAIN (PHOBIUS); TRANSMEMBRANE (PHOBIUS); CYTOPLASMIC_DOMAIN (PHOBIUS); TRANSMEMBRANE (PHOBIUS); TRANSMEMBRANE (PHOBIUS); TRANSMEMBRANE (PHOBIUS); TRANSMEMBRANE (PHOBIUS); TRANSMEMBRANE (PHOBIUS); NON_CYTOPLASMIC_DOMAIN (PHOBIUS); NON_CYTOPLASMIC_DOMAIN (PHOBIUS); TRANS…
EG01ag004369	Chr_N1:8397036-8414066	EG01ag004369.1	---NA---	IPR001878 (SMART); G3DSA:4.10.60.10 (GENE3D); IPR001878 (PFAM); mobidb-lite (MOBIDB_LITE); IPR001878 (PROSITE_PROFILES); IPR036875 (SUPERFAMILY)
EG01ag004370	Chr_N1:8451331-8457545	EG01ag004370.1	UDP-galactose transporter 1	IPR004853 (PFAM); G3DSA:1.10.3730.20 (GENE3D); PTHR11132 (PANTHER); PTHR11132:SF338 (PANTHER); TRANSMEMBRANE (PHOBIUS); TRANSMEMBRANE (PHOBIUS); CYTOPLASMIC_DOMAIN (PHOBIUS); CYTOPLASMIC_DOMAIN (PHOBIUS); NON_CYTOPLASMIC_DOMAIN (PHOBIUS); CYTOPLASMIC_DOMAIN (PHOBIUS); NON_CYTOPLASMIC_DOMAIN (PHOBIUS); TRANSMEMBRANE (PHOBIUS); TRANSMEMBRANE (PHOBIUS); CYTOPLASMIC_DOMAIN (PHOBIUS); TRANSMEMBRANE (P…
EG01ag004370	Chr_N1:8451331-8457545	EG01ag004370.2	UDP-galactose transporter 1	IPR004853 (PFAM); G3DSA:1.10.3730.20 (GENE3D); PTHR11132 (PANTHER); PTHR11132:SF338 (PANTHER); TRANSMEMBRANE (PHOBIUS); NON_CYTOPLASMIC_DOMAIN (PHOBIUS); TRANSMEMBRANE (PHOBIUS); TRANSMEMBRANE (PHOBIUS); TRANSMEMBRANE (PHOBIUS); NON_CYTOPLASMIC_DOMAIN (PHOBIUS); CYTOPLASMIC_DOMAIN (PHOBIUS); TRANSMEMBRANE (PHOBIUS); CYTOPLASMIC_DOMAIN (PHOBIUS); CYTOPLASMIC_DOMAIN (PHOBIUS); CYTOPLASMIC_DOMAIN (P…
EG01ag004371	Chr_N1:8457634-8459672	EG01ag004371.1	universal stress protein PHOS32	IPR006016 (PFAM); IPR014729 (G3DSA:3.40.50.GENE3D); PTHR47125 (PANTHER); cd00293 (CDD); SSF52402 (SUPERFAMILY)
EG01ag004372	Chr_N1:8472572-8483217	EG01ag004372.1	potassium channel AKT2	Coil (COILS); IPR002110 (PRINTS); IPR003938 (PRINTS); IPR000595 (SMART); IPR002110 (SMART); IPR000595 (PFAM); IPR021789 (PFAM); G3DSA:1.10.287.70 (GENE3D); IPR014710 (G3DSA:2.60.120.GENE3D); IPR005821 (PFAM); IPR020683 (PFAM); IPR036770 (G3DSA:1.25.40.GENE3D); PTHR45743 (PANTHER); PTHR45743:SF21 (PANTHER); TRANSMEMBRANE (PHOBIUS); CYTOPLASMIC_DOMAIN (PHOBIUS); CYTOPLASMIC_DOMAIN (PHOBIUS); CYTOPL…
EG01ag004372	Chr_N1:8472572-8483217	EG01ag004372.2	potassium channel AKT2-like	Coil (COILS); IPR002110 (PRINTS); IPR000595 (SMART); IPR002110 (SMART); G3DSA:1.10.287.630 (GENE3D); IPR020683 (PFAM); IPR036770 (G3DSA:1.25.40.GENE3D); IPR013099 (PFAM); IPR036770 (G3DSA:1.25.40.GENE3D); IPR021789 (PFAM); G3DSA:1.10.287.70 (GENE3D); IPR014710 (G3DSA:2.60.120.GENE3D); IPR000595 (PFAM); PTHR45743 (PANTHER); PTHR45743:SF21 (PANTHER); TRANSMEMBRANE (PHOBIUS); NON_CYTOPLASMIC_DOMAIN …
EG01ag004372	Chr_N1:8472572-8483217	EG01ag004372.3	potassium channel AKT2	Coil (COILS); IPR002110 (PRINTS); IPR002110 (SMART); IPR000595 (SMART); IPR036770 (G3DSA:1.25.40.GENE3D); IPR021789 (PFAM); IPR005821 (PFAM); G3DSA:1.10.287.70 (GENE3D); IPR020683 (PFAM); IPR014710 (G3DSA:2.60.120.GENE3D); IPR000595 (PFAM); G3DSA:1.10.287.630 (GENE3D); IPR036770 (G3DSA:1.25.40.GENE3D); PTHR45743:SF21 (PANTHER); PTHR45743 (PANTHER); TRANSMEMBRANE (PHOBIUS); NON_CYTOPLASMIC_DOMAIN …
EG01ag004372	Chr_N1:8472572-8483217	EG01ag004372.4	potassium channel AKT2	Coil (COILS); IPR002110 (PRINTS); IPR002110 (SMART); IPR000595 (SMART); IPR036770 (G3DSA:1.25.40.GENE3D); IPR021789 (PFAM); IPR005821 (PFAM); G3DSA:1.10.287.70 (GENE3D); IPR020683 (PFAM); IPR014710 (G3DSA:2.60.120.GENE3D); IPR000595 (PFAM); G3DSA:1.10.287.630 (GENE3D); IPR036770 (G3DSA:1.25.40.GENE3D); PTHR45743:SF21 (PANTHER); PTHR45743 (PANTHER); TRANSMEMBRANE (PHOBIUS); NON_CYTOPLASMIC_DOMAIN …
EG01ag004372	Chr_N1:8472572-8483217	EG01ag004372.5	potassium channel AKT2	Coil (COILS); IPR002110 (PRINTS); IPR002110 (SMART); IPR000595 (SMART); IPR036770 (G3DSA:1.25.40.GENE3D); IPR021789 (PFAM); IPR005821 (PFAM); G3DSA:1.10.287.70 (GENE3D); IPR020683 (PFAM); IPR014710 (G3DSA:2.60.120.GENE3D); IPR000595 (PFAM); G3DSA:1.10.287.630 (GENE3D); IPR036770 (G3DSA:1.25.40.GENE3D); PTHR45743:SF21 (PANTHER); PTHR45743 (PANTHER); TRANSMEMBRANE (PHOBIUS); NON_CYTOPLASMIC_DOMAIN …
EG01ag004372	Chr_N1:8472572-8483217	EG01ag004372.6	potassium channel AKT2	Coil (COILS); IPR002110 (PRINTS); IPR000595 (SMART); IPR002110 (SMART); G3DSA:1.10.287.70 (GENE3D); IPR000595 (PFAM); IPR014710 (G3DSA:2.60.120.GENE3D); G3DSA:1.10.287.630 (GENE3D); IPR020683 (PFAM); IPR021789 (PFAM); IPR005821 (PFAM); IPR036770 (G3DSA:1.25.40.GENE3D); PTHR45743:SF21 (PANTHER); PTHR45743 (PANTHER); CYTOPLASMIC_DOMAIN (PHOBIUS); SIGNAL_PEPTIDE (PHOBIUS); NON_CYTOPLASMIC_DOMAIN (PH…
EG01ag004373	Chr_N1:8494799-8520949	EG01ag004373.1	RHOMBOID-like protein 8	IPR022764 (PFAM); IPR035952 (G3DSA:1.20.1540.GENE3D); IPR002610 (PANTHER); PTHR22936:SF75 (PANTHER); CYTOPLASMIC_DOMAIN (PHOBIUS); CYTOPLASMIC_DOMAIN (PHOBIUS); TRANSMEMBRANE (PHOBIUS); NON_CYTOPLASMIC_DOMAIN (PHOBIUS); TRANSMEMBRANE (PHOBIUS); NON_CYTOPLASMIC_DOMAIN (PHOBIUS); TRANSMEMBRANE (PHOBIUS); NON_CYTOPLASMIC_DOMAIN (PHOBIUS); CYTOPLASMIC_DOMAIN (PHOBIUS); NON_CYTOPLASMIC_DOMAIN (PHOBIUS…
EG01ag004373	Chr_N1:8494799-8520949	EG01ag004373.2	RHOMBOID-like protein 8	IPR022764 (PFAM); IPR035952 (G3DSA:1.20.1540.GENE3D); IPR002610 (PANTHER); PTHR22936:SF75 (PANTHER); CYTOPLASMIC_DOMAIN (PHOBIUS); CYTOPLASMIC_DOMAIN (PHOBIUS); TRANSMEMBRANE (PHOBIUS); NON_CYTOPLASMIC_DOMAIN (PHOBIUS); TRANSMEMBRANE (PHOBIUS); NON_CYTOPLASMIC_DOMAIN (PHOBIUS); TRANSMEMBRANE (PHOBIUS); NON_CYTOPLASMIC_DOMAIN (PHOBIUS); CYTOPLASMIC_DOMAIN (PHOBIUS); NON_CYTOPLASMIC_DOMAIN (PHOBIUS…
EG01ag004373	Chr_N1:8494799-8520949	EG01ag004373.3	RHOMBOID-like protein 8	IPR035952 (G3DSA:1.20.1540.GENE3D); IPR022764 (PFAM); PTHR22936:SF75 (PANTHER); IPR002610 (PANTHER); TRANSMEMBRANE (PHOBIUS); TRANSMEMBRANE (PHOBIUS); CYTOPLASMIC_DOMAIN (PHOBIUS); TRANSMEMBRANE (PHOBIUS); NON_CYTOPLASMIC_DOMAIN (PHOBIUS); CYTOPLASMIC_DOMAIN (PHOBIUS); TRANSMEMBRANE (PHOBIUS); CYTOPLASMIC_DOMAIN (PHOBIUS); NON_CYTOPLASMIC_DOMAIN (PHOBIUS); TRANSMEMBRANE (PHOBIUS); NON_CYTOPLASMIC…
EG01ag004373	Chr_N1:8494799-8520949	EG01ag004373.4	RHOMBOID-like protein 8	IPR035952 (G3DSA:1.20.1540.GENE3D); IPR022764 (PFAM); PTHR22936:SF75 (PANTHER); IPR002610 (PANTHER); SIGNAL_PEPTIDE_H_REGION (PHOBIUS); NON_CYTOPLASMIC_DOMAIN (PHOBIUS); TRANSMEMBRANE (PHOBIUS); TRANSMEMBRANE (PHOBIUS); NON_CYTOPLASMIC_DOMAIN (PHOBIUS); CYTOPLASMIC_DOMAIN (PHOBIUS); SIGNAL_PEPTIDE (PHOBIUS); SIGNAL_PEPTIDE_C_REGION (PHOBIUS); TRANSMEMBRANE (PHOBIUS); TRANSMEMBRANE (PHOBIUS); SIGN…
EG01ag004373	Chr_N1:8494799-8520949	EG01ag004373.5	RHOMBOID-like protein 8	IPR022764 (PFAM); IPR035952 (G3DSA:1.20.1540.GENE3D); IPR002610 (PANTHER); IPR002610 (PANTHER); PTHR22936:SF75 (PANTHER); PTHR22936:SF75 (PANTHER); NON_CYTOPLASMIC_DOMAIN (PHOBIUS); NON_CYTOPLASMIC_DOMAIN (PHOBIUS); NON_CYTOPLASMIC_DOMAIN (PHOBIUS); CYTOPLASMIC_DOMAIN (PHOBIUS); TRANSMEMBRANE (PHOBIUS); TRANSMEMBRANE (PHOBIUS); CYTOPLASMIC_DOMAIN (PHOBIUS); TRANSMEMBRANE (PHOBIUS); TRANSMEMBRANE …
EG01ag004373	Chr_N1:8494799-8520949	EG01ag004373.6	RHOMBOID-like protein 8	IPR035952 (G3DSA:1.20.1540.GENE3D); IPR022764 (PFAM); IPR002610 (PANTHER); PTHR22936:SF75 (PANTHER); TRANSMEMBRANE (PHOBIUS); CYTOPLASMIC_DOMAIN (PHOBIUS); TRANSMEMBRANE (PHOBIUS); NON_CYTOPLASMIC_DOMAIN (PHOBIUS); TRANSMEMBRANE (PHOBIUS); NON_CYTOPLASMIC_DOMAIN (PHOBIUS); CYTOPLASMIC_DOMAIN (PHOBIUS); CYTOPLASMIC_DOMAIN (PHOBIUS); NON_CYTOPLASMIC_DOMAIN (PHOBIUS); CYTOPLASMIC_DOMAIN (PHOBIUS); N…
EG01ag004373	Chr_N1:8494799-8520949	EG01ag004373.7	RHOMBOID-like protein 8	IPR035952 (G3DSA:1.20.1540.GENE3D); IPR022764 (PFAM); PTHR22936:SF75 (PANTHER); IPR002610 (PANTHER); NON_CYTOPLASMIC_DOMAIN (PHOBIUS); NON_CYTOPLASMIC_DOMAIN (PHOBIUS); TRANSMEMBRANE (PHOBIUS); TRANSMEMBRANE (PHOBIUS); CYTOPLASMIC_DOMAIN (PHOBIUS); CYTOPLASMIC_DOMAIN (PHOBIUS); TRANSMEMBRANE (PHOBIUS); CYTOPLASMIC_DOMAIN (PHOBIUS); TRANSMEMBRANE (PHOBIUS); NON_CYTOPLASMIC_DOMAIN (PHOBIUS); TRANSM…
EG01ag004373	Chr_N1:8494799-8520949	EG01ag004373.8	RHOMBOID-like protein 8	IPR022764 (PFAM); IPR035952 (G3DSA:1.20.1540.GENE3D); PTHR22936:SF75 (PANTHER); IPR002610 (PANTHER); NON_CYTOPLASMIC_DOMAIN (PHOBIUS); TRANSMEMBRANE (PHOBIUS); TRANSMEMBRANE (PHOBIUS); CYTOPLASMIC_DOMAIN (PHOBIUS); TRANSMEMBRANE (PHOBIUS); CYTOPLASMIC_DOMAIN (PHOBIUS); CYTOPLASMIC_DOMAIN (PHOBIUS); TRANSMEMBRANE (PHOBIUS); NON_CYTOPLASMIC_DOMAIN (PHOBIUS); TRANSMEMBRANE (PHOBIUS); CYTOPLASMIC_DOM…
EG01ag004373	Chr_N1:8494799-8520949	EG01ag004373.9	RHOMBOID-like protein 8	IPR035952 (G3DSA:1.20.1540.GENE3D); IPR022764 (PFAM); PTHR22936:SF75 (PANTHER); IPR002610 (PANTHER); TRANSMEMBRANE (PHOBIUS); TRANSMEMBRANE (PHOBIUS); CYTOPLASMIC_DOMAIN (PHOBIUS); NON_CYTOPLASMIC_DOMAIN (PHOBIUS); TRANSMEMBRANE (PHOBIUS); TRANSMEMBRANE (PHOBIUS); TRANSMEMBRANE (PHOBIUS); NON_CYTOPLASMIC_DOMAIN (PHOBIUS); CYTOPLASMIC_DOMAIN (PHOBIUS); NON_CYTOPLASMIC_DOMAIN (PHOBIUS); CYTOPLASMIC…
EG01ag004373	Chr_N1:8494799-8520949	EG01ag004373.10	RHOMBOID-like protein 8	IPR035952 (G3DSA:1.20.1540.GENE3D); IPR022764 (PFAM); PTHR22936:SF75 (PANTHER); IPR002610 (PANTHER); TRANSMEMBRANE (PHOBIUS); TRANSMEMBRANE (PHOBIUS); CYTOPLASMIC_DOMAIN (PHOBIUS); NON_CYTOPLASMIC_DOMAIN (PHOBIUS); TRANSMEMBRANE (PHOBIUS); TRANSMEMBRANE (PHOBIUS); TRANSMEMBRANE (PHOBIUS); NON_CYTOPLASMIC_DOMAIN (PHOBIUS); CYTOPLASMIC_DOMAIN (PHOBIUS); NON_CYTOPLASMIC_DOMAIN (PHOBIUS); CYTOPLASMIC…
EG01ag004373	Chr_N1:8494799-8520949	EG01ag004373.11	RHOMBOID-like protein 8	IPR022764 (PFAM); IPR035952 (G3DSA:1.20.1540.GENE3D); PTHR22936:SF75 (PANTHER); PTHR22936:SF75 (PANTHER); IPR002610 (PANTHER); TRANSMEMBRANE (PHOBIUS); CYTOPLASMIC_DOMAIN (PHOBIUS); TRANSMEMBRANE (PHOBIUS); TRANSMEMBRANE (PHOBIUS); CYTOPLASMIC_DOMAIN (PHOBIUS); CYTOPLASMIC_DOMAIN (PHOBIUS); NON_CYTOPLASMIC_DOMAIN (PHOBIUS); NON_CYTOPLASMIC_DOMAIN (PHOBIUS); TRANSMEMBRANE (PHOBIUS); TRANSMEMBRANE …
EG01ag004373	Chr_N1:8494799-8520949	EG01ag004373.12	RHOMBOID-like protein 8	IPR022764 (PFAM); IPR035952 (G3DSA:1.20.1540.GENE3D); IPR002610 (PANTHER); PTHR22936:SF75 (PANTHER); TRANSMEMBRANE (PHOBIUS); TRANSMEMBRANE (PHOBIUS); CYTOPLASMIC_DOMAIN (PHOBIUS); NON_CYTOPLASMIC_DOMAIN (PHOBIUS); NON_CYTOPLASMIC_DOMAIN (PHOBIUS); TRANSMEMBRANE (PHOBIUS); TRANSMEMBRANE (PHOBIUS); TRANSMEMBRANE (PHOBIUS); NON_CYTOPLASMIC_DOMAIN (PHOBIUS); TRANSMEMBRANE (PHOBIUS); NON_CYTOPLASMIC_…
EG01ag004373	Chr_N1:8494799-8520949	EG01ag004373.13	RHOMBOID-like protein 8	IPR022764 (PFAM); IPR035952 (G3DSA:1.20.1540.GENE3D); IPR002610 (PANTHER); PTHR22936:SF75 (PANTHER); TRANSMEMBRANE (PHOBIUS); NON_CYTOPLASMIC_DOMAIN (PHOBIUS); TRANSMEMBRANE (PHOBIUS); TRANSMEMBRANE (PHOBIUS); CYTOPLASMIC_DOMAIN (PHOBIUS); CYTOPLASMIC_DOMAIN (PHOBIUS); NON_CYTOPLASMIC_DOMAIN (PHOBIUS); CYTOPLASMIC_DOMAIN (PHOBIUS); TRANSMEMBRANE (PHOBIUS); TRANSMEMBRANE (PHOBIUS); CYTOPLASMIC_DOM…
EG01ag004373	Chr_N1:8494799-8520949	EG01ag004373.14	RHOMBOID-like protein 8	IPR035952 (G3DSA:1.20.1540.GENE3D); IPR022764 (PFAM); IPR002610 (PANTHER); PTHR22936:SF75 (PANTHER); TRANSMEMBRANE (PHOBIUS); NON_CYTOPLASMIC_DOMAIN (PHOBIUS); NON_CYTOPLASMIC_DOMAIN (PHOBIUS); TRANSMEMBRANE (PHOBIUS); TRANSMEMBRANE (PHOBIUS); CYTOPLASMIC_DOMAIN (PHOBIUS); CYTOPLASMIC_DOMAIN (PHOBIUS); NON_CYTOPLASMIC_DOMAIN (PHOBIUS); CYTOPLASMIC_DOMAIN (PHOBIUS); TRANSMEMBRANE (PHOBIUS); TRANSM…
EG01ag004374	Chr_N1:8498422-8499846	EG01ag004374.1	probable leucine-rich repeat receptor-like protein kinase At1g35710	IPR001878 (SMART); IPR001878 (PFAM); PF14223 (PFAM); G3DSA:4.10.60.10 (GENE3D); mobidb-lite (MOBIDB_LITE); mobidb-lite (MOBIDB_LITE); mobidb-lite (MOBIDB_LITE); PTHR34676:SF12 (PANTHER); PTHR34676 (PANTHER); IPR001878 (PROSITE_PROFILES); IPR036875 (SUPERFAMILY)
EG01ag004375	Chr_N1:8531866-8532424	EG01ag004375.1	2-succinyl-5-enolpyruvyl-6-hydroxy-3-cyclohexene-1-carboxylate synthase	no IPS match
EG01ag004376	Chr_N1:8534247-8546520	EG01ag004376.1	serine hydroxymethyltransferase 7-like	IPR039429 (PFAM); IPR015421 (G3DSA:3.40.640.GENE3D); IPR015422 (G3DSA:3.90.1150.GENE3D); mobidb-lite (MOBIDB_LITE); mobidb-lite (MOBIDB_LITE); mobidb-lite (MOBIDB_LITE); IPR001085 (PANTHER); PTHR11680:SF7 (PANTHER); IPR019798 (PROSITE_PATTERNS); IPR001085 (CDD); IPR015424 (SUPERFAMILY)
EG01ag004377	Chr_N1:8584519-8587682	EG01ag004377.1	pentatricopeptide repeat-containing protein At4g13650	IPR002885 (PFAM); IPR002885 (TIGRFAM); IPR002885 (PFAM); IPR011990 (G3DSA:1.25.40.GENE3D); IPR011990 (G3DSA:1.25.40.GENE3D); PTHR47929:SF12 (PANTHER); PTHR47929 (PANTHER); PTHR47929 (PANTHER); PTHR47929:SF12 (PANTHER); IPR002885 (PROSITE_PROFILES); IPR002885 (PROSITE_PROFILES); IPR002885 (PROSITE_PROFILES); IPR002885 (PROSITE_PROFILES); IPR002885 (PROSITE_PROFILES); IPR002885 (PROSITE_PROFILES); …
EG01ag004378	Chr_N1:8595490-8595723	EG01ag004378.1	---NA---	IPR002498 (PROSITE_PROFILES)
EG01ag004379	Chr_N1:8611009-8620825	EG01ag004379.1	putative 1-phosphatidylinositol-3-phosphate 5-kinase FAB1D isoform X1	IPR027409 (G3DSA:3.50.7.GENE3D); IPR002423 (PFAM); mobidb-lite (MOBIDB_LITE); PTHR45748:SF4 (PANTHER); PTHR45748 (PANTHER); TRANSMEMBRANE (PHOBIUS); NON_CYTOPLASMIC_DOMAIN (PHOBIUS); CYTOPLASMIC_DOMAIN (PHOBIUS); IPR017455 (PROSITE_PROFILES); cd03334 (CDD); IPR027409 (SUPERFAMILY); IPR011011 (SUPERFAMILY)
EG01ag004379	Chr_N1:8611009-8620825	EG01ag004379.2	putative 1-phosphatidylinositol-3-phosphate 5-kinase FAB1D isoform X1	IPR027409 (G3DSA:3.50.7.GENE3D); IPR002423 (PFAM); mobidb-lite (MOBIDB_LITE); PTHR45748 (PANTHER); PTHR45748:SF4 (PANTHER); CYTOPLASMIC_DOMAIN (PHOBIUS); NON_CYTOPLASMIC_DOMAIN (PHOBIUS); TRANSMEMBRANE (PHOBIUS); IPR017455 (PROSITE_PROFILES); cd03334 (CDD); IPR011011 (SUPERFAMILY); IPR027409 (SUPERFAMILY)
EG01ag004379	Chr_N1:8611009-8620825	EG01ag004379.3	putative 1-phosphatidylinositol-3-phosphate 5-kinase FAB1D isoform X1	IPR027409 (G3DSA:3.50.7.GENE3D); IPR002423 (PFAM); mobidb-lite (MOBIDB_LITE); PTHR45748 (PANTHER); PTHR45748:SF4 (PANTHER); CYTOPLASMIC_DOMAIN (PHOBIUS); NON_CYTOPLASMIC_DOMAIN (PHOBIUS); TRANSMEMBRANE (PHOBIUS); IPR017455 (PROSITE_PROFILES); cd03334 (CDD); IPR011011 (SUPERFAMILY); IPR027409 (SUPERFAMILY)
EG01ag004380	Chr_N1:8622939-8629482	EG01ag004380.1	CACTA en-spm transposon protein	mobidb-lite (MOBIDB_LITE)
EG01ag004381	Chr_N1:8638836-8655913	EG01ag004381.1	5'-3' exonuclease	G3DSA:3.40.50.1010 (GENE3D); IPR002298 (PANTHER); PTHR10133:SF52 (PANTHER); IPR029060 (SUPERFAMILY)
EG01ag004381	Chr_N1:8638836-8655913	EG01ag004381.2	5'-3' exonuclease	G3DSA:3.40.50.1010 (GENE3D); IPR002298 (PANTHER); PTHR10133:SF52 (PANTHER); IPR029060 (SUPERFAMILY)
EG01ag004381	Chr_N1:8638836-8655913	EG01ag004381.3	5'-3' exonuclease	G3DSA:3.40.50.1010 (GENE3D); IPR002298 (PANTHER); PTHR10133:SF52 (PANTHER); IPR029060 (SUPERFAMILY)
EG01ag004381	Chr_N1:8638836-8655913	EG01ag004381.4	5'-3' exonuclease	G3DSA:3.40.50.1010 (GENE3D); IPR002298 (PANTHER); PTHR10133:SF52 (PANTHER); IPR029060 (SUPERFAMILY)
EG01ag004382	Chr_N1:8666446-8669454	EG01ag004382.1	patellin-3-like	IPR011074 (SMART); IPR001251 (SMART); G3DSA:2.60.120.680 (GENE3D); IPR011074 (PFAM); G3DSA:1.10.8.20 (GENE3D); IPR001251 (PFAM); IPR036865 (G3DSA:3.40.525.GENE3D); mobidb-lite (MOBIDB_LITE); mobidb-lite (MOBIDB_LITE); mobidb-lite (MOBIDB_LITE); mobidb-lite (MOBIDB_LITE); mobidb-lite (MOBIDB_LITE); PTHR45932:SF20 (PANTHER); IPR044834 (PANTHER); IPR009038 (PROSITE_PROFILES); IPR001251 (PROSITE_PROF…
EG01ag004382	Chr_N1:8666446-8669454	EG01ag004382.2	patellin-3-like	IPR001251 (SMART); IPR011074 (SMART); IPR036865 (G3DSA:3.40.525.GENE3D); G3DSA:2.60.120.680 (GENE3D); IPR001251 (PFAM); G3DSA:1.10.8.20 (GENE3D); IPR011074 (PFAM); mobidb-lite (MOBIDB_LITE); mobidb-lite (MOBIDB_LITE); mobidb-lite (MOBIDB_LITE); mobidb-lite (MOBIDB_LITE); mobidb-lite (MOBIDB_LITE); IPR044834 (PANTHER); PTHR45932:SF11 (PANTHER); IPR001251 (PROSITE_PROFILES); IPR009038 (PROSITE_PROF…
EG01ag004383	Chr_N1:8692237-8705018	EG01ag004383.1	carboxymethylenebutenolidase homolog	IPR002925 (PFAM); IPR029058 (G3DSA:3.40.50.GENE3D); PTHR46623:SF7 (PANTHER); PTHR46623 (PANTHER); IPR029058 (SUPERFAMILY)
EG01ag004384	Chr_N1:8723904-8727601	EG01ag004384.1	FT-interacting protein 3-like	IPR000008 (SMART); IPR013583 (PFAM); IPR000008 (PFAM); IPR035892 (G3DSA:2.60.40.GENE3D); IPR035892 (G3DSA:2.60.40.GENE3D); IPR035892 (G3DSA:2.60.40.GENE3D); PTHR45707:SF28 (PANTHER); PTHR45707 (PANTHER); TRANSMEMBRANE (PHOBIUS); NON_CYTOPLASMIC_DOMAIN (PHOBIUS); NON_CYTOPLASMIC_DOMAIN (PHOBIUS); TRANSMEMBRANE (PHOBIUS); CYTOPLASMIC_DOMAIN (PHOBIUS); CYTOPLASMIC_DOMAIN (PHOBIUS); TRANSMEMBRANE (PH…
EG01ag004384	Chr_N1:8723904-8727601	EG01ag004384.2	FT-interacting protein 3-like	IPR000008 (SMART); IPR000008 (PFAM); IPR035892 (G3DSA:2.60.40.GENE3D); IPR035892 (G3DSA:2.60.40.GENE3D); IPR013583 (PFAM); IPR035892 (G3DSA:2.60.40.GENE3D); PTHR45707 (PANTHER); PTHR45707:SF28 (PANTHER); NON_CYTOPLASMIC_DOMAIN (PHOBIUS); TRANSMEMBRANE (PHOBIUS); TRANSMEMBRANE (PHOBIUS); CYTOPLASMIC_DOMAIN (PHOBIUS); CYTOPLASMIC_DOMAIN (PHOBIUS); TRANSMEMBRANE (PHOBIUS); NON_CYTOPLASMIC_DOMAIN (PH…
EG01ag004384	Chr_N1:8723904-8727601	EG01ag004384.3	FT-interacting protein 3-like	IPR000008 (SMART); IPR035892 (G3DSA:2.60.40.GENE3D); IPR013583 (PFAM); IPR035892 (G3DSA:2.60.40.GENE3D); IPR000008 (PFAM); IPR035892 (G3DSA:2.60.40.GENE3D); PTHR45707 (PANTHER); PTHR45707:SF28 (PANTHER); TRANSMEMBRANE (PHOBIUS); NON_CYTOPLASMIC_DOMAIN (PHOBIUS); TRANSMEMBRANE (PHOBIUS); CYTOPLASMIC_DOMAIN (PHOBIUS); CYTOPLASMIC_DOMAIN (PHOBIUS); NON_CYTOPLASMIC_DOMAIN (PHOBIUS); TRANSMEMBRANE (PH…
EG01ag004385	Chr_N1:8745983-8763168	EG01ag004385.1	serine/arginine repetitive matrix protein 1-like	mobidb-lite (MOBIDB_LITE); mobidb-lite (MOBIDB_LITE); mobidb-lite (MOBIDB_LITE); mobidb-lite (MOBIDB_LITE); mobidb-lite (MOBIDB_LITE); mobidb-lite (MOBIDB_LITE); mobidb-lite (MOBIDB_LITE); mobidb-lite (MOBIDB_LITE); mobidb-lite (MOBIDB_LITE); mobidb-lite (MOBIDB_LITE); mobidb-lite (MOBIDB_LITE); NON_CYTOPLASMIC_DOMAIN (PHOBIUS); CYTOPLASMIC_DOMAIN (PHOBIUS); TRANSMEMBRANE (PHOBIUS); TMhelix (TMHM…
EG01ag004386	Chr_N1:8819016-8824435	EG01ag004386.1	mitochondrial carnitine/acylcarnitine carrier-like protein	IPR023395 (G3DSA:1.50.40.GENE3D); IPR018108 (PFAM); PTHR45624 (PANTHER); PTHR45624:SF35 (PANTHER); NON_CYTOPLASMIC_DOMAIN (PHOBIUS); CYTOPLASMIC_DOMAIN (PHOBIUS); TRANSMEMBRANE (PHOBIUS); IPR018108 (PROSITE_PROFILES); IPR023395 (SUPERFAMILY); TMhelix (TMHMM)
EG01ag004386	Chr_N1:8819016-8824435	EG01ag004386.2	mitochondrial carnitine/acylcarnitine carrier-like protein	IPR018108 (PFAM); IPR023395 (G3DSA:1.50.40.GENE3D); PTHR45624:SF40 (PANTHER); PTHR45624 (PANTHER); NON_CYTOPLASMIC_DOMAIN (PHOBIUS); CYTOPLASMIC_DOMAIN (PHOBIUS); TRANSMEMBRANE (PHOBIUS); IPR018108 (PROSITE_PROFILES); IPR018108 (PROSITE_PROFILES); IPR018108 (PROSITE_PROFILES); IPR023395 (SUPERFAMILY); TMhelix (TMHMM)
EG01ag004386	Chr_N1:8819016-8824435	EG01ag004386.3	mitochondrial carnitine/acylcarnitine carrier-like protein	IPR023395 (G3DSA:1.50.40.GENE3D); IPR018108 (PFAM); PTHR45624:SF34 (PANTHER); PTHR45624 (PANTHER); NON_CYTOPLASMIC_DOMAIN (PHOBIUS); CYTOPLASMIC_DOMAIN (PHOBIUS); TRANSMEMBRANE (PHOBIUS); IPR018108 (PROSITE_PROFILES); IPR023395 (SUPERFAMILY)
EG01ag004386	Chr_N1:8819016-8824435	EG01ag004386.4	mitochondrial carnitine/acylcarnitine carrier-like protein	IPR018108 (PFAM); IPR023395 (G3DSA:1.50.40.GENE3D); PTHR45624:SF40 (PANTHER); PTHR45624 (PANTHER); NON_CYTOPLASMIC_DOMAIN (PHOBIUS); CYTOPLASMIC_DOMAIN (PHOBIUS); TRANSMEMBRANE (PHOBIUS); IPR018108 (PROSITE_PROFILES); IPR018108 (PROSITE_PROFILES); IPR018108 (PROSITE_PROFILES); IPR023395 (SUPERFAMILY); TMhelix (TMHMM)
EG01ag004386	Chr_N1:8819016-8824435	EG01ag004386.5	mitochondrial carnitine/acylcarnitine carrier-like protein	IPR023395 (G3DSA:1.50.40.GENE3D); IPR018108 (PFAM); PTHR45624:SF40 (PANTHER); PTHR45624 (PANTHER); IPR018108 (PROSITE_PROFILES); IPR018108 (PROSITE_PROFILES); IPR018108 (PROSITE_PROFILES); IPR023395 (SUPERFAMILY)
EG01ag004386	Chr_N1:8819016-8824435	EG01ag004386.6	mitochondrial carnitine/acylcarnitine carrier-like protein	IPR023395 (G3DSA:1.50.40.GENE3D); IPR018108 (PFAM); PTHR45624:SF40 (PANTHER); PTHR45624 (PANTHER); IPR018108 (PROSITE_PROFILES); IPR018108 (PROSITE_PROFILES); IPR018108 (PROSITE_PROFILES); IPR023395 (SUPERFAMILY)
EG01ag004387	Chr_N1:8854752-8860142	EG01ag004387.1	mitochondrial carnitine/acylcarnitine carrier-like protein	IPR023395 (G3DSA:1.50.40.GENE3D); IPR018108 (PFAM); PTHR45624:SF40 (PANTHER); PTHR45624 (PANTHER); IPR018108 (PROSITE_PROFILES); IPR018108 (PROSITE_PROFILES); IPR023395 (SUPERFAMILY)
EG01ag004387	Chr_N1:8854752-8860142	EG01ag004387.2	mitochondrial carnitine/acylcarnitine carrier-like protein	IPR023395 (G3DSA:1.50.40.GENE3D); IPR018108 (PFAM); PTHR45624:SF40 (PANTHER); PTHR45624 (PANTHER); IPR018108 (PROSITE_PROFILES); IPR018108 (PROSITE_PROFILES); IPR018108 (PROSITE_PROFILES); IPR023395 (SUPERFAMILY)
EG01ag004387	Chr_N1:8854752-8860142	EG01ag004387.3	mitochondrial carnitine/acylcarnitine carrier-like protein	IPR023395 (G3DSA:1.50.40.GENE3D); IPR018108 (PFAM); PTHR45624:SF34 (PANTHER); PTHR45624 (PANTHER); NON_CYTOPLASMIC_DOMAIN (PHOBIUS); CYTOPLASMIC_DOMAIN (PHOBIUS); TRANSMEMBRANE (PHOBIUS); IPR018108 (PROSITE_PROFILES); IPR023395 (SUPERFAMILY)
EG01ag004387	Chr_N1:8854752-8860142	EG01ag004387.4	mitochondrial carnitine/acylcarnitine carrier-like protein	IPR018108 (PFAM); IPR023395 (G3DSA:1.50.40.GENE3D); PTHR45624:SF40 (PANTHER); PTHR45624 (PANTHER); NON_CYTOPLASMIC_DOMAIN (PHOBIUS); CYTOPLASMIC_DOMAIN (PHOBIUS); TRANSMEMBRANE (PHOBIUS); IPR018108 (PROSITE_PROFILES); IPR018108 (PROSITE_PROFILES); IPR018108 (PROSITE_PROFILES); IPR023395 (SUPERFAMILY); TMhelix (TMHMM)
EG01ag004387	Chr_N1:8854752-8860142	EG01ag004387.5	mitochondrial carnitine/acylcarnitine carrier-like protein	IPR023395 (G3DSA:1.50.40.GENE3D); IPR018108 (PFAM); PTHR45624:SF40 (PANTHER); PTHR45624 (PANTHER); IPR018108 (PROSITE_PROFILES); IPR018108 (PROSITE_PROFILES); IPR018108 (PROSITE_PROFILES); IPR023395 (SUPERFAMILY)
EG01ag004387	Chr_N1:8854752-8860142	EG01ag004387.6	mitochondrial carnitine/acylcarnitine carrier-like protein	IPR023395 (G3DSA:1.50.40.GENE3D); IPR018108 (PFAM); PTHR45624:SF40 (PANTHER); PTHR45624 (PANTHER); IPR018108 (PROSITE_PROFILES); IPR018108 (PROSITE_PROFILES); IPR018108 (PROSITE_PROFILES); IPR023395 (SUPERFAMILY)
EG01ag004388	Chr_N1:8870699-8893566	EG01ag004388.1	transmembrane 9 superfamily member 1-like	IPR004240 (PFAM); PTHR10766:SF45 (PANTHER); IPR004240 (PANTHER); TRANSMEMBRANE (PHOBIUS); TRANSMEMBRANE (PHOBIUS); TRANSMEMBRANE (PHOBIUS); TRANSMEMBRANE (PHOBIUS); CYTOPLASMIC_DOMAIN (PHOBIUS); TRANSMEMBRANE (PHOBIUS); TRANSMEMBRANE (PHOBIUS); NON_CYTOPLASMIC_DOMAIN (PHOBIUS); CYTOPLASMIC_DOMAIN (PHOBIUS); CYTOPLASMIC_DOMAIN (PHOBIUS); CYTOPLASMIC_DOMAIN (PHOBIUS); NON_CYTOPLASMIC_DOMAIN (PHOBIU…
EG01ag004388	Chr_N1:8870699-8893566	EG01ag004388.2	transmembrane 9 superfamily member 1	IPR004240 (PFAM); PTHR10766:SF45 (PANTHER); IPR004240 (PANTHER); TRANSMEMBRANE (PHOBIUS); CYTOPLASMIC_DOMAIN (PHOBIUS); NON_CYTOPLASMIC_DOMAIN (PHOBIUS); NON_CYTOPLASMIC_DOMAIN (PHOBIUS); TRANSMEMBRANE (PHOBIUS); CYTOPLASMIC_DOMAIN (PHOBIUS); TRANSMEMBRANE (PHOBIUS); NON_CYTOPLASMIC_DOMAIN (PHOBIUS); CYTOPLASMIC_DOMAIN (PHOBIUS); TRANSMEMBRANE (PHOBIUS); NON_CYTOPLASMIC_DOMAIN (PHOBIUS); NON_CYTO…
EG01ag004388	Chr_N1:8870699-8893566	EG01ag004388.3	transmembrane 9 superfamily member 1-like	IPR004240 (PFAM); PTHR10766:SF45 (PANTHER); IPR004240 (PANTHER); TRANSMEMBRANE (PHOBIUS); NON_CYTOPLASMIC_DOMAIN (PHOBIUS); CYTOPLASMIC_DOMAIN (PHOBIUS); TRANSMEMBRANE (PHOBIUS); NON_CYTOPLASMIC_DOMAIN (PHOBIUS); TRANSMEMBRANE (PHOBIUS); CYTOPLASMIC_DOMAIN (PHOBIUS); NON_CYTOPLASMIC_DOMAIN (PHOBIUS); TRANSMEMBRANE (PHOBIUS); NON_CYTOPLASMIC_DOMAIN (PHOBIUS); NON_CYTOPLASMIC_DOMAIN (PHOBIUS); TRAN…
EG01ag004388	Chr_N1:8870699-8893566	EG01ag004388.4	transmembrane 9 superfamily member 1-like	IPR004240 (PFAM); PTHR10766:SF45 (PANTHER); IPR004240 (PANTHER); SIGNAL_PEPTIDE_H_REGION (PHOBIUS); TRANSMEMBRANE (PHOBIUS); TRANSMEMBRANE (PHOBIUS); CYTOPLASMIC_DOMAIN (PHOBIUS); TRANSMEMBRANE (PHOBIUS); CYTOPLASMIC_DOMAIN (PHOBIUS); TRANSMEMBRANE (PHOBIUS); TRANSMEMBRANE (PHOBIUS); CYTOPLASMIC_DOMAIN (PHOBIUS); TRANSMEMBRANE (PHOBIUS); NON_CYTOPLASMIC_DOMAIN (PHOBIUS); TRANSMEMBRANE (PHOBIUS); …
EG01ag004388	Chr_N1:8870699-8893566	EG01ag004388.5	transmembrane 9 superfamily member 1-like	IPR004240 (PFAM); PTHR10766:SF45 (PANTHER); IPR004240 (PANTHER); SIGNAL_PEPTIDE_H_REGION (PHOBIUS); TRANSMEMBRANE (PHOBIUS); TRANSMEMBRANE (PHOBIUS); CYTOPLASMIC_DOMAIN (PHOBIUS); TRANSMEMBRANE (PHOBIUS); CYTOPLASMIC_DOMAIN (PHOBIUS); CYTOPLASMIC_DOMAIN (PHOBIUS); TRANSMEMBRANE (PHOBIUS); TRANSMEMBRANE (PHOBIUS); CYTOPLASMIC_DOMAIN (PHOBIUS); TRANSMEMBRANE (PHOBIUS); NON_CYTOPLASMIC_DOMAIN (PHOBI…
EG01ag004389	Chr_N1:8905938-8928576	EG01ag004389.1	transmembrane 9 superfamily member 1-like	IPR004240 (PFAM); PTHR10766:SF117 (PANTHER); IPR004240 (PANTHER); TRANSMEMBRANE (PHOBIUS); CYTOPLASMIC_DOMAIN (PHOBIUS); TRANSMEMBRANE (PHOBIUS); TRANSMEMBRANE (PHOBIUS); TRANSMEMBRANE (PHOBIUS); CYTOPLASMIC_DOMAIN (PHOBIUS); TRANSMEMBRANE (PHOBIUS); CYTOPLASMIC_DOMAIN (PHOBIUS); NON_CYTOPLASMIC_DOMAIN (PHOBIUS); TRANSMEMBRANE (PHOBIUS); CYTOPLASMIC_DOMAIN (PHOBIUS); NON_CYTOPLASMIC_DOMAIN (PHOBI…
EG01ag004389	Chr_N1:8905938-8928576	EG01ag004389.2	transmembrane 9 superfamily member 1-like	IPR004240 (PFAM); IPR004240 (PANTHER); PTHR10766:SF131 (PANTHER); TRANSMEMBRANE (PHOBIUS); CYTOPLASMIC_DOMAIN (PHOBIUS); TRANSMEMBRANE (PHOBIUS); NON_CYTOPLASMIC_DOMAIN (PHOBIUS); TRANSMEMBRANE (PHOBIUS); CYTOPLASMIC_DOMAIN (PHOBIUS); TRANSMEMBRANE (PHOBIUS); CYTOPLASMIC_DOMAIN (PHOBIUS); NON_CYTOPLASMIC_DOMAIN (PHOBIUS); TRANSMEMBRANE (PHOBIUS); NON_CYTOPLASMIC_DOMAIN (PHOBIUS); CYTOPLASMIC_DOMA…
EG01ag004389	Chr_N1:8905938-8928576	EG01ag004389.3	transmembrane 9 superfamily member 1-like	IPR004240 (PFAM); IPR004240 (PANTHER); PTHR10766:SF117 (PANTHER); TRANSMEMBRANE (PHOBIUS); TRANSMEMBRANE (PHOBIUS); TRANSMEMBRANE (PHOBIUS); TRANSMEMBRANE (PHOBIUS); CYTOPLASMIC_DOMAIN (PHOBIUS); TRANSMEMBRANE (PHOBIUS); TRANSMEMBRANE (PHOBIUS); NON_CYTOPLASMIC_DOMAIN (PHOBIUS); CYTOPLASMIC_DOMAIN (PHOBIUS); CYTOPLASMIC_DOMAIN (PHOBIUS); CYTOPLASMIC_DOMAIN (PHOBIUS); NON_CYTOPLASMIC_DOMAIN (PHOBI…
EG01ag004389	Chr_N1:8905938-8928576	EG01ag004389.4	transmembrane 9 superfamily member 1-like	IPR004240 (PFAM); IPR004240 (PANTHER); PTHR10766:SF48 (PANTHER); NON_CYTOPLASMIC_DOMAIN (PHOBIUS); NON_CYTOPLASMIC_DOMAIN (PHOBIUS); SIGNAL_PEPTIDE_C_REGION (PHOBIUS); CYTOPLASMIC_DOMAIN (PHOBIUS); TRANSMEMBRANE (PHOBIUS); TRANSMEMBRANE (PHOBIUS); CYTOPLASMIC_DOMAIN (PHOBIUS); TRANSMEMBRANE (PHOBIUS); TRANSMEMBRANE (PHOBIUS); SIGNAL_PEPTIDE (PHOBIUS); NON_CYTOPLASMIC_DOMAIN (PHOBIUS); NON_CYTOPLA…
EG01ag004389	Chr_N1:8905938-8928576	EG01ag004389.5	transmembrane 9 superfamily member 1	IPR004240 (PFAM); PTHR10766:SF45 (PANTHER); IPR004240 (PANTHER); TRANSMEMBRANE (PHOBIUS); CYTOPLASMIC_DOMAIN (PHOBIUS); NON_CYTOPLASMIC_DOMAIN (PHOBIUS); TRANSMEMBRANE (PHOBIUS); NON_CYTOPLASMIC_DOMAIN (PHOBIUS); TRANSMEMBRANE (PHOBIUS); CYTOPLASMIC_DOMAIN (PHOBIUS); NON_CYTOPLASMIC_DOMAIN (PHOBIUS); CYTOPLASMIC_DOMAIN (PHOBIUS); TRANSMEMBRANE (PHOBIUS); NON_CYTOPLASMIC_DOMAIN (PHOBIUS); NON_CYTO…
EG01ag004390	Chr_N1:8964288-8973724	EG01ag004390.1	---NA---	no IPS match
EG01ag004391	Chr_N1:8975332-8976878	EG01ag004391.1	myb-related protein 308-like	G3DSA:1.10.10.60 (GENE3D); mobidb-lite (MOBIDB_LITE); PTHR47999 (PANTHER); PTHR47999:SF54 (PANTHER); IPR017930 (PROSITE_PROFILES); IPR001005 (CDD)
EG01ag004391	Chr_N1:8975332-8976878	EG01ag004391.2	myb-related protein 308-like	IPR001005 (SMART); G3DSA:1.10.10.60 (GENE3D); G3DSA:1.10.10.60 (GENE3D); IPR017930 (PFAM); PTHR47999 (PANTHER); PTHR47999:SF23 (PANTHER); IPR001005 (PROSITE_PROFILES); IPR017930 (PROSITE_PROFILES); IPR017930 (PROSITE_PROFILES); IPR001005 (PROSITE_PROFILES); IPR001005 (CDD); IPR001005 (CDD); IPR009057 (SUPERFAMILY)
EG01ag004391	Chr_N1:8975332-8976878	EG01ag004391.3	myb-related protein 308-like	G3DSA:1.10.10.60 (GENE3D); mobidb-lite (MOBIDB_LITE); PTHR47999 (PANTHER); PTHR47999:SF54 (PANTHER); IPR017930 (PROSITE_PROFILES); IPR001005 (CDD)
EG01ag004392	Chr_N1:9009689-9030975	EG01ag004392.1	increased DNA methylation 1-like	IPR001965 (SMART); IPR019787 (PFAM); IPR032308 (PFAM); G3DSA:3.40.630.30 (GENE3D); IPR013083 (G3DSA:3.30.40.GENE3D); mobidb-lite (MOBIDB_LITE); PTHR46508 (PANTHER); IPR031086 (PTHR46508:PANTHER); IPR000182 (PROSITE_PROFILES); IPR019787 (PROSITE_PROFILES); cd15532 (CDD); cd04301 (CDD); IPR011011 (SUPERFAMILY); IPR016181 (SUPERFAMILY)
EG01ag004392	Chr_N1:9009689-9030975	EG01ag004392.2	increased DNA methylation 1-like	IPR001965 (SMART); IPR032308 (PFAM); IPR019787 (PFAM); IPR013083 (G3DSA:3.30.40.GENE3D); PTHR46508 (PANTHER); IPR031086 (PTHR46508:PANTHER); IPR019787 (PROSITE_PROFILES); cd15532 (CDD); IPR011011 (SUPERFAMILY)
EG01ag004392	Chr_N1:9009689-9030975	EG01ag004392.3	increased DNA methylation 1-like	IPR001965 (SMART); IPR032308 (PFAM); IPR019787 (PFAM); IPR013083 (G3DSA:3.30.40.GENE3D); IPR031086 (PTHR46508:PANTHER); PTHR46508 (PANTHER); IPR031086 (PTHR46508:PANTHER); PTHR46508 (PANTHER); IPR019787 (PROSITE_PROFILES); cd15532 (CDD); IPR011011 (SUPERFAMILY)
EG01ag004392	Chr_N1:9009689-9030975	EG01ag004392.4	increased DNA methylation 1-like	IPR001965 (SMART); IPR019787 (PFAM); IPR032308 (PFAM); G3DSA:3.40.630.30 (GENE3D); IPR013083 (G3DSA:3.30.40.GENE3D); mobidb-lite (MOBIDB_LITE); PTHR46508 (PANTHER); IPR031086 (PTHR46508:PANTHER); IPR000182 (PROSITE_PROFILES); IPR019787 (PROSITE_PROFILES); cd15532 (CDD); cd04301 (CDD); IPR011011 (SUPERFAMILY); IPR016181 (SUPERFAMILY)
EG01ag004392	Chr_N1:9009689-9030975	EG01ag004392.5	increased DNA methylation 1-like	IPR001965 (SMART); IPR019787 (PFAM); IPR032308 (PFAM); G3DSA:3.40.630.30 (GENE3D); IPR013083 (G3DSA:3.30.40.GENE3D); mobidb-lite (MOBIDB_LITE); PTHR46508 (PANTHER); IPR031086 (PTHR46508:PANTHER); IPR000182 (PROSITE_PROFILES); IPR019787 (PROSITE_PROFILES); cd15532 (CDD); cd04301 (CDD); IPR011011 (SUPERFAMILY); IPR016181 (SUPERFAMILY)
EG01ag004393	Chr_N1:9017124-9022471	EG01ag004393.1	ferredoxin--nitrite reductase, chloroplastic	mobidb-lite (MOBIDB_LITE)
EG01ag004394	Chr_N1:9042950-9049205	EG01ag004394.1	deoxycytidine kinase isoform X2	IPR027417 (G3DSA:3.40.50.GENE3D); IPR031314 (PFAM); G3DSA:1.10.150.20 (GENE3D); PIRSR000705-3 (PIRSR); PIRSR000705-1 (PIRSR); PIRSR000705-2 (PIRSR); mobidb-lite (MOBIDB_LITE); mobidb-lite (MOBIDB_LITE); PTHR10513:SF43 (PANTHER); PTHR10513 (PANTHER); IPR031314 (CDD); IPR027417 (SUPERFAMILY)
EG01ag004394	Chr_N1:9042950-9049205	EG01ag004394.2	deoxycytidine kinase isoform X2	IPR027417 (G3DSA:3.40.50.GENE3D); IPR031314 (PFAM); G3DSA:1.10.150.20 (GENE3D); PIRSR000705-3 (PIRSR); PIRSR000705-1 (PIRSR); PIRSR000705-2 (PIRSR); mobidb-lite (MOBIDB_LITE); mobidb-lite (MOBIDB_LITE); PTHR10513:SF43 (PANTHER); PTHR10513 (PANTHER); IPR031314 (CDD); IPR027417 (SUPERFAMILY)
EG01ag004394	Chr_N1:9042950-9049205	EG01ag004394.3	deoxycytidine kinase isoform X2	mobidb-lite (MOBIDB_LITE); PTHR10513 (PANTHER); PTHR10513:SF43 (PANTHER)
EG01ag004394	Chr_N1:9042950-9049205	EG01ag004394.4	deoxycytidine kinase isoform X2	G3DSA:1.10.150.20 (GENE3D); IPR031314 (PFAM); IPR027417 (G3DSA:3.40.50.GENE3D); PIRSR000705-2 (PIRSR); PIRSR000705-1 (PIRSR); PIRSR000705-3 (PIRSR); mobidb-lite (MOBIDB_LITE); mobidb-lite (MOBIDB_LITE); PTHR10513 (PANTHER); PTHR10513:SF43 (PANTHER); IPR031314 (CDD); IPR027417 (SUPERFAMILY)
EG01ag004394	Chr_N1:9042950-9049205	EG01ag004394.5	deoxycytidine kinase isoform X2	IPR031314 (PFAM); G3DSA:1.10.150.20 (GENE3D); IPR027417 (G3DSA:3.40.50.GENE3D); PIRSR000705-1 (PIRSR); PIRSR000705-3 (PIRSR); mobidb-lite (MOBIDB_LITE); mobidb-lite (MOBIDB_LITE); PTHR10513 (PANTHER); PTHR10513 (PANTHER); PTHR10513:SF43 (PANTHER); IPR027417 (SUPERFAMILY)
EG01ag004394	Chr_N1:9042950-9049205	EG01ag004394.6	deoxyguanosine kinase, mitochondrial-like isoform X1	IPR031314 (PFAM); IPR027417 (G3DSA:3.40.50.GENE3D); PIRSR000705-3 (PIRSR); PIRSR000705-1 (PIRSR); PIRSR000705-2 (PIRSR); PTHR10513:SF43 (PANTHER); PTHR10513 (PANTHER); IPR031314 (CDD); IPR027417 (SUPERFAMILY)
EG01ag004395	Chr_N1:9048520-9049059	EG01ag004395.1	Thymidine kinase	no IPS match
EG01ag004396	Chr_N1:9077280-9085968	EG01ag004396.1	DAR GTPase 3, chloroplastic	IPR006073 (PRINTS); IPR006073 (PFAM); IPR027417 (G3DSA:3.40.50.GENE3D); IPR023179 (G3DSA:1.10.1580.GENE3D); IPR016478 (PIRSF); IPR019991 (TIGRFAM); PTHR45782 (PANTHER); PTHR45782:SF5 (PANTHER); cd01856 (CDD); IPR027417 (SUPERFAMILY)
EG01ag004396	Chr_N1:9077280-9085968	EG01ag004396.2	DAR GTPase 3, chloroplastic	IPR027417 (G3DSA:3.40.50.GENE3D); PTHR45782:SF5 (PANTHER); PTHR45782 (PANTHER); IPR027417 (SUPERFAMILY)
EG01ag004396	Chr_N1:9077280-9085968	EG01ag004396.3	DAR GTPase 3, chloroplastic	IPR023179 (G3DSA:1.10.1580.GENE3D); PTHR45782:SF5 (PANTHER); PTHR45782 (PANTHER); IPR027417 (SUPERFAMILY)
EG01ag004396	Chr_N1:9077280-9085968	EG01ag004396.4	DAR GTPase 3, chloroplastic	IPR027417 (G3DSA:3.40.50.GENE3D); PTHR45782 (PANTHER); PTHR45782:SF5 (PANTHER); IPR027417 (SUPERFAMILY)
EG01ag004397	Chr_N1:9097077-9105439	EG01ag004397.1	DAR GTPase 3, chloroplastic	IPR006073 (PRINTS); IPR023179 (G3DSA:1.10.1580.GENE3D); IPR027417 (G3DSA:3.40.50.GENE3D); IPR006073 (PFAM); IPR019991 (TIGRFAM); PTHR45782 (PANTHER); PTHR45782:SF5 (PANTHER); cd01856 (CDD); IPR027417 (SUPERFAMILY)
EG01ag004398	Chr_N1:9106814-9109574	EG01ag004398.1	glucan endo-1,3-beta-glucosidase-like	G3DSA:3.20.20.80 (GENE3D); IPR044965 (PANTHER); PTHR32227:SF303 (PANTHER)
EG01ag004399	Chr_N1:9110109-9110426	EG01ag004399.1	senescence-associated protein DIN1 isoform X1	PTHR33116:SF47 (PANTHER); PTHR33116 (PANTHER)
EG01ag004400	Chr_N1:9124414-9124977	EG01ag004400.1	dirigent protein 22-like	IPR004265 (PFAM); IPR044859 (G3DSA:2.40.480.GENE3D); PTHR21495:SF202 (PANTHER); PTHR21495 (PANTHER); SIGNAL_PEPTIDE (PHOBIUS); SIGNAL_PEPTIDE_C_REGION (PHOBIUS); NON_CYTOPLASMIC_DOMAIN (PHOBIUS); SIGNAL_PEPTIDE_H_REGION (PHOBIUS); SIGNAL_PEPTIDE_N_REGION (PHOBIUS); SignalP-noTM (SIGNALP_GRAM_NEGATIVE); SignalP-noTM (SIGNALP_EUK); SignalP-TM (SIGNALP_GRAM_POSITIVE)
EG01ag004401	Chr_N1:9156615-9157087	EG01ag004401.1	copper amine oxidase 1-like	mobidb-lite (MOBIDB_LITE); mobidb-lite (MOBIDB_LITE); CYTOPLASMIC_DOMAIN (PHOBIUS); TRANSMEMBRANE (PHOBIUS); NON_CYTOPLASMIC_DOMAIN (PHOBIUS)
EG01ag004402	Chr_N1:9182074-9205798	EG01ag004402.1	dirigent protein 22-like	IPR044859 (G3DSA:2.40.480.GENE3D); IPR004265 (PFAM); PTHR21495:SF190 (PANTHER); PTHR21495 (PANTHER); SIGNAL_PEPTIDE (PHOBIUS); NON_CYTOPLASMIC_DOMAIN (PHOBIUS); SIGNAL_PEPTIDE_H_REGION (PHOBIUS); SIGNAL_PEPTIDE_N_REGION (PHOBIUS); SIGNAL_PEPTIDE_C_REGION (PHOBIUS); SignalP-TM (SIGNALP_EUK); TMhelix (TMHMM)
EG01ag004403	Chr_N1:9222363-9226041	EG01ag004403.1	60S ribosomal protein L27a-3	G3DSA:3.100.10.10 (GENE3D); mobidb-lite (MOBIDB_LITE); mobidb-lite (MOBIDB_LITE); mobidb-lite (MOBIDB_LITE); mobidb-lite (MOBIDB_LITE); mobidb-lite (MOBIDB_LITE); PTHR11721:SF11 (PANTHER); PTHR11721 (PANTHER); IPR036227 (SUPERFAMILY)
EG01ag004404	Chr_N1:9255000-9257644	EG01ag004404.1	transposase	IPR029480 (PFAM)
EG01ag004405	Chr_N1:9258557-9280536	EG01ag004405.1	cystathionine beta-lyase, chloroplastic	IPR006238 (TIGRFAM); IPR000277 (PIRSF); IPR015421 (G3DSA:3.40.640.GENE3D); IPR015422 (G3DSA:3.90.1150.GENE3D); IPR000277 (PFAM); PIRSR001434-2 (PIRSR); IPR000277 (PANTHER); PTHR11808:SF82 (PANTHER); IPR000277 (PROSITE_PATTERNS); IPR000277 (CDD); IPR015424 (SUPERFAMILY)
EG01ag004405	Chr_N1:9258557-9280536	EG01ag004405.2	cystathionine beta-lyase, chloroplastic	IPR015422 (G3DSA:3.90.1150.GENE3D); IPR006238 (TIGRFAM); IPR000277 (PIRSF); IPR000277 (PFAM); IPR015421 (G3DSA:3.40.640.GENE3D); PIRSR001434-2 (PIRSR); PTHR11808:SF82 (PANTHER); IPR000277 (PANTHER); IPR000277 (PROSITE_PATTERNS); IPR000277 (CDD); IPR015424 (SUPERFAMILY)
EG01ag004405	Chr_N1:9258557-9280536	EG01ag004405.3	cystathionine beta-lyase, chloroplastic	IPR015421 (G3DSA:3.40.640.GENE3D); IPR015422 (G3DSA:3.90.1150.GENE3D); IPR000277 (PFAM); IPR000277 (PANTHER); PTHR11808:SF82 (PANTHER); IPR000277 (PROSITE_PATTERNS); IPR000277 (CDD); IPR015424 (SUPERFAMILY)
EG01ag004405	Chr_N1:9258557-9280536	EG01ag004405.4	cystathionine beta-lyase, chloroplastic	IPR000277 (PFAM); IPR015421 (G3DSA:3.40.640.GENE3D); PTHR11808:SF82 (PANTHER); IPR000277 (PANTHER); IPR015424 (SUPERFAMILY)
EG01ag004405	Chr_N1:9258557-9280536	EG01ag004405.5	cystathionine beta-lyase, chloroplastic	IPR015421 (G3DSA:3.40.640.GENE3D); IPR000277 (PFAM); IPR006238 (TIGRFAM); IPR015422 (G3DSA:3.90.1150.GENE3D); PIRSR001434-2 (PIRSR); PTHR11808:SF82 (PANTHER); IPR000277 (PANTHER); IPR000277 (PROSITE_PATTERNS); IPR000277 (CDD); IPR015424 (SUPERFAMILY)
EG01ag004406	Chr_N1:9261664-9262438	EG01ag004406.1	putative transposase, Ptta/En/Spm, plant	IPR004252 (PFAM)
EG01ag004407	Chr_N1:9299988-9304597	EG01ag004407.1	---NA---	TRANSMEMBRANE (PHOBIUS); CYTOPLASMIC_DOMAIN (PHOBIUS); NON_CYTOPLASMIC_DOMAIN (PHOBIUS); IPR014760 (PROSITE_PROFILES)
EG01ag004408	Chr_N1:9316168-9326815	EG01ag004408.1	erythroid differentiation-related factor 1-like	Coil (COILS); mobidb-lite (MOBIDB_LITE); mobidb-lite (MOBIDB_LITE); mobidb-lite (MOBIDB_LITE); mobidb-lite (MOBIDB_LITE); PTHR15000 (PANTHER)
EG01ag004408	Chr_N1:9316168-9326815	EG01ag004408.2	erythroid differentiation-related factor 1-like	Coil (COILS); mobidb-lite (MOBIDB_LITE); mobidb-lite (MOBIDB_LITE); mobidb-lite (MOBIDB_LITE); mobidb-lite (MOBIDB_LITE); PTHR15000 (PANTHER)
EG01ag004408	Chr_N1:9316168-9326815	EG01ag004408.3	erythroid differentiation-related factor 1-like	Coil (COILS); mobidb-lite (MOBIDB_LITE); mobidb-lite (MOBIDB_LITE); mobidb-lite (MOBIDB_LITE); mobidb-lite (MOBIDB_LITE); PTHR15000 (PANTHER)
EG01ag004409	Chr_N1:9327240-9332793	EG01ag004409.1	probable magnesium transporter NIPA6	IPR008521 (PFAM); PTHR12570:SF68 (PANTHER); IPR008521 (PANTHER); TRANSMEMBRANE (PHOBIUS); TRANSMEMBRANE (PHOBIUS); TRANSMEMBRANE (PHOBIUS); CYTOPLASMIC_DOMAIN (PHOBIUS); NON_CYTOPLASMIC_DOMAIN (PHOBIUS); NON_CYTOPLASMIC_DOMAIN (PHOBIUS); CYTOPLASMIC_DOMAIN (PHOBIUS); TRANSMEMBRANE (PHOBIUS); CYTOPLASMIC_DOMAIN (PHOBIUS); TRANSMEMBRANE (PHOBIUS); NON_CYTOPLASMIC_DOMAIN (PHOBIUS); TRANSMEMBRANE (PH…
EG01ag004409	Chr_N1:9327240-9332793	EG01ag004409.2	probable magnesium transporter NIPA6	IPR008521 (PFAM); IPR008521 (PANTHER); PTHR12570:SF68 (PANTHER); CYTOPLASMIC_DOMAIN (PHOBIUS); TRANSMEMBRANE (PHOBIUS); TRANSMEMBRANE (PHOBIUS); CYTOPLASMIC_DOMAIN (PHOBIUS); TRANSMEMBRANE (PHOBIUS); NON_CYTOPLASMIC_DOMAIN (PHOBIUS); TRANSMEMBRANE (PHOBIUS); NON_CYTOPLASMIC_DOMAIN (PHOBIUS); NON_CYTOPLASMIC_DOMAIN (PHOBIUS); NON_CYTOPLASMIC_DOMAIN (PHOBIUS); CYTOPLASMIC_DOMAIN (PHOBIUS); TRANSMEM…
EG01ag004409	Chr_N1:9327240-9332793	EG01ag004409.3	probable magnesium transporter NIPA6	IPR008521 (PFAM); mobidb-lite (MOBIDB_LITE); mobidb-lite (MOBIDB_LITE); IPR008521 (PANTHER); PTHR12570:SF68 (PANTHER); CYTOPLASMIC_DOMAIN (PHOBIUS); NON_CYTOPLASMIC_DOMAIN (PHOBIUS); CYTOPLASMIC_DOMAIN (PHOBIUS); TRANSMEMBRANE (PHOBIUS); NON_CYTOPLASMIC_DOMAIN (PHOBIUS); CYTOPLASMIC_DOMAIN (PHOBIUS); CYTOPLASMIC_DOMAIN (PHOBIUS); TRANSMEMBRANE (PHOBIUS); TRANSMEMBRANE (PHOBIUS); NON_CYTOPLASMIC_D…
EG01ag004409	Chr_N1:9327240-9332793	EG01ag004409.4	probable magnesium transporter NIPA6	IPR008521 (PFAM); IPR008521 (PANTHER); PTHR12570:SF68 (PANTHER); CYTOPLASMIC_DOMAIN (PHOBIUS); TRANSMEMBRANE (PHOBIUS); TRANSMEMBRANE (PHOBIUS); CYTOPLASMIC_DOMAIN (PHOBIUS); TRANSMEMBRANE (PHOBIUS); NON_CYTOPLASMIC_DOMAIN (PHOBIUS); TRANSMEMBRANE (PHOBIUS); NON_CYTOPLASMIC_DOMAIN (PHOBIUS); NON_CYTOPLASMIC_DOMAIN (PHOBIUS); NON_CYTOPLASMIC_DOMAIN (PHOBIUS); CYTOPLASMIC_DOMAIN (PHOBIUS); TRANSMEM…
EG01ag004409	Chr_N1:9327240-9332793	EG01ag004409.5	probable magnesium transporter NIPA6	IPR008521 (PFAM); PTHR12570:SF68 (PANTHER); IPR008521 (PANTHER); TRANSMEMBRANE (PHOBIUS); CYTOPLASMIC_DOMAIN (PHOBIUS); TRANSMEMBRANE (PHOBIUS); TRANSMEMBRANE (PHOBIUS); TRANSMEMBRANE (PHOBIUS); TRANSMEMBRANE (PHOBIUS); CYTOPLASMIC_DOMAIN (PHOBIUS); NON_CYTOPLASMIC_DOMAIN (PHOBIUS); TRANSMEMBRANE (PHOBIUS); TRANSMEMBRANE (PHOBIUS); NON_CYTOPLASMIC_DOMAIN (PHOBIUS); CYTOPLASMIC_DOMAIN (PHOBIUS); N…
EG01ag004409	Chr_N1:9327240-9332793	EG01ag004409.6	probable magnesium transporter NIPA6	IPR008521 (PFAM); PTHR12570:SF68 (PANTHER); IPR008521 (PANTHER); PTHR12570:SF68 (PANTHER); IPR008521 (PANTHER); TRANSMEMBRANE (PHOBIUS); CYTOPLASMIC_DOMAIN (PHOBIUS); TRANSMEMBRANE (PHOBIUS); TRANSMEMBRANE (PHOBIUS); CYTOPLASMIC_DOMAIN (PHOBIUS); NON_CYTOPLASMIC_DOMAIN (PHOBIUS); CYTOPLASMIC_DOMAIN (PHOBIUS); TRANSMEMBRANE (PHOBIUS); TRANSMEMBRANE (PHOBIUS); TRANSMEMBRANE (PHOBIUS); NON_CYTOPLASM…
EG01ag004409	Chr_N1:9327240-9332793	EG01ag004409.7	probable magnesium transporter NIPA6	IPR008521 (PFAM); mobidb-lite (MOBIDB_LITE); mobidb-lite (MOBIDB_LITE); IPR008521 (PANTHER); PTHR12570:SF68 (PANTHER); CYTOPLASMIC_DOMAIN (PHOBIUS); CYTOPLASMIC_DOMAIN (PHOBIUS); NON_CYTOPLASMIC_DOMAIN (PHOBIUS); TRANSMEMBRANE (PHOBIUS); TRANSMEMBRANE (PHOBIUS); CYTOPLASMIC_DOMAIN (PHOBIUS); TRANSMEMBRANE (PHOBIUS); CYTOPLASMIC_DOMAIN (PHOBIUS); NON_CYTOPLASMIC_DOMAIN (PHOBIUS); TRANSMEMBRANE (PH…
EG01ag004410	Chr_N1:9345559-9346098	EG01ag004410.1	60S ribosomal protein L27a-3-like	G3DSA:3.100.10.10 (GENE3D); PTHR11721 (PANTHER); PTHR11721:SF25 (PANTHER); IPR036227 (SUPERFAMILY)
EG01ag004411	Chr_N1:9374430-9417391	EG01ag004411.1	transportin-1-like isoform X1	IPR001494 (SMART); PF13513 (PFAM); IPR001494 (PFAM); IPR011989 (G3DSA:1.25.10.GENE3D); IPR000357 (PFAM); mobidb-lite (MOBIDB_LITE); mobidb-lite (MOBIDB_LITE); IPR040122 (PANTHER); PTHR10527:SF65 (PANTHER); IPR001494 (PROSITE_PROFILES); IPR016024 (SUPERFAMILY)
EG01ag004411	Chr_N1:9374430-9417391	EG01ag004411.2	transportin-1-like isoform X1	IPR000357 (PFAM); IPR011989 (G3DSA:1.25.10.GENE3D); PF13513 (PFAM); mobidb-lite (MOBIDB_LITE); mobidb-lite (MOBIDB_LITE); IPR040122 (PANTHER); PTHR10527:SF65 (PANTHER); IPR016024 (SUPERFAMILY)
EG01ag004411	Chr_N1:9374430-9417391	EG01ag004411.3	transportin-1-like isoform X1	IPR001494 (SMART); IPR000357 (PFAM); IPR001494 (PFAM); PF13513 (PFAM); IPR011989 (G3DSA:1.25.10.GENE3D); mobidb-lite (MOBIDB_LITE); mobidb-lite (MOBIDB_LITE); IPR040122 (PANTHER); PTHR10527:SF65 (PANTHER); IPR001494 (PROSITE_PROFILES); IPR016024 (SUPERFAMILY)
EG01ag004411	Chr_N1:9374430-9417391	EG01ag004411.4	transportin-1-like isoform X1	IPR001494 (SMART); IPR001494 (PFAM); IPR011989 (G3DSA:1.25.10.GENE3D); IPR000357 (PFAM); PF13513 (PFAM); mobidb-lite (MOBIDB_LITE); mobidb-lite (MOBIDB_LITE); PTHR10527:SF65 (PANTHER); IPR040122 (PANTHER); IPR001494 (PROSITE_PROFILES); IPR016024 (SUPERFAMILY)
EG01ag004411	Chr_N1:9374430-9417391	EG01ag004411.5	transportin-1-like isoform X1	IPR001494 (SMART); IPR001494 (PFAM); IPR011989 (G3DSA:1.25.10.GENE3D); IPR000357 (PFAM); mobidb-lite (MOBIDB_LITE); mobidb-lite (MOBIDB_LITE); IPR040122 (PANTHER); PTHR10527:SF65 (PANTHER); IPR040122 (PANTHER); IPR001494 (PROSITE_PROFILES); IPR016024 (SUPERFAMILY)
EG01ag004411	Chr_N1:9374430-9417391	EG01ag004411.6	transportin-1-like isoform X1	IPR001494 (SMART); PF13513 (PFAM); IPR001494 (PFAM); IPR011989 (G3DSA:1.25.10.GENE3D); IPR000357 (PFAM); mobidb-lite (MOBIDB_LITE); mobidb-lite (MOBIDB_LITE); IPR040122 (PANTHER); PTHR10527:SF65 (PANTHER); IPR001494 (PROSITE_PROFILES); IPR016024 (SUPERFAMILY)
EG01ag004411	Chr_N1:9374430-9417391	EG01ag004411.7	transportin-1-like isoform X1	IPR001494 (SMART); IPR011989 (G3DSA:1.25.10.GENE3D); IPR001494 (PFAM); mobidb-lite (MOBIDB_LITE); mobidb-lite (MOBIDB_LITE); PTHR10527:SF65 (PANTHER); IPR040122 (PANTHER); IPR040122 (PANTHER); PTHR10527:SF65 (PANTHER); IPR001494 (PROSITE_PROFILES); IPR016024 (SUPERFAMILY)
EG01ag004412	Chr_N1:9512843-9518555	EG01ag004412.1	putative disease resistance protein At1g50180	no IPS match
EG01ag004413	Chr_N1:9535919-9540638	EG01ag004413.1	protein NRT1/ PTR FAMILY 5.10-like	IPR036259 (G3DSA:1.20.1250.GENE3D); IPR000109 (PFAM); IPR000109 (PANTHER); PTHR11654:SF151 (PANTHER); CYTOPLASMIC_DOMAIN (PHOBIUS); NON_CYTOPLASMIC_DOMAIN (PHOBIUS); NON_CYTOPLASMIC_DOMAIN (PHOBIUS); TRANSMEMBRANE (PHOBIUS); TRANSMEMBRANE (PHOBIUS); CYTOPLASMIC_DOMAIN (PHOBIUS); TRANSMEMBRANE (PHOBIUS); CYTOPLASMIC_DOMAIN (PHOBIUS); TRANSMEMBRANE (PHOBIUS); NON_CYTOPLASMIC_DOMAIN (PHOBIUS); TRANS…
EG01ag004414	Chr_N1:9545301-9546784	EG01ag004414.1	transposable element gene	no IPS match
EG01ag004415	Chr_N1:9557966-9569512	EG01ag004415.1	3-phosphoinositide-dependent protein kinase 2-like	IPR000719 (PFAM); G3DSA:1.10.510.10 (GENE3D); IPR033931 (PFAM); IPR011993 (G3DSA:2.30.29.GENE3D); mobidb-lite (MOBIDB_LITE); mobidb-lite (MOBIDB_LITE); PTHR24356:SF386 (PANTHER); PTHR24356 (PANTHER); IPR000719 (PROSITE_PROFILES); IPR011009 (SUPERFAMILY); SSF50729 (SUPERFAMILY)
EG01ag004415	Chr_N1:9557966-9569512	EG01ag004415.2	3-phosphoinositide-dependent protein kinase 2-like	IPR033931 (PFAM); G3DSA:1.10.510.10 (GENE3D); IPR011993 (G3DSA:2.30.29.GENE3D); G3DSA:3.30.200.20 (GENE3D); mobidb-lite (MOBIDB_LITE); mobidb-lite (MOBIDB_LITE); PTHR24356:SF386 (PANTHER); PTHR24356 (PANTHER); IPR000719 (PROSITE_PROFILES); IPR011009 (SUPERFAMILY); SSF50729 (SUPERFAMILY)
EG01ag004415	Chr_N1:9557966-9569512	EG01ag004415.3	3-phosphoinositide-dependent protein kinase 2-like	IPR033931 (PFAM); G3DSA:1.10.510.10 (GENE3D); IPR011993 (G3DSA:2.30.29.GENE3D); G3DSA:3.30.200.20 (GENE3D); mobidb-lite (MOBIDB_LITE); mobidb-lite (MOBIDB_LITE); PTHR24356:SF386 (PANTHER); PTHR24356 (PANTHER); IPR000719 (PROSITE_PROFILES); IPR011009 (SUPERFAMILY); SSF50729 (SUPERFAMILY)
EG01ag004415	Chr_N1:9557966-9569512	EG01ag004415.4	3-phosphoinositide-dependent protein kinase 2-like	IPR033931 (PFAM); G3DSA:1.10.510.10 (GENE3D); IPR011993 (G3DSA:2.30.29.GENE3D); G3DSA:3.30.200.20 (GENE3D); mobidb-lite (MOBIDB_LITE); mobidb-lite (MOBIDB_LITE); PTHR24356:SF386 (PANTHER); PTHR24356 (PANTHER); IPR000719 (PROSITE_PROFILES); IPR011009 (SUPERFAMILY); SSF50729 (SUPERFAMILY)
EG01ag004415	Chr_N1:9557966-9569512	EG01ag004415.5	3-phosphoinositide-dependent protein kinase 2-like	IPR000719 (SMART); G3DSA:1.10.510.10 (GENE3D); IPR000719 (PFAM); G3DSA:3.30.200.20 (GENE3D); PIRSR038172-1 (PIRSR); PIRSR037993-2 (PIRSR); PIRSR000556-1 (PIRSR); PIRSR000605-50 (PIRSR); mobidb-lite (MOBIDB_LITE); mobidb-lite (MOBIDB_LITE); PTHR24356:SF386 (PANTHER); PTHR24356 (PANTHER); IPR008271 (PROSITE_PATTERNS); IPR000719 (PROSITE_PROFILES); IPR039046 (CDD); IPR011009 (SUPERFAMILY)
EG01ag004415	Chr_N1:9557966-9569512	EG01ag004415.6	3-phosphoinositide-dependent protein kinase 2-like	IPR033931 (PFAM); G3DSA:1.10.510.10 (GENE3D); IPR011993 (G3DSA:2.30.29.GENE3D); G3DSA:3.30.200.20 (GENE3D); mobidb-lite (MOBIDB_LITE); mobidb-lite (MOBIDB_LITE); PTHR24356:SF386 (PANTHER); PTHR24356 (PANTHER); IPR000719 (PROSITE_PROFILES); IPR011009 (SUPERFAMILY); SSF50729 (SUPERFAMILY)
EG01ag004415	Chr_N1:9557966-9569512	EG01ag004415.7	3-phosphoinositide-dependent protein kinase 2-like isoform X1	IPR000719 (SMART); G3DSA:1.10.510.10 (GENE3D); IPR000719 (PFAM); G3DSA:3.30.200.20 (GENE3D); PIRSR000605-50 (PIRSR); PIRSR000556-1 (PIRSR); PIRSR038172-1 (PIRSR); PIRSR037993-2 (PIRSR); mobidb-lite (MOBIDB_LITE); mobidb-lite (MOBIDB_LITE); PTHR24356:SF391 (PANTHER); PTHR24356 (PANTHER); IPR008271 (PROSITE_PATTERNS); IPR000719 (PROSITE_PROFILES); IPR039046 (CDD); IPR011009 (SUPERFAMILY)
EG01ag004415	Chr_N1:9557966-9569512	EG01ag004415.8	3-phosphoinositide-dependent protein kinase 2-like	IPR000719 (SMART); IPR033931 (PFAM); IPR011993 (G3DSA:2.30.29.GENE3D); G3DSA:1.10.510.10 (GENE3D); G3DSA:3.30.200.20 (GENE3D); IPR000719 (PFAM); PIRSR038172-1 (PIRSR); PIRSR000605-50 (PIRSR); PIRSR000556-1 (PIRSR); PIRSR037993-2 (PIRSR); mobidb-lite (MOBIDB_LITE); mobidb-lite (MOBIDB_LITE); mobidb-lite (MOBIDB_LITE); mobidb-lite (MOBIDB_LITE); PTHR24356:SF386 (PANTHER); PTHR24356 (PANTHER); IPR00…
EG01ag004416	Chr_N1:9578142-9582374	EG01ag004416.1	amidophosphoribosyltransferase, chloroplastic-like	IPR017932 (PFAM); IPR029055 (G3DSA:3.60.20.GENE3D); IPR005854 (PIRSF); IPR029057 (G3DSA:3.40.50.GENE3D); IPR005854 (TIGRFAM); PIRSR000485-2 (PIRSR); PIRSR000485-1 (PIRSR); PIRSR000485-3 (PIRSR); PTHR11907 (PANTHER); PTHR11907:SF25 (PANTHER); SIGNAL_PEPTIDE (PHOBIUS); SIGNAL_PEPTIDE_N_REGION (PHOBIUS); NON_CYTOPLASMIC_DOMAIN (PHOBIUS); SIGNAL_PEPTIDE_C_REGION (PHOBIUS); SIGNAL_PEPTIDE_H_REGION (PH…
EG01ag004417	Chr_N1:9620316-9620843	EG01ag004417.1	protein NRT1/ PTR FAMILY 5.10-like	IPR036259 (G3DSA:1.20.1250.GENE3D); IPR000109 (PFAM); IPR000109 (PANTHER); PTHR11654:SF510 (PANTHER); NON_CYTOPLASMIC_DOMAIN (PHOBIUS); NON_CYTOPLASMIC_DOMAIN (PHOBIUS); TRANSMEMBRANE (PHOBIUS); CYTOPLASMIC_DOMAIN (PHOBIUS); TRANSMEMBRANE (PHOBIUS); CYTOPLASMIC_DOMAIN (PHOBIUS); TRANSMEMBRANE (PHOBIUS); IPR036259 (SUPERFAMILY); TMhelix (TMHMM); TMhelix (TMHMM); TMhelix (TMHMM)
EG01ag004418	Chr_N1:9644794-9661128	EG01ag004418.1	putative disease resistance protein At1g50180	IPR002182 (PFAM); IPR036388 (G3DSA:1.10.10.GENE3D); IPR042197 (G3DSA:1.10.8.GENE3D); IPR032675 (G3DSA:3.80.10.GENE3D); PTHR23155:SF1085 (PANTHER); IPR044974 (PANTHER); SIGNAL_PEPTIDE (PHOBIUS); SIGNAL_PEPTIDE_C_REGION (PHOBIUS); SIGNAL_PEPTIDE_H_REGION (PHOBIUS); SIGNAL_PEPTIDE_N_REGION (PHOBIUS); NON_CYTOPLASMIC_DOMAIN (PHOBIUS); SignalP-noTM (SIGNALP_EUK); SSF52047 (SUPERFAMILY); IPR027417 (SUP…
EG01ag004418	Chr_N1:9644794-9661128	EG01ag004418.2	putative disease resistance protein At1g50180	Coil (COILS); IPR042197 (G3DSA:1.10.8.GENE3D); IPR041118 (PFAM); IPR036388 (G3DSA:1.10.10.GENE3D); IPR032675 (G3DSA:3.80.10.GENE3D); IPR002182 (PFAM); PTHR23155:SF1085 (PANTHER); IPR044974 (PANTHER); IPR038005 (CDD); SSF52047 (SUPERFAMILY); IPR027417 (SUPERFAMILY)
EG01ag004418	Chr_N1:9644794-9661128	EG01ag004418.3	putative disease resistance protein At1g50180	Coil (COILS); PR00364 (PRINTS); G3DSA:1.20.5.4130 (GENE3D); IPR042197 (G3DSA:1.10.8.GENE3D); IPR032675 (G3DSA:3.80.10.GENE3D); IPR027417 (G3DSA:3.40.50.GENE3D); IPR002182 (PFAM); IPR036388 (G3DSA:1.10.10.GENE3D); IPR041118 (PFAM); PTHR23155:SF1085 (PANTHER); IPR044974 (PANTHER); IPR038005 (CDD); SSF52047 (SUPERFAMILY); IPR027417 (SUPERFAMILY)
EG01ag004418	Chr_N1:9644794-9661128	EG01ag004418.4	putative disease resistance protein At1g50180	Coil (COILS); PR00364 (PRINTS); G3DSA:1.20.5.4130 (GENE3D); IPR042197 (G3DSA:1.10.8.GENE3D); IPR032675 (G3DSA:3.80.10.GENE3D); IPR027417 (G3DSA:3.40.50.GENE3D); IPR002182 (PFAM); IPR036388 (G3DSA:1.10.10.GENE3D); IPR041118 (PFAM); PTHR23155:SF1085 (PANTHER); IPR044974 (PANTHER); IPR038005 (CDD); SSF52047 (SUPERFAMILY); IPR027417 (SUPERFAMILY)
EG01ag004419	Chr_N1:9653054-9664110	EG01ag004419.1	3-phosphoinositide-dependent protein kinase 2-like	Coil (COILS); G3DSA:1.10.510.10 (GENE3D); PF04195 (PFAM); mobidb-lite (MOBIDB_LITE); mobidb-lite (MOBIDB_LITE); mobidb-lite (MOBIDB_LITE); mobidb-lite (MOBIDB_LITE); mobidb-lite (MOBIDB_LITE); PTHR31099 (PANTHER); IPR000719 (PROSITE_PROFILES); IPR011009 (SUPERFAMILY)
EG01ag004420	Chr_N1:9673952-9675026	EG01ag004420.1	3-phosphoinositide-dependent protein kinase 2-like	G3DSA:1.10.510.10 (GENE3D)
EG01ag004421	Chr_N1:9687642-9688633	EG01ag004421.1	late secretory pathway protein AVL9-like	PTHR10775:SF149 (PANTHER); PTHR10775 (PANTHER)
EG01ag004422	Chr_N1:9697596-9698002	EG01ag004422.1	Putative ribonuclease H protein	no IPS match
EG01ag004423	Chr_N1:9730337-9734960	EG01ag004423.1	3-phosphoinositide-dependent protein kinase 2-like isoform X1	Coil (COILS); G3DSA:1.10.510.10 (GENE3D); mobidb-lite (MOBIDB_LITE); mobidb-lite (MOBIDB_LITE); mobidb-lite (MOBIDB_LITE); PTHR24356 (PANTHER); PTHR24356:SF386 (PANTHER); IPR011009 (SUPERFAMILY)
EG01ag004424	Chr_N1:9742405-9749140	EG01ag004424.1	3-phosphoinositide-dependent protein kinase 2-like	G3DSA:1.10.510.10 (GENE3D)
EG01ag004425	Chr_N1:9767118-9767697	EG01ag004425.1	Putative ribonuclease H protein	no IPS match
EG01ag004426	Chr_N1:9917462-9921550	EG01ag004426.1	protein NRT1/ PTR FAMILY 5.10-like	IPR036259 (G3DSA:1.20.1250.GENE3D); IPR000109 (PFAM); PTHR11654:SF510 (PANTHER); IPR000109 (PANTHER); TRANSMEMBRANE (PHOBIUS); TRANSMEMBRANE (PHOBIUS); TRANSMEMBRANE (PHOBIUS); TRANSMEMBRANE (PHOBIUS); CYTOPLASMIC_DOMAIN (PHOBIUS); NON_CYTOPLASMIC_DOMAIN (PHOBIUS); CYTOPLASMIC_DOMAIN (PHOBIUS); TRANSMEMBRANE (PHOBIUS); TRANSMEMBRANE (PHOBIUS); CYTOPLASMIC_DOMAIN (PHOBIUS); NON_CYTOPLASMIC_DOMAIN …
EG01ag004426	Chr_N1:9917462-9921550	EG01ag004426.2	protein NRT1/ PTR FAMILY 5.10-like	IPR036259 (G3DSA:1.20.1250.GENE3D); IPR000109 (PFAM); PTHR11654:SF510 (PANTHER); IPR000109 (PANTHER); TRANSMEMBRANE (PHOBIUS); TRANSMEMBRANE (PHOBIUS); TRANSMEMBRANE (PHOBIUS); TRANSMEMBRANE (PHOBIUS); CYTOPLASMIC_DOMAIN (PHOBIUS); NON_CYTOPLASMIC_DOMAIN (PHOBIUS); CYTOPLASMIC_DOMAIN (PHOBIUS); TRANSMEMBRANE (PHOBIUS); TRANSMEMBRANE (PHOBIUS); CYTOPLASMIC_DOMAIN (PHOBIUS); NON_CYTOPLASMIC_DOMAIN …
EG01ag004426	Chr_N1:9917462-9921550	EG01ag004426.3	protein NRT1/ PTR FAMILY 5.10-like	IPR036259 (G3DSA:1.20.1250.GENE3D); IPR000109 (PFAM); PTHR11654:SF510 (PANTHER); IPR000109 (PANTHER); TRANSMEMBRANE (PHOBIUS); TRANSMEMBRANE (PHOBIUS); TRANSMEMBRANE (PHOBIUS); TRANSMEMBRANE (PHOBIUS); CYTOPLASMIC_DOMAIN (PHOBIUS); NON_CYTOPLASMIC_DOMAIN (PHOBIUS); CYTOPLASMIC_DOMAIN (PHOBIUS); TRANSMEMBRANE (PHOBIUS); TRANSMEMBRANE (PHOBIUS); CYTOPLASMIC_DOMAIN (PHOBIUS); NON_CYTOPLASMIC_DOMAIN …
EG01ag004426	Chr_N1:9917462-9921550	EG01ag004426.4	protein NRT1/ PTR FAMILY 5.10-like	IPR000109 (PFAM); IPR036259 (G3DSA:1.20.1250.GENE3D); IPR000109 (PANTHER); PTHR11654:SF510 (PANTHER); IPR018456 (PROSITE_PATTERNS); TRANSMEMBRANE (PHOBIUS); CYTOPLASMIC_DOMAIN (PHOBIUS); CYTOPLASMIC_DOMAIN (PHOBIUS); TRANSMEMBRANE (PHOBIUS); TRANSMEMBRANE (PHOBIUS); NON_CYTOPLASMIC_DOMAIN (PHOBIUS); NON_CYTOPLASMIC_DOMAIN (PHOBIUS); TRANSMEMBRANE (PHOBIUS); CYTOPLASMIC_DOMAIN (PHOBIUS); TRANSMEMB…
EG01ag004426	Chr_N1:9917462-9921550	EG01ag004426.5	protein NRT1/ PTR FAMILY 5.10-like	IPR036259 (G3DSA:1.20.1250.GENE3D); IPR000109 (PFAM); PTHR11654:SF510 (PANTHER); IPR000109 (PANTHER); TRANSMEMBRANE (PHOBIUS); TRANSMEMBRANE (PHOBIUS); TRANSMEMBRANE (PHOBIUS); TRANSMEMBRANE (PHOBIUS); CYTOPLASMIC_DOMAIN (PHOBIUS); NON_CYTOPLASMIC_DOMAIN (PHOBIUS); CYTOPLASMIC_DOMAIN (PHOBIUS); TRANSMEMBRANE (PHOBIUS); TRANSMEMBRANE (PHOBIUS); CYTOPLASMIC_DOMAIN (PHOBIUS); NON_CYTOPLASMIC_DOMAIN …
EG01ag004427	Chr_N1:9927107-9934613	EG01ag004427.1	Retrovirus-related Pol polyprotein from transposon TNT 1-94	G3DSA:4.10.60.10 (GENE3D)
EG01ag004428	Chr_N1:9974948-9976619	EG01ag004428.1	protein piccolo-like	mobidb-lite (MOBIDB_LITE); mobidb-lite (MOBIDB_LITE); mobidb-lite (MOBIDB_LITE); mobidb-lite (MOBIDB_LITE)
EG01ag004429	Chr_N1:9986692-9994585	EG01ag004429.1	probable alkaline/neutral invertase D	IPR012341 (G3DSA:1.50.10.GENE3D); IPR024746 (PFAM); PTHR31916:SF45 (PANTHER); IPR024746 (PANTHER); IPR008928 (SUPERFAMILY)
EG01ag004429	Chr_N1:9986692-9994585	EG01ag004429.2	probable alkaline/neutral invertase D	IPR012341 (G3DSA:1.50.10.GENE3D); IPR024746 (PFAM); PTHR31916:SF45 (PANTHER); IPR024746 (PANTHER); IPR008928 (SUPERFAMILY)
EG01ag004429	Chr_N1:9986692-9994585	EG01ag004429.3	probable alkaline/neutral invertase D	IPR012341 (G3DSA:1.50.10.GENE3D); IPR024746 (PFAM); PTHR31916:SF45 (PANTHER); IPR024746 (PANTHER); IPR008928 (SUPERFAMILY)
EG01ag004429	Chr_N1:9986692-9994585	EG01ag004429.4	probable alkaline/neutral invertase D	IPR012341 (G3DSA:1.50.10.GENE3D); IPR024746 (PFAM); PTHR31916:SF45 (PANTHER); IPR024746 (PANTHER); IPR008928 (SUPERFAMILY)
EG01ag004430	Chr_N1:9996590-10004650	EG01ag004430.1	PyrD	mobidb-lite (MOBIDB_LITE); mobidb-lite (MOBIDB_LITE); PTHR36002 (PANTHER)
EG01ag004430	Chr_N1:9996590-10004650	EG01ag004430.2	PyrD	mobidb-lite (MOBIDB_LITE); mobidb-lite (MOBIDB_LITE); PTHR36002 (PANTHER)
EG01ag004430	Chr_N1:9996590-10004650	EG01ag004430.3	PyrD	PTHR36002 (PANTHER); SIGNAL_PEPTIDE (PHOBIUS); SIGNAL_PEPTIDE_H_REGION (PHOBIUS); SIGNAL_PEPTIDE_N_REGION (PHOBIUS); NON_CYTOPLASMIC_DOMAIN (PHOBIUS); SIGNAL_PEPTIDE_C_REGION (PHOBIUS)
EG01ag004430	Chr_N1:9996590-10004650	EG01ag004430.4	PyrD	PTHR36002 (PANTHER); SIGNAL_PEPTIDE (PHOBIUS); SIGNAL_PEPTIDE_H_REGION (PHOBIUS); SIGNAL_PEPTIDE_N_REGION (PHOBIUS); NON_CYTOPLASMIC_DOMAIN (PHOBIUS); SIGNAL_PEPTIDE_C_REGION (PHOBIUS)
EG01ag004430	Chr_N1:9996590-10004650	EG01ag004430.5	PyrD	PTHR36002 (PANTHER); SIGNAL_PEPTIDE (PHOBIUS); SIGNAL_PEPTIDE_H_REGION (PHOBIUS); SIGNAL_PEPTIDE_N_REGION (PHOBIUS); NON_CYTOPLASMIC_DOMAIN (PHOBIUS); SIGNAL_PEPTIDE_C_REGION (PHOBIUS)
EG01ag004431	Chr_N1:10012660-10024104	EG01ag004431.1	DUF1682 family protein	Coil (COILS); IPR012879 (PFAM); mobidb-lite (MOBIDB_LITE); PTHR12883:SF1 (PANTHER); IPR012879 (PANTHER); NON_CYTOPLASMIC_DOMAIN (PHOBIUS); CYTOPLASMIC_DOMAIN (PHOBIUS); TRANSMEMBRANE (PHOBIUS); SignalP-noTM (SIGNALP_EUK)
EG01ag004432	Chr_N1:10046846-10048558	EG01ag004432.1	transmembrane protein 18	IPR026721 (PFAM); PTHR22593:SF2 (PANTHER); PTHR22593 (PANTHER); NON_CYTOPLASMIC_DOMAIN (PHOBIUS); TRANSMEMBRANE (PHOBIUS); CYTOPLASMIC_DOMAIN (PHOBIUS); TMhelix (TMHMM)
EG01ag004433	Chr_N1:10049204-10059685	EG01ag004433.1	zinc finger protein STOP1 homolog	IPR013087 (SMART); G3DSA:3.30.160.60 (GENE3D); PTHR46352:SF1 (PANTHER); IPR044300 (PANTHER); IPR013087 (PROSITE_PATTERNS); IPR013087 (PROSITE_PROFILES); IPR036236 (SUPERFAMILY)
EG01ag004433	Chr_N1:10049204-10059685	EG01ag004433.2	zinc finger protein STOP1 homolog	IPR013087 (SMART); G3DSA:3.30.160.60 (GENE3D); IPR044300 (PANTHER); PTHR46352:SF1 (PANTHER); IPR013087 (PROSITE_PATTERNS); IPR013087 (PROSITE_PROFILES); IPR036236 (SUPERFAMILY)
EG01ag004433	Chr_N1:10049204-10059685	EG01ag004433.3	zinc finger protein STOP1 homolog	IPR013087 (SMART); G3DSA:3.30.160.60 (GENE3D); PTHR46352:SF1 (PANTHER); IPR044300 (PANTHER); IPR013087 (PROSITE_PATTERNS); IPR013087 (PROSITE_PROFILES); IPR036236 (SUPERFAMILY)
EG01ag004433	Chr_N1:10049204-10059685	EG01ag004433.4	zinc finger protein STOP1 homolog	IPR013087 (SMART); G3DSA:3.30.160.60 (GENE3D); PTHR46352:SF1 (PANTHER); IPR044300 (PANTHER); IPR013087 (PROSITE_PATTERNS); IPR013087 (PROSITE_PROFILES); IPR036236 (SUPERFAMILY)
EG01ag004433	Chr_N1:10049204-10059685	EG01ag004433.5	zinc finger protein STOP1 homolog	IPR013087 (SMART); G3DSA:3.30.160.60 (GENE3D); PTHR46352:SF1 (PANTHER); IPR044300 (PANTHER); IPR013087 (PROSITE_PATTERNS); IPR013087 (PROSITE_PROFILES); IPR036236 (SUPERFAMILY)
EG01ag004433	Chr_N1:10049204-10059685	EG01ag004433.6	zinc finger protein STOP1 homolog	IPR013087 (SMART); G3DSA:3.30.160.60 (GENE3D); PTHR46352:SF1 (PANTHER); IPR044300 (PANTHER); IPR013087 (PROSITE_PATTERNS); IPR013087 (PROSITE_PROFILES); IPR036236 (SUPERFAMILY)
EG01ag004433	Chr_N1:10049204-10059685	EG01ag004433.7	zinc finger protein STOP1 homolog	IPR013087 (SMART); G3DSA:3.30.160.60 (GENE3D); PTHR46352:SF1 (PANTHER); IPR044300 (PANTHER); IPR013087 (PROSITE_PATTERNS); IPR013087 (PROSITE_PROFILES); IPR036236 (SUPERFAMILY)
EG01ag004434	Chr_N1:10051399-10054422	EG01ag004434.1	FHA domain-containing protein PS1-like	G3DSA:3.40.50.1010 (GENE3D); IPR002716 (PFAM); PTHR22593 (PANTHER); PTHR22593:SF8 (PANTHER); NON_CYTOPLASMIC_DOMAIN (PHOBIUS); TRANSMEMBRANE (PHOBIUS); CYTOPLASMIC_DOMAIN (PHOBIUS); cd09880 (CDD)
EG01ag004434	Chr_N1:10051399-10054422	EG01ag004434.2	FHA domain-containing protein PS1-like	G3DSA:3.40.50.1010 (GENE3D); IPR002716 (PFAM); PTHR22593:SF8 (PANTHER); PTHR22593 (PANTHER); cd09880 (CDD)
EG01ag004435	Chr_N1:10143313-10159282	EG01ag004435.1	DDB1- and CUL4-associated factor homolog 1-like isoform X1	IPR001680 (SMART); IPR006594 (SMART); IPR015943 (G3DSA:2.130.10.GENE3D); mobidb-lite (MOBIDB_LITE); mobidb-lite (MOBIDB_LITE); mobidb-lite (MOBIDB_LITE); mobidb-lite (MOBIDB_LITE); mobidb-lite (MOBIDB_LITE); IPR033270 (PANTHER); IPR006594 (PROSITE_PROFILES); IPR016024 (SUPERFAMILY); IPR036322 (SUPERFAMILY)
EG01ag004435	Chr_N1:10143313-10159282	EG01ag004435.2	DDB1- and CUL4-associated factor homolog 1-like isoform X2	mobidb-lite (MOBIDB_LITE); mobidb-lite (MOBIDB_LITE); mobidb-lite (MOBIDB_LITE); mobidb-lite (MOBIDB_LITE); mobidb-lite (MOBIDB_LITE); mobidb-lite (MOBIDB_LITE); PTHR13129:SF5 (PANTHER); IPR033270 (PANTHER); IPR033270 (PANTHER); IPR033270 (PANTHER); PTHR13129:SF5 (PANTHER); IPR016024 (SUPERFAMILY)
EG01ag004435	Chr_N1:10143313-10159282	EG01ag004435.3	DDB1- and CUL4-associated factor homolog 1-like isoform X1	IPR001680 (SMART); IPR006594 (SMART); IPR015943 (G3DSA:2.130.10.GENE3D); mobidb-lite (MOBIDB_LITE); mobidb-lite (MOBIDB_LITE); mobidb-lite (MOBIDB_LITE); mobidb-lite (MOBIDB_LITE); mobidb-lite (MOBIDB_LITE); mobidb-lite (MOBIDB_LITE); mobidb-lite (MOBIDB_LITE); IPR033270 (PANTHER); PTHR13129:SF5 (PANTHER); PTHR13129:SF5 (PANTHER); IPR033270 (PANTHER); PTHR13129:SF5 (PANTHER); IPR006594 (PROSITE_P…
EG01ag004435	Chr_N1:10143313-10159282	EG01ag004435.4	DDB1- and CUL4-associated factor homolog 1-like isoform X1	IPR001680 (SMART); IPR015943 (G3DSA:2.130.10.GENE3D); mobidb-lite (MOBIDB_LITE); IPR033270 (PANTHER); IPR036322 (SUPERFAMILY)
EG01ag004436	Chr_N1:10213293-10229458	EG01ag004436.1	DDB1- and CUL4-associated factor homolog 1-like	IPR015943 (G3DSA:2.130.10.GENE3D); mobidb-lite (MOBIDB_LITE); mobidb-lite (MOBIDB_LITE); mobidb-lite (MOBIDB_LITE); PTHR13129:SF4 (PANTHER); IPR033270 (PANTHER)
EG01ag004436	Chr_N1:10213293-10229458	EG01ag004436.2	DDB1- and CUL4-associated factor homolog 1-like	IPR015943 (G3DSA:2.130.10.GENE3D); mobidb-lite (MOBIDB_LITE); mobidb-lite (MOBIDB_LITE); mobidb-lite (MOBIDB_LITE); PTHR13129:SF4 (PANTHER); IPR033270 (PANTHER)
EG01ag004436	Chr_N1:10213293-10229458	EG01ag004436.3	DDB1- and CUL4-associated factor homolog 1-like	IPR015943 (G3DSA:2.130.10.GENE3D); mobidb-lite (MOBIDB_LITE); mobidb-lite (MOBIDB_LITE); mobidb-lite (MOBIDB_LITE); PTHR13129:SF4 (PANTHER); IPR033270 (PANTHER)
EG01ag004436	Chr_N1:10213293-10229458	EG01ag004436.4	DDB1- and CUL4-associated factor homolog 1-like	IPR015943 (G3DSA:2.130.10.GENE3D); mobidb-lite (MOBIDB_LITE); mobidb-lite (MOBIDB_LITE); mobidb-lite (MOBIDB_LITE); PTHR13129:SF4 (PANTHER); IPR033270 (PANTHER)
EG01ag004436	Chr_N1:10213293-10229458	EG01ag004436.5	DDB1- and CUL4-associated factor homolog 1-like	IPR015943 (G3DSA:2.130.10.GENE3D); mobidb-lite (MOBIDB_LITE); mobidb-lite (MOBIDB_LITE); mobidb-lite (MOBIDB_LITE); PTHR13129:SF4 (PANTHER); IPR033270 (PANTHER)
EG01ag004436	Chr_N1:10213293-10229458	EG01ag004436.6	DDB1- and CUL4-associated factor homolog 1-like	IPR015943 (G3DSA:2.130.10.GENE3D); mobidb-lite (MOBIDB_LITE); mobidb-lite (MOBIDB_LITE); mobidb-lite (MOBIDB_LITE); IPR033270 (PANTHER); PTHR13129:SF4 (PANTHER)
EG01ag004436	Chr_N1:10213293-10229458	EG01ag004436.7	DDB1- and CUL4-associated factor homolog 1-like	IPR015943 (G3DSA:2.130.10.GENE3D); mobidb-lite (MOBIDB_LITE); mobidb-lite (MOBIDB_LITE); mobidb-lite (MOBIDB_LITE); PTHR13129:SF4 (PANTHER); IPR033270 (PANTHER)
EG01ag004437	Chr_N1:10252649-10255075	EG01ag004437.1	subtilisin-like protease SBT3.17	IPR010259 (PFAM); IPR037045 (G3DSA:3.30.70.GENE3D); PTHR48222 (PANTHER)
EG01ag004437	Chr_N1:10252649-10255075	EG01ag004437.2	subtilisin-like protease SBT3.17	IPR010259 (PFAM); IPR037045 (G3DSA:3.30.70.GENE3D); PTHR48222 (PANTHER)
EG01ag004438	Chr_N1:10309026-10310194	EG01ag004438.1	---NA---	mobidb-lite (MOBIDB_LITE); mobidb-lite (MOBIDB_LITE); mobidb-lite (MOBIDB_LITE); mobidb-lite (MOBIDB_LITE)
EG01ag004439	Chr_N1:10309318-10313739	EG01ag004439.1	ammonium transporter 3 member 1-like	IPR002229 (PRINTS); IPR029020 (G3DSA:1.10.3430.GENE3D); IPR024041 (PFAM); mobidb-lite (MOBIDB_LITE); PTHR43029 (PANTHER); PTHR43029:SF32 (PANTHER); IPR018047 (PROSITE_PATTERNS); CYTOPLASMIC_DOMAIN (PHOBIUS); CYTOPLASMIC_DOMAIN (PHOBIUS); NON_CYTOPLASMIC_DOMAIN (PHOBIUS); TRANSMEMBRANE (PHOBIUS); TRANSMEMBRANE (PHOBIUS); CYTOPLASMIC_DOMAIN (PHOBIUS); TRANSMEMBRANE (PHOBIUS); TRANSMEMBRANE (PHOBIUS…
EG01ag004439	Chr_N1:10309318-10313739	EG01ag004439.2	ammonium transporter 3 member 1-like	IPR002229 (PRINTS); IPR024041 (PFAM); IPR029020 (G3DSA:1.10.3430.GENE3D); mobidb-lite (MOBIDB_LITE); PTHR43029:SF32 (PANTHER); PTHR43029 (PANTHER); IPR018047 (PROSITE_PATTERNS); NON_CYTOPLASMIC_DOMAIN (PHOBIUS); TRANSMEMBRANE (PHOBIUS); TRANSMEMBRANE (PHOBIUS); NON_CYTOPLASMIC_DOMAIN (PHOBIUS); CYTOPLASMIC_DOMAIN (PHOBIUS); TRANSMEMBRANE (PHOBIUS); NON_CYTOPLASMIC_DOMAIN (PHOBIUS); NON_CYTOPLASMI…
EG01ag004440	Chr_N1:10316520-10337440	EG01ag004440.1	DNA repair protein XRCC2 homolog isoform X1	IPR027417 (G3DSA:3.40.50.GENE3D); IPR030547 (PANTHER); IPR020588 (PROSITE_PROFILES); IPR027417 (SUPERFAMILY)
EG01ag004440	Chr_N1:10316520-10337440	EG01ag004440.2	DNA repair protein XRCC2 homolog isoform X1	IPR027417 (G3DSA:3.40.50.GENE3D); IPR030547 (PANTHER); IPR020588 (PROSITE_PROFILES); IPR027417 (SUPERFAMILY)
EG01ag004440	Chr_N1:10316520-10337440	EG01ag004440.3	DNA repair protein XRCC2 homolog isoform X1	IPR027417 (G3DSA:3.40.50.GENE3D); IPR030547 (PANTHER); TRANSMEMBRANE (PHOBIUS); CYTOPLASMIC_DOMAIN (PHOBIUS); NON_CYTOPLASMIC_DOMAIN (PHOBIUS); IPR020588 (PROSITE_PROFILES); IPR027417 (SUPERFAMILY)
EG01ag004440	Chr_N1:10316520-10337440	EG01ag004440.4	DNA repair protein XRCC2 homolog isoform X1	IPR027417 (G3DSA:3.40.50.GENE3D); IPR030547 (PANTHER); IPR020588 (PROSITE_PROFILES); IPR027417 (SUPERFAMILY)
EG01ag004440	Chr_N1:10316520-10337440	EG01ag004440.5	DNA repair protein XRCC2 homolog isoform X1	IPR027417 (G3DSA:3.40.50.GENE3D); IPR030547 (PANTHER); IPR020588 (PROSITE_PROFILES); IPR027417 (SUPERFAMILY)
EG01ag004440	Chr_N1:10316520-10337440	EG01ag004440.6	DNA repair protein XRCC2 homolog isoform X1	IPR027417 (G3DSA:3.40.50.GENE3D); IPR030547 (PANTHER); IPR020588 (PROSITE_PROFILES); IPR027417 (SUPERFAMILY)
EG01ag004440	Chr_N1:10316520-10337440	EG01ag004440.7	DNA repair protein XRCC2 homolog isoform X1	IPR027417 (G3DSA:3.40.50.GENE3D); IPR030547 (PANTHER); IPR020588 (PROSITE_PROFILES); IPR027417 (SUPERFAMILY)
EG01ag004440	Chr_N1:10316520-10337440	EG01ag004440.8	DNA repair protein XRCC2 homolog isoform X1	IPR027417 (G3DSA:3.40.50.GENE3D); IPR030547 (PANTHER); IPR020588 (PROSITE_PROFILES); IPR027417 (SUPERFAMILY)
EG01ag004440	Chr_N1:10316520-10337440	EG01ag004440.9	DNA repair protein XRCC2 homolog isoform X1	IPR027417 (G3DSA:3.40.50.GENE3D); IPR030547 (PANTHER); IPR020588 (PROSITE_PROFILES); IPR027417 (SUPERFAMILY)
EG01ag004440	Chr_N1:10316520-10337440	EG01ag004440.10	DNA repair protein XRCC2 homolog isoform X1	IPR027417 (G3DSA:3.40.50.GENE3D); IPR030547 (PANTHER); TRANSMEMBRANE (PHOBIUS); CYTOPLASMIC_DOMAIN (PHOBIUS); NON_CYTOPLASMIC_DOMAIN (PHOBIUS); IPR020588 (PROSITE_PROFILES); IPR027417 (SUPERFAMILY)
[truncated: 104,353 more rows]

## Sheet: EO12.1
Gene ID	location	mRNA ID	Description	InterPro annotation
EO01g000001	Chr_N1:4683-6355	EO01g000001.1	probable pyridoxal 5'-phosphate synthase subunit PDX1.1	IPR033755 (PFAM); IPR013785 (G3DSA:3.20.20.GENE3D); IPR001852 (TIGRFAM); IPR001852 (PIRSF); IPR001852 (PANTHER); PTHR31829:SF5 (PANTHER); IPR001852 (PROSITE_PATTERNS); IPR001852 (PROSITE_PROFILES); IPR001852 (HAMAP); IPR001852 (CDD); IPR011060 (SUPERFAMILY)
[truncated: 80,519 more rows]

## Sheet: Ortholog
eggNOG 5.0 orthologous group	Description	EG11	EO12.1	C. nucifera	P. dactylifera	M. acuminata	O. sativa	Z. mays	S. bicolor	Other members
[truncated: 13,335 more rows]
